# Supplementary material for: Mixed responses to targeted therapy driven by chromosomal instability through p53 dysfunction and genome doubling
Source: Nat Commun. 2024 Jun 13;15:4871. doi: 10.1038/s41467-024-47606-9 (PMC11176322; doi:10.1038/s41467-024-47606-9)
Supplement: Supplementary file 4 — Supplementary data 1 [file 41467_2024_47606_MOESM4_ESM.xlsx]

## Sheet:  significant genes
List of genes significantly gained or lost in both mouse and human EGFR-mutated tumours						=Only E	List of genes significantly gained or lost in both mouse and human EGFR/TP53-mutated tumours									=Only EP
chr	start	stop	all.genes	driver	gain.or.loss		chr	start	stop	all.genes	driver	gain.or.loss
1	90000001	91000000	LRRC8B|LRRC8C|LRRC8D|ZNF326	NA	loss.both		1	229000001	230000000	TMEM78|RAB4A|SPHAR|CCSAP|ACTA1|NUP133|ABCB10|TAF5L|URB2	NA	gain.both
1	91000001	92000000	BARHL2|ZNF644|HFM1|CDC7	NA	loss.both		1	230000001	231000000	GALNT2|PGBD5|COG2|AGT|CAPN9|C1orf198	NA	gain.both
1	92000001	93000000	TGFBR3|BRDT|EPHX4|BTBD8|KIAA1107|C1orf146|GLMN|RPAP2|GFI1|EVI5	NA	loss.both		1	231000001	232000000	C1orf198|TTC13|ARV1|FAM89A|TRIM67|C1orf131|GNPAT|EXOC8|SPRTN|EGLN1|TSNAX|TSNAX-DISC1|DISC1	NA	gain.both
3	15000001	16000000	NR2C2|MRPS25|ZFYVE20|CAPN7|SH3BP5|METTL6|EAF1|COLQ|HACL1|BTD|ANKRD28	NA	loss.both		1	232000001	233000000	DISC1|SIPA1L2|MAP10	NA	gain.both
3	16000001	17000000	GALNT15|DPH3|OXNAD1|RFTN1|DAZL|PLCL2	NA	loss.both		1	233000001	234000000	NTPCR|PCNXL2|KCNK1	NA	gain.both
3	23000001	24000000	UBE2E2|UBE2E1|NKIRAS1|RPL15|NR1D2	NA	loss.both		1	234000001	235000000	SLC35F3|COA6|TARBP1|IRF2BP2	NA	gain.both
3	24000001	25000000	NR1D2|THRB	NA	loss.both		1	235000001	236000000	TOMM20|RBM34|ARID4B|GGPS1|TBCE|B3GALNT2|GNG4|LYST	NA	gain.both
3	25000001	26000000	RARB|TOP2B|NGLY1|OXSM|LINC00692	NA	loss.both		3	27000001	28000000	NEK10|SLC4A7|EOMES	NA	loss.both
3	26000001	27000000	LRRC3B	NA	loss.both		3	28000001	29000000	CMC1|AZI2|ZCWPW2	NA	loss.both
3	27000001	28000000	NEK10|SLC4A7|EOMES	NA	loss.both		3	29000001	30000000	RBMS3	NA	loss.both
3	28000001	29000000	CMC1|AZI2|ZCWPW2	NA	loss.both		3	30000001	31000000	RBMS3|TGFBR2|GADL1	TGFBR2	loss.both
3	29000001	30000000	RBMS3	NA	loss.both		3	31000001	32000000	STT3B|OSBPL10	NA	loss.both
3	30000001	31000000	RBMS3|TGFBR2|GADL1	TGFBR2	loss.both		3	32000001	33000000	OSBPL10|ZNF860|GPD1L|CMTM8|CMTM7|CMTM6|DYNC1LI1|CNOT10|TRIM71|CCR4	CCR4	loss.both
3	31000001	32000000	STT3B|OSBPL10	NA	loss.both		3	33000001	34000000	GLB1|TMPPE|CRTAP|SUSD5|FBXL2|UBP1|CLASP2|PDCD6IP	NA	loss.both
3	32000001	33000000	OSBPL10|ZNF860|GPD1L|CMTM8|CMTM7|CMTM6|DYNC1LI1|CNOT10|TRIM71|CCR4	CCR4	loss.both		3	35000001	36000000	ARPP21	NA	loss.both
3	33000001	34000000	GLB1|TMPPE|CRTAP|SUSD5|FBXL2|UBP1|CLASP2|PDCD6IP	NA	loss.both		3	36000001	37000000	STAC|DCLK3|TRANK1	NA	loss.both
3	35000001	36000000	ARPP21	NA	loss.both		3	37000001	38000000	EPM2AIP1|MLH1|LRRFIP2|GOLGA4|C3orf35|ITGA9|CTDSPL	MLH1	loss.both
3	36000001	37000000	STAC|DCLK3|TRANK1	NA	loss.both		3	38000001	39000000	CTDSPL|VILL|PLCD1|DLEC1|ACAA1|MYD88|OXSR1|SLC22A13|SLC22A14|XYLB|ACVR2B|EXOG|SCN5A|SCN10A|SCN11A	MYD88	loss.both
3	37000001	38000000	EPM2AIP1|MLH1|LRRFIP2|GOLGA4|C3orf35|ITGA9|CTDSPL	MLH1	loss.both		3	39000001	40000000	WDR48|GORASP1|TTC21A|CSRNP1|XIRP1|CX3CR1|CCR8|SLC25A38|RPSA|MOBP|MYRIP	NA	loss.both
3	38000001	39000000	CTDSPL|VILL|PLCD1|DLEC1|ACAA1|MYD88|OXSR1|SLC22A13|SLC22A14|XYLB|ACVR2B|EXOG|SCN5A|SCN10A|SCN11A	MYD88	loss.both		3	40000001	41000000	MYRIP|EIF1B|ENTPD3|RPL14|ZNF619|ZNF620|ZNF621	NA	loss.both
3	39000001	40000000	WDR48|GORASP1|TTC21A|CSRNP1|XIRP1|CX3CR1|CCR8|SLC25A38|RPSA|MOBP|MYRIP	NA	loss.both		3	41000001	42000000	CTNNB1|ULK4	CTNNB1	loss.both
3	40000001	41000000	MYRIP|EIF1B|ENTPD3|RPL14|ZNF619|ZNF620|ZNF621	NA	loss.both		3	42000001	43000000	ULK4|TRAK1|CCK|LYZL4|VIPR1|SEC22C|SS18L2|NKTR|ZBTB47|KLHL40|HHATL|CCDC13|HIGD1A|ACKR2|KRBOX1|CYP8B1|ZNF662	NA	loss.both
3	41000001	42000000	CTNNB1|ULK4	CTNNB1	loss.both		3	43000001	44000000	FAM198A|POMGNT2|SNRK|ANO10|ABHD5	NA	loss.both
3	42000001	43000000	ULK4|TRAK1|CCK|LYZL4|VIPR1|SEC22C|SS18L2|NKTR|ZBTB47|KLHL40|HHATL|CCDC13|HIGD1A|ACKR2|KRBOX1|CYP8B1|ZNF662	NA	loss.both		3	44000001	45000000	TOPAZ1|TCAIM|ZNF445|ZNF852|ZKSCAN7|ZNF660|ZNF197|ZNF35|ZNF502|ZNF501|KIAA1143|KIF15|TMEM42|TGM4|ZDHHC3	NA	loss.both
3	43000001	44000000	FAM198A|POMGNT2|SNRK|ANO10|ABHD5	NA	loss.both		3	45000001	46000000	ZDHHC3|EXOSC7|CLEC3B|CDCP1|TMEM158|LARS2|LIMD1|SACM1L|SLC6A20|LZTFL1|CCR9|FYCO1|CXCR6	NA	loss.both
3	44000001	45000000	TOPAZ1|TCAIM|ZNF445|ZNF852|ZKSCAN7|ZNF660|ZNF197|ZNF35|ZNF502|ZNF501|KIAA1143|KIF15|TMEM42|TGM4|ZDHHC3	NA	loss.both		3	46000001	47000000	FYCO1|XCR1|CCR3|CCR1|CCR2|CCR5|CCRL2|LTF|RTP3|LRRC2|TDGF1|ALS2CL|TMIE|PRSS50|PRSS46|PRSS45|PRSS42|MYL3|PTH1R|CCDC12	NA	loss.both
3	45000001	46000000	ZDHHC3|EXOSC7|CLEC3B|CDCP1|TMEM158|LARS2|LIMD1|SACM1L|SLC6A20|LZTFL1|CCR9|FYCO1|CXCR6	NA	loss.both		3	47000001	48000000	CCDC12|NBEAL2|SETD2|KIF9|KLHL18|PTPN23|SCAP|ELP6|CSPG5|SMARCC1|DHX30|MAP4	SETD2	loss.both
3	46000001	47000000	FYCO1|XCR1|CCR3|CCR1|CCR2|CCR5|CCRL2|LTF|RTP3|LRRC2|TDGF1|ALS2CL|TMIE|PRSS50|PRSS46|PRSS45|PRSS42|MYL3|PTH1R|CCDC12	NA	loss.both		3	48000001	49000000	MAP4|CDC25A|CAMP|ZNF589|NME6|SPINK8|FBXW12|PLXNB1|CCDC51|TMA7|ATRIP|TREX1|SHISA5|PFKFB4|UCN2|COL7A1|UQCRC1|TMEM89|SLC26A6|CELSR3|NCKIPSD|IP6K2|PRKAR2A|SLC25A20|ARIH2OS|ARIH2	NCKIPSD	loss.both
3	47000001	48000000	CCDC12|NBEAL2|SETD2|KIF9|KLHL18|PTPN23|SCAP|ELP6|CSPG5|SMARCC1|DHX30|MAP4	SETD2	loss.both		3	49000001	50000000	ARIH2|P4HTM|WDR6|DALRD3|NDUFAF3|IMPDH2|QRICH1|QARS|USP19|LAMB2|CCDC71|KLHDC8B|C3orf84|CCDC36|C3orf62|USP4|GPX1|RHOA|TCTA|AMT|NICN1|DAG1|BSN|APEH|MST1|RNF123|AMIGO3|GMPPB|IP6K1|CDHR4|FAM212A|UBA7|TRAIP|CAMKV|MST1R|MON1A|RBM6	RHOA	loss.both
3	48000001	49000000	MAP4|CDC25A|CAMP|ZNF589|NME6|SPINK8|FBXW12|PLXNB1|CCDC51|TMA7|ATRIP|TREX1|SHISA5|PFKFB4|UCN2|COL7A1|UQCRC1|TMEM89|SLC26A6|CELSR3|NCKIPSD|IP6K2|PRKAR2A|SLC25A20|ARIH2OS|ARIH2	NCKIPSD	loss.both		3	50000001	51000000	RBM6|RBM5|SEMA3F|GNAT1|GNAI2|LSMEM2|IFRD2|HYAL3|NAT6|HYAL1|HYAL2|TUSC2|RASSF1|ZMYND10|NPRL2|CYB561D2|TMEM115|CACNA2D2|C3orf18|HEMK1|CISH|MAPKAPK3|DOCK3	NA	loss.both
3	49000001	50000000	ARIH2|P4HTM|WDR6|DALRD3|NDUFAF3|IMPDH2|QRICH1|QARS|USP19|LAMB2|CCDC71|KLHDC8B|C3orf84|CCDC36|C3orf62|USP4|GPX1|RHOA|TCTA|AMT|NICN1|DAG1|BSN|APEH|MST1|RNF123|AMIGO3|GMPPB|IP6K1|CDHR4|FAM212A|UBA7|TRAIP|CAMKV|MST1R|MON1A|RBM6	RHOA	loss.both		3	51000001	52000000	DOCK3|MANF|RBM15B|VPRBP|RAD54L2|TEX264|GRM2|IQCF6|IQCF3|IQCF2|IQCF5|IQCF1|RRP9|PARP3|GPR62|PCBP4	NA	loss.both
3	50000001	51000000	RBM6|RBM5|SEMA3F|GNAT1|GNAI2|LSMEM2|IFRD2|HYAL3|NAT6|HYAL1|HYAL2|TUSC2|RASSF1|ZMYND10|NPRL2|CYB561D2|TMEM115|CACNA2D2|C3orf18|HEMK1|CISH|MAPKAPK3|DOCK3	NA	loss.both		3	52000001	53000000	PCBP4|ABHD14B|ABHD14A|ABHD14A-ACY1|ACY1|RPL29|DUSP7|LINC00696|POC1A|ALAS1|TLR9|TWF2|PPM1M|WDR82|GLYCTK|DNAH1|BAP1|PHF7|SEMA3G|TNNC1|NISCH|STAB1|NT5DC2|SMIM4|PBRM1|GNL3|GLT8D1|SPCS1|NEK4|ITIH1|ITIH3|ITIH4|MUSTN1|TMEM110-MUSTN1|TMEM110|SFMBT1	BAP1|PBRM1	loss.both
3	51000001	52000000	DOCK3|MANF|RBM15B|VPRBP|RAD54L2|TEX264|GRM2|IQCF6|IQCF3|IQCF2|IQCF5|IQCF1|RRP9|PARP3|GPR62|PCBP4	NA	loss.both		7	12000001	13000000	TMEM106B|VWDE|SCIN|ARL4A	NA	gain.both
3	52000001	53000000	PCBP4|ABHD14B|ABHD14A|ABHD14A-ACY1|ACY1|RPL29|DUSP7|LINC00696|POC1A|ALAS1|TLR9|TWF2|PPM1M|WDR82|GLYCTK|DNAH1|BAP1|PHF7|SEMA3G|TNNC1|NISCH|STAB1|NT5DC2|SMIM4|PBRM1|GNL3|GLT8D1|SPCS1|NEK4|ITIH1|ITIH3|ITIH4|MUSTN1|TMEM110-MUSTN1|TMEM110|SFMBT1	BAP1|PBRM1	loss.both		7	13000001	14000000	ETV1	ETV1	gain.both
3	53000001	54000000	SFMBT1|RFT1|PRKCD|TKT|DCP1A|CACNA1D|CHDH|IL17RB|ACTR8	CACNA1D	loss.both		7	14000001	15000000	ETV1|DGKB	ETV1	gain.both
3	54000001	55000000	CACNA2D3|LRTM1	NA	loss.both		7	15000001	16000000	DGKB|AGMO|MEOX2	NA	gain.both
3	55000001	56000000	CACNA2D3|LRTM1|WNT5A|ERC2	NA	loss.both		7	16000001	17000000	ISPD|SOSTDC1|LRRC72|ANKMY2|BZW2|TSPAN13|AGR2|AGR3	NA	gain.both
3	56000001	57000000	ERC2|CCDC66|FAM208A|ARHGEF3	NA	loss.both		7	17000001	18000000	AHR|SNX13	NA	gain.both
3	57000001	58000000	ARHGEF3|SPATA12|IL17RD|HESX1|APPL1|ASB14|DNAH12|PDE12|ARF4|DENND6A|SLMAP|FLNB	NA	loss.both		7	18000001	19000000	PRPS1L1|HDAC9	NA	gain.both
3	58000001	59000000	FLNB|DNASE1L3|ABHD6|RPP14|PXK|PDHB|KCTD6|ACOX2|FAM107A|FAM3D|C3orf67	NA	loss.both		7	19000001	20000000	HDAC9|TWIST1|FERD3L|TWISTNB|TMEM196	NA	gain.both
3	59000001	60000000	C3orf67|FHIT|NPCDR1	FHIT	loss.both		7	105000001	106000000	SRPK2|PUS7|RINT1|EFCAB10|ATXN7L1|CDHR3|SYPL1|NAMPT	NA	gain.both
3	60000001	61000000	FHIT	FHIT	loss.both		7	106000001	107000000	CCDC71L|PIK3CG|PRKAR2B|HBP1|COG5	NA	gain.both
3	61000001	62000000	FHIT|PTPRG	FHIT	loss.both		7	107000001	108000000	COG5|GPR22|DUS4L|BCAP29|SLC26A4|CBLL1|SLC26A3|DLD|LAMB1|LAMB4|NRCAM	NA	gain.both
3	62000001	63000000	PTPRG|C3orf14|FEZF2|CADPS	NA	loss.both		7	108000001	109000000	NRCAM|PNPLA8|THAP5|DNAJB9|C7orf66	NA	gain.both
3	63000001	64000000	SYNPR|SNTN|C3orf49|THOC7|ATXN7|PSMD6	NA	loss.both		7	110000001	111000000	IMMP2L|LRRN3	NA	gain.both
3	64000001	65000000	PSMD6|PRICKLE2|ADAMTS9	NA	loss.both		7	111000001	112000000	IMMP2L|DOCK4|ZNF277	NA	gain.both
3	130000001	131000000	COL6A5|COL6A6|PIK3R4|ATP2C1|ASTE1|NEK11	NA	loss.both		7	112000001	113000000	IFRD1|LSMEM1|TMEM168|C7orf60|GPR85|LINC00998	NA	gain.both
3	131000001	132000000	NEK11|NUDT16|MRPL3|CPNE4	NA	loss.both		10	28000001	29000000	MKX|ARMC4|MPP7|WAC|BAMBI	NA	loss.both
3	132000001	133000000	CPNE4|ACPP|DNAJC13|ACAD11|NPHP3|ACKR4|UBA5|TMEM108	NA	loss.both		10	29000001	30000000	C10orf126|LYZL1|SVIL	NA	loss.both
3	133000001	134000000	TMEM108|BFSP2|CDV3|TOPBP1|TF|SRPRB|RAB6B|C3orf36|SLCO2A1|RYK	NA	loss.both		10	30000001	31000000	SVIL|KIAA1462|MTPAP|MAP3K8|LYZL2	NA	loss.both
3	134000001	135000000	AMOTL2|ANAPC13|CEP63|EPHB1|KY	NA	loss.both		10	31000001	32000000	ZNF438|ZEB1	ZEB1	loss.both
3	135000001	136000000	PPP2R3A|MSL2|PCCB	NA	loss.both		10	32000001	33000000	ARHGAP12|KIF5B|EPC1|CCDC7	KIF5B	loss.both
3	136000001	137000000	PCCB|STAG1|SLC35G2|NCK1|IL20RB	STAG1	loss.both		10	35000001	36000000	PARD3|CUL2|CREM|CCNY|GJD4|FZD8	NA	loss.both
3	137000001	138000000	SOX14|CLDN18|DZIP1L|A4GNT|DBR1|ARMC8|NME9	NA	loss.both		10	52000001	53000000	ASAH2|SGMS1|ASAH2B|A1CF|PRKG1	A1CF	loss.both
3	138000001	139000000	ARMC8|NME9|MRAS|ESYT3|CEP70|FAIM|PIK3CB|FOXL2|C3orf72|PRR23A|MRPS22|PRR23B|PRR23C	PIK3CB|FOXL2	loss.both		10	53000001	54000000	PRKG1|CSTF2T	NA	loss.both
3	139000001	140000000	MRPS22|COPB2|RBP2|RBP1|NMNAT3|CLSTN2	NA	loss.both		10	54000001	55000000	PRKG1|DKK1|MBL2	NA	loss.both
3	140000001	141000000	CLSTN2|TRIM42|SLC25A36|SPSB4|ACPL2	NA	loss.both		10	55000001	56000000	PCDH15	NA	loss.both
3	141000001	142000000	ACPL2|ZBTB38|RASA2|RNF7|GRK7|ATP1B3|TFDP2|GK5	NA	loss.both		10	56000001	57000000	PCDH15	NA	loss.both
3	142000001	143000000	XRN1|ATR|PLS1|TRPC1|PCOLCE2|PAQR9|U2SURP|CHST2|SLC9A9	ATR	loss.both		10	89000001	90000000	NUTM2D|MINPP1|PAPSS2|ATAD1|KLLN|PTEN	NUTM2D|PTEN	loss.both
3	143000001	144000000	SLC9A9|C3orf58	NA	loss.both		10	90000001	91000000	RNLS|LIPJ|LIPF|LIPK|LIPN|LIPM|ANKRD22|STAMBPL1|ACTA2|FAS|CH25H|LIPA	FAS	loss.both
3	145000001	146000000	PLOD2|PLSCR4	NA	loss.both		10	91000001	92000000	LIPA|IFIT2|IFIT3|IFIT1B|IFIT1|IFIT5|SLC16A12|PANK1|KIF20B	NA	loss.both
3	146000001	147000000	PLSCR2|PLSCR1|PLSCR5	NA	loss.both		10	92000001	93000000	HTR7|RPP30|ANKRD1|PCGF5	NA	loss.both
6	69000001	70000000	BAI3	NA	loss.both		10	93000001	94000000	PCGF5|HECTD2|PPP1R3C|TNKS2|FGFBP3|BTAF1|CPEB3	CPEB3	loss.both
6	70000001	71000000	BAI3|LMBRD1|COL19A1|COL9A1	NA	loss.both		10	94000001	95000000	CPEB3|MARCH5|IDE|KIF11|HHEX|EXOC6|CYP26C1|CYP26A1	CPEB3	loss.both
6	71000001	72000000	COL9A1|FAM135A|C6orf57|SMAP1|B3GAT2|OGFRL1	NA	loss.both		10	95000001	96000000	MYOF|CEP55|FFAR4|RBP4|PDE6C|FRA10AC1|LGI1|SLC35G1|PLCE1	NA	loss.both
6	72000001	73000000	OGFRL1|RIMS1	NA	loss.both		10	96000001	97000000	PLCE1|NOC3L|TBC1D12|HELLS|CYP2C18|CYP2C19|CYP2C9|CYP2C8|C10orf129|PDLIM1	CYP2C8	loss.both
6	73000001	74000000	RIMS1|KCNQ5|KHDC1L|KHDC1	NA	loss.both		10	97000001	98000000	PDLIM1|SORBS1|ALDH18A1|TCTN3|ENTPD1|C10orf131|CC2D2B|CCNJ|BLNK	NA	loss.both
6	74000001	75000000	KHDC1|DPPA5|KHDC3L|OOEP|DDX43|MB21D1|MTO1|EEF1A1|SLC17A5|CD109	NA	loss.both		10	98000001	99000000	BLNK|DNTT|OPALIN|TLL2|TM9SF3|PIK3AP1|LCOR|C10orf12|SLIT1|ARHGAP19-SLIT1|ARHGAP19	NA	loss.both
6	75000001	76000000	COL12A1|COX7A2|TMEM30A	NA	loss.both		10	99000001	100000000	ARHGAP19-SLIT1|ARHGAP19|FRAT1|FRAT2|RRP12|PGAM1|EXOSC1|ZDHHC16|MMS19|UBTD1|ANKRD2|HOGA1|PI4K2A|C10orf62|MORN4|AVPI1|MARVELD1|ZFYVE27|SFRP5|GOLGA7B|CRTAC1|R3HCC1L	NA	loss.both
6	76000001	77000000	FILIP1|SENP6|MYO6|IMPG1	NA	loss.both		10	100000001	101000000	R3HCC1L|LOXL4|PYROXD2|HPS1|HPSE2	NA	loss.both
6	79000001	80000000	IRAK1BP1|PHIP|HMGN3	NA	loss.both		10	101000001	102000000	CNNM1|GOT1|NKX2-3|SLC25A28|ENTPD7|CUTC|COX15|ABCC2|DNMBP|CPN1|ERLIN1|CHUK|CWF19L1	NA	loss.both
6	80000001	81000000	LCA5|SH3BGRL2|ELOVL4|TTK|BCKDHB	NA	loss.both		10	102000001	103000000	CWF19L1|BLOC1S2|PKD2L1|SCD|WNT8B|SEC31B|NDUFB8|HIF1AN|PAX2|FAM178A|MRPL43|SEMA4G|C10orf2|LZTS2|PDZD7|SFXN3|KAZALD1|TLX1NB|TLX1|LBX1	TLX1	loss.both
6	81000001	82000000	BCKDHB	NA	loss.both		10	103000001	104000000	BTRC|DPCD|POLL|FBXW4|FGF8|NPM3|MGEA5|KCNIP2|C10orf76|HPS6|LDB1|PPRC1|NOLC1|ELOVL3|PITX3	NA	loss.both
6	82000001	83000000	FAM46A|IBTK	NA	loss.both		10	104000001	105000000	PITX3|GBF1|NFKB2|PSD|FBXL15|CUEDC2|C10orf95|TMEM180|ACTR1A|SUFU|TRIM8|ARL3|SFXN2|WBP1L|CYP17A1|C10orf32|C10orf32-ASMT|AS3MT|CNNM2|NT5C2	NFKB2|SUFU|NT5C2	loss.both
6	83000001	84000000	TPBG|UBE3D|DOPEY1|PGM3|RWDD2A|ME1	NA	loss.both		10	105000001	106000000	RPEL1|INA|PCGF6|TAF5|USMG5|PDCD11|CALHM2|CALHM1|CALHM3|NEURL1|SH3PXD2A|OBFC1|SLK|COL17A1|SFR1|WDR96|GSTO1	NA	loss.both
6	84000001	85000000	ME1|PRSS35|SNAP91|RIPPLY2|CYB5R4|MRAP2|KIAA1009	NA	loss.both		10	106000001	107000000	GSTO1|GSTO2|ITPRIP|CCDC147|SORCS3	NA	loss.both
6	85000001	86000000	TBX18	NA	loss.both		10	107000001	108000000	SORCS3	NA	loss.both
6	86000001	87000000	NT5E|SNX14|SYNCRIP	NA	loss.both		10	108000001	109000000	SORCS1	NA	loss.both
6	87000001	88000000	HTR1E|CGA|ZNF292|GJB7	NA	loss.both		10	111000001	112000000	XPNPEP1|ADD3|MXI1	NA	loss.both
6	88000001	89000000	GJB7|SMIM8|C6orf163|C6orf164|C6orf165|SLC35A1|RARS2|ORC3|AKIRIN2|SPACA1|CNR1	NA	loss.both		10	112000001	113000000	MXI1|SMNDC1|DUSP5|SMC3|RBM20|PDCD4|BBIP1|SHOC2|ADRA2A	NA	loss.both
6	89000001	90000000	RNGTT|PNRC1|SRSF12|PM20D2|GABRR1|GABRR2	NA	loss.both		10	113000001	114000000	GPAM	NA	loss.both
6	90000001	91000000	GABRR2|UBE2J1|RRAGD|ANKRD6|LYRM2|MDN1|GJA10|BACH2	NA	loss.both		10	114000001	115000000	TECTB|ACSL5|ZDHHC6|VTI1A|TCF7L2	VTI1A|TCF7L2	loss.both
6	91000001	92000000	BACH2|MAP3K7	NA	loss.both		10	115000001	116000000	HABP2|NRAP|CASP7|PLEKHS1|DCLRE1A|NHLRC2|ADRB1|C10orf118|TDRD1|VWA2	NA	loss.both
6	93000001	94000000	EPHA7	EPHA7	loss.both		10	116000001	117000000	VWA2|AFAP1L2|ABLIM1|FAM160B1|TRUB1|ATRNL1	NA	loss.both
6	94000001	95000000	EPHA7	EPHA7	loss.both		10	117000001	118000000	ATRNL1|GFRA1	NA	loss.both
6	96000001	97000000	MANEA|FUT9|UFL1	NA	loss.both		10	118000001	119000000	GFRA1|CCDC172|PNLIPRP3|PNLIP|PNLIPRP1|C10orf82|HSPA12A|ENO4|KIAA1598|VAX1|KCNK18	NA	loss.both
6	97000001	98000000	UFL1|FHL5|GPR63|NDUFAF4|KLHL32|MMS22L	NA	loss.both		10	119000001	120000000	SLC18A2|PDZD8|EMX2|RAB11FIP2	NA	loss.both
6	99000001	100000000	POU3F2|FBXL4|FAXC|COQ3|PNISR|USP45|CCNC	CCNC	loss.both		10	120000001	121000000	FAM204A|PRLHR|CACUL1|NANOS1|EIF3A|FAM45A|SFXN4|PRDX3|GRK5	NA	loss.both
6	100000001	101000000	CCNC|PRDM13|MCHR2|SIM1|ASCC3	CCNC	loss.both		12	91000001	92000000	CCER1|EPYC|KERA|LUM|DCN	NA	loss.both
7	7000001	8000000	C1GALT1|COL28A1|MIOS|RPA3|RPA3-AS1	NA	gain.both		12	98000001	99000000	TMPO|SLC25A3	NA	loss.both
7	8000001	9000000	RPA3-AS1|GLCCI1|ICA1|NXPH1	NA	gain.both		12	99000001	100000000	IKBIP|APAF1|ANKS1B	NA	loss.both
7	10000001	11000000	NDUFA4	NA	gain.both		12	100000001	101000000	ANKS1B|FAM71C|UHRF1BP1L|ACTR6|DEPDC4|SCYL2|SLC17A8|NR1H4|GAS2L3	NA	loss.both
7	11000001	12000000	PHF14|THSD7A	NA	gain.both		12	101000001	102000000	GAS2L3|ANO4|SLC5A8|UTP20|ARL1|SPIC|MYBPC1	NA	loss.both
7	12000001	13000000	TMEM106B|VWDE|SCIN|ARL4A	NA	gain.both		12	102000001	103000000	MYBPC1|CHPT1|SYCP3|GNPTAB|DRAM1|CCDC53|NUP37|PARPBP|PMCH|IGF1	NA	loss.both
7	13000001	14000000	ETV1	ETV1	gain.both		12	103000001	104000000	PAH|ASCL1|C12orf42|STAB2	NA	loss.both
7	14000001	15000000	ETV1|DGKB	ETV1	gain.both		12	104000001	105000000	STAB2|NT5DC3|HSP90B1|C12orf73|TDG|GLT8D2|HCFC2|NFYB|TXNRD1|EID3|CHST11	CHST11	loss.both
7	15000001	16000000	DGKB|AGMO|MEOX2	NA	gain.both		12	105000001	106000000	CHST11|SLC41A2|C12orf45|ALDH1L2|KIAA1033|APPL2|C12orf75	CHST11	loss.both
7	16000001	17000000	ISPD|SOSTDC1|LRRC72|ANKMY2|BZW2|TSPAN13|AGR2|AGR3	NA	gain.both		12	106000001	107000000	NUAK1|CKAP4|TCP11L2|POLR3B|RFX4	NA	loss.both
7	17000001	18000000	AHR|SNX13	NA	gain.both		12	107000001	108000000	RFX4|RIC8B|C12orf23|MTERFD3|CRY1|BTBD11	NA	loss.both
7	18000001	19000000	PRPS1L1|HDAC9	NA	gain.both		14	26000001	27000000	NOVA1	NA	gain.both
7	19000001	20000000	HDAC9|TWIST1|FERD3L|TWISTNB|TMEM196	NA	gain.both		14	27000001	28000000	NOVA1	NA	gain.both
7	24000001	25000000	NPY|MPP6|DFNA5|OSBPL3	NA	gain.both		14	30000001	31000000	PRKD1	NA	gain.both
7	25000001	26000000	OSBPL3|CYCS|C7orf31|NPVF	NA	gain.both		14	31000001	32000000	G2E3|SCFD1|COCH|STRN3|AP4S1|HECTD1|HEATR5A|DTD2|NUBPL	NA	gain.both
7	26000001	27000000	NFE2L3|HNRNPA2B1|CBX3|SNX10|KIAA0087|C7orf71|SKAP2	HNRNPA2B1	gain.both		14	32000001	33000000	NUBPL|ARHGAP5|AKAP6	ARHGAP5	gain.both
7	27000001	28000000	SKAP2|HOXA1|HOXA2|HOXA3|HOXA4|HOXA5|HOXA6|HOXA7|HOXA9|HOXA10|HOXA11|HOXA13|EVX1|HIBADH|TAX1BP1|JAZF1	HOXA9|HOXA11|HOXA13|JAZF1	gain.both		14	33000001	34000000	AKAP6|NPAS3	NA	gain.both
7	93000001	94000000	CALCR|GNGT1|TFPI2|GNG11|BET1	NA	gain.both		14	34000001	35000000	NPAS3|EGLN3|SPTSSA|EAPP	NA	gain.both
7	94000001	95000000	COL1A2|CASD1|SGCE|PEG10|PPP1R9A|PON1|PON3	NA	gain.both		14	35000001	36000000	EAPP|SNX6|CFL2|BAZ1A|SRP54|FAM177A1|PPP2R3C|KIAA0391|PSMA6|NFKBIA	BAZ1A	gain.both
7	95000001	96000000	PON1|PON3|PON2|ASB4|PDK4|DYNC1I1|SLC25A13	NA	gain.both		14	36000001	37000000	INSM2|RALGAPA1|BRMS1L|MBIP|SFTA3|NKX2-1	NKX2-1	gain.both
7	96000001	97000000	C7orf76|SHFM1|DLX6|DLX5|ACN9	NA	gain.both		14	37000001	38000000	NKX2-8|PAX9|SLC25A21|SLC25A21-AS1|MIPOL1	NA	gain.both
7	105000001	106000000	SRPK2|PUS7|RINT1|EFCAB10|ATXN7L1|CDHR3|SYPL1|NAMPT	NA	gain.both		14	38000001	39000000	MIPOL1|FOXA1|TTC6|SSTR1|CLEC14A	FOXA1	gain.both
7	106000001	107000000	CCDC71L|PIK3CG|PRKAR2B|HBP1|COG5	NA	gain.both		14	39000001	40000000	SEC23A|GEMIN2|TRAPPC6B|PNN|MIA2|CTAGE5|FBXO33	NA	gain.both
7	107000001	108000000	COG5|GPR22|DUS4L|BCAP29|SLC26A4|CBLL1|SLC26A3|DLD|LAMB1|LAMB4|NRCAM	NA	gain.both		14	42000001	43000000	LRFN5	NA	gain.both
7	108000001	109000000	NRCAM|PNPLA8|THAP5|DNAJB9|C7orf66	NA	gain.both		14	44000001	45000000	FSCB	NA	gain.both
7	110000001	111000000	IMMP2L|LRRN3	NA	gain.both		14	45000001	46000000	C14orf28|KLHL28|FAM179B|PRPF39|FKBP3|FANCM|MIS18BP1	NA	gain.both
7	111000001	112000000	IMMP2L|DOCK4|ZNF277	NA	gain.both		14	47000001	48000000	RPL10L|MDGA2	NA	gain.both
7	112000001	113000000	IFRD1|LSMEM1|TMEM168|C7orf60|GPR85|LINC00998	NA	gain.both		14	48000001	49000000	MDGA2	NA	gain.both
7	113000001	114000000	PPP1R3A|FOXP2	NA	gain.both		14	50000001	51000000	RPS29|LRR1|RPL36AL|MGAT2|DNAAF2|POLE2|KLHDC1|KLHDC2|NEMF|ARF6|C14orf182|C14orf183|VCPKMT|SOS2|L2HGDH|ATP5S|CDKL1|MAP4K5|ATL1	NA	gain.both
7	114000001	115000000	FOXP2|MDFIC	NA	gain.both		14	51000001	52000000	MAP4K5|ATL1|SAV1|NIN|PYGL|ABHD12B|TRIM9|TMX1|FRMD6	NIN	gain.both
7	115000001	116000000	TFEC|TES|CAV2	NA	gain.both		14	58000001	59000000	SLC35F4|C14orf37|ACTR10|PSMA3|ARID4A|TOMM20L|TIMM9|KIAA0586	NA	gain.both
7	116000001	117000000	CAV2|CAV1|MET|CAPZA2|ST7|ST7-OT4|WNT2	MET	gain.both		14	59000001	60000000	KIAA0586|DACT1|DAAM1|GPR135|L3HYPDH|JKAMP|CCDC175	NA	gain.both
7	117000001	118000000	ASZ1|CFTR|CTTNBP2|NAA38|ANKRD7	NA	gain.both		14	60000001	61000000	CCDC175|RTN1|LRRC9|PCNXL4|DHRS7|PPM1A|C14orf39|SIX6	NA	gain.both
7	119000001	120000000	KCND2	NA	gain.both		14	61000001	62000000	SIX1|SIX4|MNAT1|TRMT5|SLC38A6|PRKCH|TMEM30B	SIX1	gain.both
7	120000001	121000000	KCND2|TSPAN12|ING3|CPED1|WNT16|FAM3C	NA	gain.both		14	62000001	63000000	PRKCH|HIF1A|SNAPC1|SYT16	HIF1A	gain.both
7	121000001	122000000	FAM3C|PTPRZ1|AASS|FEZF1|CADPS2	NA	gain.both		14	63000001	64000000	KCNH5|RHOJ|PPP2R5E	NA	gain.both
7	122000001	123000000	CADPS2|RNF133|RNF148|TAS2R16|SLC13A1	NA	gain.both		14	64000001	65000000	PPP2R5E|WDR89|SGPP1|SYNE2|ESR2|MTHFD1|ZBTB25|AKAP5|ZBTB1	NA	gain.both
7	123000001	124000000	IQUB|NDUFA5|ASB15|LMOD2|WASL|HYAL4|SPAM1|TMEM229A	NA	gain.both		14	65000001	66000000	ZBTB1|HSPA2|PPP1R36|PLEKHG3|SPTB|CHURC1|CHURC1-FNTB|FNTB|GPX2|RAB15|MAX|FUT8	MAX	gain.both
7	124000001	125000000	GPR37|POT1	POT1	gain.both		14	66000001	67000000	FUT8|GPHN	GPHN	gain.both
7	126000001	127000000	GRM8|ZNF800	NA	gain.both		14	67000001	68000000	GPHN|FAM71D|MPP5|ATP6V1D|EIF2S1|PLEK2|TMEM229B	GPHN	gain.both
7	127000001	128000000	ZNF800|GCC1|ARF5|FSCN3|PAX4|SND1|LRRC4|LEP|RBM28|PRRT4	SND1	gain.both		14	68000001	69000000	TMEM229B|PLEKHH1|PIGH|ARG2|VTI1B|RDH11|RDH12|ZFYVE26|RAD51B	RAD51B	gain.both
7	128000001	129000000	PRRT4|IMPDH1|HILPDA|METTL2B|FAM71F2|FAM71F1|CALU|OPN1SW|CCDC136|FLNC|ATP6V1F|IRF5|TNPO3|TSPAN33|SMO|AHCYL2	SMO	gain.both		14	69000001	70000000	RAD51B|ZFP36L1|ACTN1|DCAF5|EXD2|GALNT16|ERH|SLC39A9|PLEKHD1	RAD51B	gain.both
7	129000001	130000000	AHCYL2|STRIP2|SMKR1|NRF1|UBE2H|ZC3HC1|KLHDC10|TMEM209|SSMEM1|CPA2|CPA4|CPA5	NA	gain.both		14	70000001	71000000	CCDC177|KIAA0247|SRSF5|SLC10A1|SMOC1|SLC8A3|COX16|SYNJ2BP|ADAM21|ADAM20	NA	gain.both
7	130000001	131000000	CPA5|CPA1|CEP41|MEST|COPG2|TSGA13|KLF14|MKLN1	NA	gain.both		14	71000001	72000000	ADAM20|MED6|TTC9|MAP3K9|PCNX|SIPA1L1	NA	gain.both
7	131000001	132000000	MKLN1|PODXL|PLXNA4	NA	gain.both		14	72000001	73000000	SIPA1L1|RGS6	NA	gain.both
7	132000001	133000000	PLXNA4|CHCHD3|EXOC4	NA	gain.both		14	73000001	74000000	RGS6|DPF3|DCAF4|ZFYVE1|RBM25|PSEN1|PAPLN|NUMB|HEATR4	NA	gain.both
7	133000001	134000000	EXOC4|LRGUK|SLC35B4	NA	gain.both		14	74000001	75000000	HEATR4|ACOT1|ACOT2|ACOT4|ACOT6|DNAL1|PNMA1|ELMSAN1|PTGR2|ZNF410|FAM161B|COQ6|ENTPD5|CCDC176|ALDH6A1|LIN52|VSX2|ABCD4|VRTN|SYNDIG1L|NPC2|ISCA2|LTBP2	NA	gain.both
7	134000001	135000000	SLC35B4|AKR1B1|AKR1B10|AKR1B15|BPGM|CALD1|AGBL3|C7orf49|TMEM140|WDR91|STRA8	NA	gain.both		14	75000001	76000000	LTBP2|AREL1|FCF1|YLPM1|PROX2|DLST|RPS6KL1|PGF|EIF2B2|MLH3|ACYP1|ZC2HC1C|NEK9|TMED10|FOS|JDP2|BATF	NA	gain.both
7	135000001	136000000	CNOT4|NUP205|C7orf73|SLC13A4|FAM180A|MTPN|LUZP6	NA	gain.both		14	76000001	77000000	BATF|FLVCR2|TTLL5|C14orf1|IFT43|TGFB3|GPATCH2L|ESRRB	NA	gain.both
7	136000001	137000000	CHRM2|PTN	NA	gain.both		14	77000001	78000000	VASH1|ANGEL1|C14orf166B|IRF2BPL|CIPC|TMEM63C|ZDHHC22|NGB|POMT2|GSTZ1|TMED8|SAMD15|NOXRED1|VIPAS39|AHSA1|ISM2|SPTLC2	NA	gain.both
7	137000001	138000000	PTN|DGKI|CREB3L2|AKR1D1	CREB3L2	gain.both		14	78000001	79000000	SPTLC2|ALKBH1|SLIRP|SNW1|C14orf178|ADCK1|NRXN3	NA	gain.both
7	138000001	139000000	TRIM24|SVOPL|ATP6V0A4|TMEM213|KIAA1549|ZC3HAV1L|ZC3HAV1|TTC26|UBN2	TRIM24|KIAA1549	gain.both		14	80000001	81000000	NRXN3|DIO2|CEP128	NA	gain.both
7	139000001	140000000	C7orf55|C7orf55-LUC7L2|LUC7L2|KLRG2|CLEC2L|HIPK2|TBXAS1|PARP12|KDM7A|SLC37A3	NA	gain.both		14	81000001	82000000	CEP128|TSHR|GTF2A1|STON2|SEL1L	TSHR	gain.both
7	140000001	141000000	SLC37A3|RAB19|MKRN1|DENND2A|ADCK2|NDUFB2|BRAF|MRPS33|TMEM178B	BRAF	gain.both		14	82000001	83000000	SEL1L	NA	gain.both
7	141000001	142000000	TMEM178B|AGK|KIAA1147|WEE2|SSBP1|TAS2R3|TAS2R4|TAS2R5|PRSS37|MGAM|OR9A4|CLEC5A|TAS2R38|PRSS58	NA	gain.both		14	85000001	86000000	FLRT2	NA	gain.both
7	142000001	143000000	MTRNR2L6|PRSS1|EPHB6|TRPV6|TRPV5|C7orf34|KEL|OR9A2|OR6V1|PIP|TAS2R39|TAS2R40|GSTK1|TMEM139|CASP2	NA	gain.both		14	86000001	87000000	FLRT2	NA	gain.both
7	143000001	144000000	CASP2|CLCN1|FAM131B|ZYX|EPHA1|TAS2R60|TAS2R41|FAM115C|CTAGE6|FAM115A|OR2F2|OR2F1|OR6B1|OR2A5|OR2A25|OR2A12|OR2A2|OR2A14|CTAGE4|ARHGEF35|OR2A42|OR2A7|CTAGE8	FAM131B	gain.both		14	88000001	89000000	GALC|GPR65|KCNK10|SPATA7|PTPN21	NA	gain.both
7	144000001	145000000	OR2A1|ARHGEF5|NOBOX|TPK1	NA	gain.both		14	89000001	90000000	PTPN21|ZC3H14|EML5|TTC8|FOXN3	NA	gain.both
7	145000001	146000000	CNTNAP2	CNTNAP2	gain.both		14	90000001	91000000	FOXN3|EFCAB11|TDP1|KCNK13|PSMC1|NRDE2|CALM1	NA	gain.both
7	146000001	147000000	CNTNAP2	CNTNAP2	gain.both		14	91000001	92000000	TTC7B|RPS6KA5|C14orf159|GPR68|CCDC88C|SMEK1	NA	gain.both
7	147000001	148000000	CNTNAP2	CNTNAP2	gain.both		14	92000001	93000000	CATSPERB|TC2N|FBLN5|TRIP11|ATXN3|NDUFB1|CPSF2|SLC24A4|RIN3	TRIP11	gain.both
7	148000001	149000000	CNTNAP2|C7orf33|CUL1|EZH2|PDIA4|ZNF786|ZNF425|ZNF398|ZNF282|ZNF212|ZNF783	CNTNAP2|EZH2	gain.both		14	93000001	94000000	RIN3|LGMN|GOLGA5|CHGA|ITPK1|MOAP1|TMEM251|C14orf142|UBR7|BTBD7|UNC79|COX8C	GOLGA5	gain.both
7	149000001	150000000	ZNF777|ZNF746|KRBA1|ZNF467|ZNF862|ATP6V0E2|ACTR3C	NA	gain.both		14	94000001	95000000	UNC79|PRIMA1|FAM181A|ASB2|OTUB2|DDX24|IFI27L1|IFI27|IFI27L2|PPP4R4|SERPINA10|SERPINA6|SERPINA1|SERPINA11|SERPINA9|SERPINA12	NA	gain.both
8	9000001	10000000	PPP1R3B|TNKS|MSRA	NA	loss.both		14	95000001	96000000	SERPINA4|SERPINA5|SERPINA3|GSC|DICER1|CLMN|SYNE3|GLRX5	DICER1	gain.both
8	10000001	11000000	MSRA|PRSS55|RP1L1|C8orf74|SOX7|PINX1|XKR6	NA	loss.both		14	96000001	97000000	GLRX5|TCL1B|TCL1A|C14orf132|BDKRB2|BDKRB1|ATG2B|GSKIP|AK7|PAPOLA	TCL1A	gain.both
8	11000001	12000000	XKR6|MTMR9|SLC35G5|C8orf12|FAM167A|BLK|GATA4|C8orf49|NEIL2|FDFT1|CTSB|DEFB136|DEFB135|DEFB134|ZNF705D|USP17L2	NA	loss.both		14	97000001	98000000	PAPOLA|VRK1	NA	gain.both
8	12000001	13000000	FAM86B1|DEFB130|FAM86B2|LONRF1|KIAA1456|DLC1	NA	loss.both		14	99000001	100000000	C14orf177|BCL11B|SETD3|CCNK|CCDC85C	BCL11B	gain.both
8	21000001	22000000	GFRA2|DOK2|XPO7|NPM2|FGF17|DMTN|FAM160B2|NUDT18|HR|REEP4	NA	loss.both		14	100000001	101000000	CCNK|CCDC85C|HHIPL1|CYP46A1|EML1|EVL|DEGS2|YY1|SLC25A29|SLC25A47|WARS|WDR25	NA	gain.both
8	22000001	23000000	LGI3|SFTPC|BMP1|PHYHIP|POLR3D|PIWIL2|SLC39A14|PPP3CC|SORBS3|PDLIM2|C8orf58|CCAR2|BIN3|EGR3|PEBP4|RHOBTB2|TNFRSF10B|TNFRSF10C|TNFRSF10D	NA	loss.both		14	101000001	102000000	BEGAIN|DLK1|RTL1	NA	gain.both
8	23000001	24000000	TNFRSF10D|TNFRSF10A|CHMP7|R3HCC1|LOXL2|ENTPD4|SLC25A37|NKX3-1|NKX2-6|STC1	NA	loss.both		14	102000001	103000000	DIO3|PPP2R5C|DYNC1H1|HSP90AA1|WDR20|MOK|ZNF839|CINP|TECPR2|ANKRD9	HSP90AA1	gain.both
8	24000001	25000000	ADAM28|ADAMDEC1|ADAM7|NEFM	NA	loss.both		14	103000001	104000000	RCOR1|TRAF3|AMN|CDC42BPB|EXOC3L4|TNFAIP2|EIF5|MARK3|CKB|TRMT61A	NA	gain.both
8	25000001	26000000	DOCK5|GNRH1|KCTD9|CDCA2|EBF2	NA	loss.both		14	104000001	105000000	TRMT61A|BAG5|KLC1|APOPT1|XRCC3|ZFYVE21|PPP1R13B|C14orf2|TDRD9|RD3L|ASPG|KIF26A|C14orf144|TMEM179	NA	gain.both
8	26000001	27000000	PPP2R2A|BNIP3L|PNMA2|DPYSL2|ADRA1A	NA	loss.both		14	105000001	106000000	TMEM179|C14orf180|INF2|ADSSL1|SIVA1|AKT1|ZBTB42|CEP170B|PLD4|AHNAK2|C14orf79|CDCA4|GPR132|JAG2|NUDT14|BRF1|BTBD6|PACS2|TEX22|MTA1|CRIP2|CRIP1|C14orf80|TMEM121	AKT1	gain.both
8	27000001	28000000	STMN4|TRIM35|PTK2B|CHRNA2|EPHX2|CLU|SCARA3|CCDC25|ESCO2|PBK|SCARA5|NUGGC|ELP3	NA	loss.both		15	51000001	52000000	SPPL2A|AP4E1|TNFAIP8L3|CYP19A1|GLDN|DMXL2|SCG3	NA	loss.both
8	28000001	29000000	ELP3|PNOC|ZNF395|FBXO16|FZD3|EXTL3|INTS9|HMBOX1|KIF13B	NA	loss.both		15	52000001	53000000	SCG3|LYSMD2|TMOD2|TMOD3|LEO1|MAPK6|BCL2L10|GNB5|MYO5C|MYO5A|ARPP19|FAM214A	MYO5A	loss.both
8	29000001	30000000	KIF13B|DUSP4|TMEM66|LEPROTL1|MBOAT4	LEPROTL1	loss.both		15	53000001	54000000	FAM214A|ONECUT1|WDR72	NA	loss.both
9	6000001	7000000	KIAA2026|RANBP6|IL33|TPD52L3|UHRF2|C9orf38|GLDC|KDM4C	NA	loss.both		15	54000001	55000000	WDR72|UNC13C	NA	loss.both
9	7000001	8000000	KDM4C|TMEM261	NA	loss.both		15	55000001	56000000	RSL24D1|RAB27A|PIGB|CCPG1|C15orf65|DYX1C1|PYGO1|PRTG	C15orf65	loss.both
9	12000001	13000000	TYRP1|LURAP1L	NA	loss.both		15	56000001	57000000	PRTG|NEDD4|RFX7|TEX9|MNS1|ZNF280D	NA	loss.both
9	13000001	14000000	MPDZ	NA	loss.both		15	57000001	58000000	ZNF280D|TCF12|CGNL1|GCOM1|MYZAP|POLR2M	TCF12	loss.both
9	14000001	15000000	NFIB|ZDHHC21|CER1|FREM1	NFIB	loss.both		15	58000001	59000000	GCOM1|POLR2M|ALDH1A2|AQP9|LIPC|ADAM10	NA	loss.both
9	15000001	16000000	TTC39B|SNAPC3|PSIP1|CCDC171	PSIP1	loss.both		15	59000001	60000000	ADAM10|FAM63B|RNF111|SLTM|CCNB2|MYO1E|LDHAL6B|FAM81A|GCNT3|GTF2A2|BNIP2	NA	loss.both
9	16000001	17000000	CCDC171|C9orf92|BNC2	NA	loss.both		15	60000001	61000000	FOXB1|ANXA2|NARG2|RORA	NA	loss.both
9	17000001	18000000	CNTLN|SH3GL2	NA	loss.both		15	61000001	62000000	RORA	NA	loss.both
9	18000001	19000000	ADAMTSL1|FAM154A	NA	loss.both		15	62000001	63000000	VPS13C|C2CD4A|C2CD4B|TLN2	NA	loss.both
9	19000001	20000000	FAM154A|RRAGA|HAUS6|PLIN2|DENND4C|RPS6|ACER2|SLC24A2	NA	loss.both		15	63000001	64000000	TLN2|TPM1|LACTB|RPS27L|RAB8B|APH1B|CA12|USP3|FBXL22|HERC1	NA	loss.both
9	20000001	21000000	MLLT3|FOCAD|PTPLAD2	MLLT3	loss.both		15	64000001	65000000	HERC1|DAPK2|FAM96A|SNX1|SNX22|PPIB|CSNK1G1|KIAA0101|TRIP4|ZNF609|OAZ2	NA	loss.both
9	21000001	22000000	PTPLAD2|IFNB1|IFNW1|IFNA21|IFNA4|IFNA7|IFNA10|IFNA16|IFNA17|IFNA14|IFNA5|KLHL9|IFNA6|IFNA13|IFNA2|IFNA8|IFNA1|IFNE|MTAP|C9orf53|CDKN2A	CDKN2A	loss.both		15	65000001	66000000	RBPMS2|PIF1|PLEKHO2|ANKDD1A|SPG21|MTFMT|SLC51B|RASL12|KBTBD13|UBAP1L|PDCD7|CLPX|CILP|PARP16|IGDCC3|IGDCC4|DPP8|PTPLAD1|VWA9|SLC24A1|DENND4A	NA	loss.both
9	22000001	23000000	CDKN2B|DMRTA1	NA	loss.both		15	66000001	67000000	DENND4A|RAB11A|MEGF11|DIS3L|TIPIN|MAP2K1|SNAPC5|RPL4|ZWILCH|LCTL|SMAD6	MAP2K1	loss.both
9	23000001	24000000	ELAVL2	NA	loss.both		15	67000001	68000000	SMAD6|SMAD3|AAGAB|IQCH|C15orf61|MAP2K5	SMAD3	loss.both
9	26000001	27000000	CAAP1|PLAA|IFT74|LRRC19	NA	loss.both		15	68000001	69000000	MAP2K5|SKOR1|PIAS1|CALML4|CLN6|FEM1B|ITGA11|CORO2B	NA	loss.both
9	27000001	28000000	IFT74|LRRC19|TEK|EQTN|MOB3B|IFNK|C9orf72|LINGO2	NA	loss.both		15	69000001	70000000	CORO2B|ANP32A|SPESP1|NOX5|GLCE|PAQR5|KIF23|RPLP1	NA	loss.both
9	28000001	29000000	LINGO2	NA	loss.both		15	70000001	71000000	TLE3|UACA	NA	loss.both
9	32000001	33000000	ACO1|DDX58|TOPORS|NDUFB6|GVQW1|TAF1L|TMEM215|APTX	NA	loss.both		15	71000001	72000000	UACA|LARP6|LRRC49|THAP10|THSD4|CT62	NA	loss.both
9	33000001	34000000	APTX|DNAJA1|SMU1|B4GALT1|SPINK4|BAG1|CHMP5|NFX1|AQP7|AQP3|NOL6|ANKRD18B|PRSS3|UBE2R2|UBAP2	NA	loss.both		15	72000001	73000000	THSD4|MYO9A|SENP8|GRAMD2|PKM|PARP6|CELF6|HEXA|TMEM202|ARIH1|GOLGA6B|HIGD2B|BBS4	NA	loss.both
9	34000001	35000000	UBAP2|DCAF12|UBAP1|KIF24|NUDT2|KIAA1161|C9orf24|FAM219A|DNAI1|ENHO|CNTFR|RPP25L|DCTN3|ARID3C|SIGMAR1|GALT|IL11RA|CCL27|CCL19|CCL21|FAM205A|KIAA1045|DNAJB5	NA	loss.both		15	73000001	74000000	BBS4|ADPGK|NEO1|HCN4|C15orf60|NPTN|CD276	NA	loss.both
9	35000001	36000000	C9orf131|VCP|FANCG|PIGO|STOML2|FAM214B|UNC13B|RUSC2|FAM166B|TESK1|CD72|SIT1|CCDC107|ARHGEF39|CA9|TPM2|TLN1|CREB3|GBA2|RGP1|MSMP|NPR2|SPAG8|HINT2|TMEM8B|FAM221B|OR13J1|HRCT1|OR2S2	FANCG	loss.both		15	74000001	75000000	CD276|C15orf59|TBC1D21|LOXL1|STOML1|PML|GOLGA6A|ISLR2|ISLR|STRA6|CCDC33|CYP11A1|SEMA7A|UBL7|ARID3B|CLK3|EDC3	PML	loss.both
9	36000001	37000000	RECK|GLIPR2|CCIN|CLTA|GNE|RNF38|MELK|PAX5	PAX5	loss.both		15	75000001	76000000	CYP1A1|CYP1A2|CSK|LMAN1L|CPLX3|ULK3|SCAMP2|MPI|FAM219B|COX5A|RPP25|SCAMP5|PPCDC|C15orf39|GOLGA6C|GOLGA6D|COMMD4|NEIL1|MAN2C1|SIN3A|PTPN9|SNUPN|IMP3|SNX33|CSPG4	NA	loss.both
9	37000001	38000000	PAX5|ZCCHC7|GRHPR|ZBTB5|POLR1E|FBXO10|TOMM5|FRMPD1|TRMT10B|EXOSC3|DCAF10|SLC25A51|SHB	PAX5	loss.both		15	76000001	77000000	CSPG4|ODF3L1|UBE2Q2|FBXO22|NRG4|C15orf27|ETFA|ISL2|SCAPER	NA	loss.both
9	38000001	39000000	SHB|ALDH1B1|IGFBPL1|ANKRD18A	NA	loss.both		15	77000001	78000000	SCAPER|RCN2|PSTPIP1|TSPAN3|PEAK1|HMG20A|LINGO1	NA	loss.both
9	84000001	85000000	TLE1|SPATA31D1	NA	loss.both		15	78000001	79000000	LINGO1|TBC1D2B|SH2D7|CIB2|IDH3A|ACSBG1|DNAJA4|WDR61|CRABP1|IREB2|HYKK|PSMA4|CHRNA5|CHRNA3|CHRNB4	NA	loss.both
9	85000001	86000000	RASEF|FRMD3	NA	loss.both		15	79000001	80000000	CHRNB4|ADAMTS7|MORF4L1|CTSH|RASGRF1|ANKRD34C|TMED3|KIAA1024	NA	loss.both
9	86000001	87000000	FRMD3|IDNK|UBQLN1|GKAP1|KIF27|C9orf64|HNRNPK|RMI1|SLC28A3	NA	loss.both		18	11000001	12000000	PIEZO2|GNAL|CHMP1B|MPPE1|IMPA2	NA	loss.both
9	100000001	101000000	CCDC180|TDRD7|TMOD1|TSTD2|NCBP1|XPA|FOXE1|C9orf156|HEMGN|ANP32B|NANS|TRIM14|CORO2A|TBC1D2	XPA	loss.both		18	12000001	13000000	IMPA2|ANKRD62|CIDEA|TUBB6|AFG3L2|SLMO1|SPIRE1|PSMG2|CEP76|PTPN2|SEH1L|CEP192	NA	loss.both
9	101000001	102000000	TBC1D2|GABBR2|ANKS6|GALNT12|COL15A1|TGFBR1|ALG2|SEC61B	NA	loss.both		18	13000001	14000000	CEP192|LDLRAD4|FAM210A|RNMT|MC5R|MC2R	NA	loss.both
9	102000001	103000000	NR4A3|STX17|ERP44|INVS	NR4A3	loss.both		18	19000001	20000000	GREB1L|ESCO1|SNRPD1|ABHD3|MIB1|GATA6|CTAGE1	NA	loss.both
9	103000001	104000000	INVS|TEX10|MSANTD3|MSANTD3-TMEFF1|TMEFF1|MURC	NA	loss.both		18	20000001	21000000	RBBP8|CABLES1|TMEM241	NA	loss.both
9	104000001	105000000	BAAT|MRPL50|ZNF189|ALDOB|TMEM246|RNF20|GRIN3A|PPP3R2	NA	loss.both		18	21000001	22000000	TMEM241|RIOK3|C18orf8|NPC1|ANKRD29|LAMA3|TTC39C|CABYR|OSBPL1A	NA	loss.both
9	106000001	107000000	SMC2	NA	loss.both		18	22000001	23000000	IMPACT|HRH4|ZNF521	ZNF521	loss.both
9	107000001	108000000	OR13F1|OR13C4|OR13C3|OR13C8|OR13C5|OR13C2|OR13C9|OR13D1|NIPSNAP3A|NIPSNAP3B|ABCA1	NA	loss.both		18	23000001	24000000	SS18|PSMA8|TAF4B	SS18	loss.both
9	108000001	109000000	SLC44A1|FSD1L|FKTN|TAL2|TMEM38B	TAL2	loss.both		18	24000001	25000000	KCTD1|AQP4|CHST9	NA	loss.both
9	109000001	110000000	ZNF462	NA	loss.both		18	25000001	26000000	CDH2	NA	loss.both
9	110000001	111000000	RAD23B|KLF4	KLF4	loss.both		18	28000001	29000000	DSC3|DSC2|DSC1|DSG1|DSG4	NA	loss.both
9	111000001	112000000	ACTL7B|ACTL7A|IKBKAP|FAM206A|CTNNAL1|TMEM245|FRRS1L|EPB41L4B	NA	loss.both		18	29000001	30000000	DSG3|DSG2|TTR|B4GALT6|SLC25A52|TRAPPC8|RNF125|RNF138|GAREM|MEP1B	NA	loss.both
9	112000001	113000000	EPB41L4B|PTPN3|PALM2|PALM2-AKAP2|AKAP2|C9orf152	NA	loss.both		18	30000001	31000000	GAREM|KLHL14|CCDC178	NA	loss.both
9	113000001	114000000	TXN|TXNDC8|SVEP1|MUSK|LPAR1	NA	loss.both		18	31000001	32000000	CCDC178|ASXL3|NOL4	NA	loss.both
9	114000001	115000000	OR2K2|KIAA0368|ZNF483|PTGR1|DNAJC25|DNAJC25-GNG10|GNG10|C9orf84|UGCG|SUSD1|PTBP3	NA	loss.both		18	32000001	33000000	DTNA|MAPRE2|ZNF397|ZSCAN30|ZNF24|ZNF396	NA	loss.both
9	115000001	116000000	PTBP3|HSDL2|C9orf147|KIAA1958|INIP|SNX30|SLC46A2|ZFP37|SLC31A2|FKBP15|SLC31A1	NA	loss.both		18	33000001	34000000	INO80C|GALNT1|C18orf21|RPRD1A|SLC39A6|ELP2|MOCOS|FHOD3	NA	loss.both
9	116000001	117000000	SLC31A1|CDC26|PRPF4|RNF183|WDR31|BSPRY|HDHD3|ALAD|POLE3|C9orf43|RGS3|ZNF618|AMBP|KIF12|COL27A1	NA	loss.both		18	34000001	35000000	FHOD3|TPGS2|KIAA1328|CELF4	NA	loss.both
9	117000001	118000000	COL27A1|ORM1|ORM2|AKNA|DFNB31|ATP6V1G1|C9orf91|TNFSF15|TNFSF8|TNC|DEC1	TNC	loss.both		18	35000001	36000000	CELF4	NA	loss.both
9	118000001	119000000	DEC1|PAPPA	NA	loss.both		18	39000001	40000000	PIK3C3	NA	loss.both
9	119000001	120000000	PAPPA|PAPPA-AS1|ASTN2|TRIM32	NA	loss.both		18	40000001	41000000	RIT2|SYT4	NA	loss.both
9	120000001	121000000	ASTN2|TLR4	NA	loss.both		18	42000001	43000000	SETBP1|SLC14A2	SETBP1	loss.both
9	121000001	122000000	BRINP1	NA	loss.both		18	43000001	44000000	SLC14A2|SLC14A1|SIGLEC15|EPG5|PSTPIP2|ATP5A1|HAUS1|C18orf25|RNF165	NA	loss.both
9	122000001	123000000	BRINP1	NA	loss.both		18	44000001	45000000	RNF165|LOXHD1|ST8SIA5|PIAS2|KATNAL2|TCEB3CL2|TCEB3CL|TCEB3C|TCEB3B|HDHD2|IER3IP1|SKOR2	NA	loss.both
9	123000001	124000000	CDK5RAP2|MEGF9|FBXW2|PSMD5|PHF19|TRAF1|C5|CNTRL|RAB14|GSN	CNTRL	loss.both		18	45000001	46000000	SMAD2|ZBTB7C	SMAD2	loss.both
10	46000001	47000000	MARCH8|ZFAND4|FAM21C|FAM25E|AGAP4|PTPN20A|SYT15|GPRIN2	NA	loss.both		18	46000001	47000000	CTIF|SMAD7|DYM	NA	loss.both
10	47000001	48000000	GPRIN2|NPY4R|ANXA8L1|FAM25B|AGAP10|ANTXRL|ANXA8L2|FAM21B	NA	loss.both		18	47000001	48000000	C18orf32|RPL17-C18orf32|RPL17|LIPG|ACAA2|MYO5B|CCDC11|MBD1|CXXC1|SKA1	NA	loss.both
10	48000001	49000000	ASAH2C|AGAP9|FAM25G|ANXA8|ZNF488|RBP3|GDF2|GDF10|PTPN20B	NA	loss.both		18	48000001	49000000	MAPK4|MRO|ME2|ELAC1|SMAD4|MEX3C	SMAD4	loss.both
10	49000001	50000000	FAM25C|FRMPD2|MAPK8|ARHGAP22|WDFY4	NA	loss.both		18	49000001	50000000	DCC	DCC	loss.both
10	50000001	51000000	WDFY4|LRRC18|VSTM4|FAM170B|C10orf128|C10orf71|DRGX|ERCC6|PGBD3|ERCC6-PGBD3|CHAT|SLC18A3|C10orf53|OGDHL	NA	loss.both		18	50000001	51000000	DCC	DCC	loss.both
10	51000001	52000000	PARG|FAM21D|AGAP8|TIMM23B|AGAP7|MSMB|NCOA4|TIMM23|AGAP6|FAM21A|ASAH2	NCOA4	loss.both		18	51000001	52000000	DCC|MBD2|POLI|STARD6|C18orf54	DCC	loss.both
10	75000001	76000000	FAM149B1|DNAJC9|MRPS16|TTC18|ANXA7|MSS51|PPP3CB|USP54|MYOZ1|SYNPO2L|AGAP5|SEC24C|FUT11|CHCHD1|ZSWIM8|NDST2|CAMK2G|PLAU|C10orf55|VCL|AP3M1|ADK	NA	loss.both		18	52000001	53000000	DYNAP|RAB27B|CCDC68|TCF4	NA	loss.both
10	76000001	77000000	ADK|KAT6B|DUPD1|DUSP13|SAMD8|VDAC2|COMTD1	KAT6B	loss.both		18	53000001	54000000	TCF4	NA	loss.both
10	77000001	78000000	ZNF503|C10orf11	NA	loss.both		18	54000001	55000000	TXNL1|WDR7|BOD1L2	NA	loss.both
10	78000001	79000000	C10orf11|KCNMA1	NA	loss.both		18	55000001	56000000	ST8SIA3|ONECUT2|FECH|NARS|ATP8B1|NEDD4L	NA	loss.both
10	79000001	80000000	KCNMA1|DLG5|POLR3A|RPS24	NA	loss.both		18	56000001	57000000	NEDD4L|ALPK2|MALT1|ZNF532|SEC11C|GRP|RAX|CPLX4|LMAN1	MALT1	loss.both
10	80000001	81000000	ZMIZ1	NA	loss.both		18	57000001	58000000	LMAN1|CCBE1|PMAIP1	NA	loss.both
10	81000001	82000000	ZMIZ1|PPIF|ZCCHC24|EIF5AL1|SFTPA2|SFTPA1|NUTM2B|NUTM2E|SFTPD|TMEM254|PLAC9|ANXA11	NUTM2B	loss.both		18	58000001	59000000	MC4R	NA	loss.both
10	82000001	83000000	MAT1A|DYDC1|DYDC2|FAM213A|TSPAN14|SH2D4B	NA	loss.both		18	70000001	71000000	CBLN2|NETO1	NA	loss.both
10	83000001	84000000	NRG3	NA	loss.both		18	71000001	72000000	FBXO15|TIMM21|CYB5A|C18orf63	NA	loss.both
10	84000001	85000000	NRG3	NA	loss.both		18	72000001	73000000	C18orf63|FAM69C|CNDP2|CNDP1|ZNF407|ZADH2|TSHZ1	NA	loss.both
10	85000001	86000000	GHITM|C10orf99|CDHR1|LRIT2|LRIT1	NA	loss.both		18	73000001	74000000	TSHZ1|SMIM21	NA	loss.both
10	86000001	87000000	LRIT1|RGR|CCSER2	NA	loss.both		18	74000001	75000000	ZNF516|LINC00908|ZNF236|MBP|GALR1	NA	loss.both
10	87000001	88000000	GRID1	NA	loss.both		18	76000001	77000000	SALL3|ATP9B	NA	loss.both
10	88000001	89000000	GRID1|WAPAL|OPN4|LDB3|BMPR1A|MMRN2|SNCG|ADIRF|FAM25A|GLUD1|FAM35A|NUTM2A	BMPR1A	loss.both		18	77000001	78000000	ATP9B|NFATC1|CTDP1|KCNG2|PQLC1|HSBP1L1|TXNL4A|RBFA|ADNP2|PARD6G	NA	loss.both
13	20000001	21000000	TPTE2|MPHOSPH8|PSPC1|ZMYM5|ZMYM2|GJA3|GJB2|GJB6|CRYL1	ZMYM2	loss.both		19	1	1000000	OR4F17|PPAP2C|MIER2|THEG|C2CD4C|SHC2|ODF3L2|MADCAM1|TPGS1|CDC34|GZMM|BSG|HCN2|POLRMT|FGF22|RNF126|FSTL3|PRSS57|PALM|MISP|PTBP1|AZU1|PRTN3|ELANE|CFD|MED16|R3HDM4|KISS1R|ARID3A|WDR18	FSTL3	loss.both
13	21000001	22000000	CRYL1|IFT88|IL17D|N6AMT2|XPO4|LATS2|SAP18|SKA3|MRP63|ZDHHC20	LATS2	loss.both		19	1000001	2000000	GRIN3B|TMEM259|CNN2|ABCA7|HMHA1|POLR2E|GPX4|SBNO2|STK11|C19orf26|ATP5D|MIDN|CIRBP|C19orf24|MUM1|EFNA2|NDUFS7|GAMT|DAZAP1|RPS15|APC2|C19orf25|PCSK4|REEP6|ADAMTSL5|PLK5|MEX3D|MBD3|UQCR11|TCF3|ONECUT3|ATP8B3|REXO1|KLF16|ABHD17A|SCAMP4|ADAT3|CSNK1G2|BTBD2	STK11|TCF3	loss.both
13	22000001	23000000	ZDHHC20|MICU2|FGF9	NA	loss.both		19	2000001	3000000	BTBD2|MKNK2|MOB3A|IZUMO4|AP3D1|DOT1L|PLEKHJ1|SF3A2|AMH|JSRP1|OAZ1|C19orf35|LINGO3|LSM7|TMPRSS9|TIMM13|LMNB2|GADD45B|GNG7|DIRAS1|SLC39A3|SGTA|THOP1|ZNF554|ZNF555|ZNF556|ZNF57|ZNF77|TLE6|TLE2	NA	loss.both
13	23000001	24000000	SGCG|SACS	NA	loss.both		19	3000001	4000000	TLE2|AES|GNA11|GNA15|S1PR4|NCLN|CELF5|NFIC|C19orf77|DOHH|FZR1|MFSD12|C19orf71|HMG20B|GIPC3|TBXA2R|CACTIN|PIP5K1C|TJP3|APBA3|MRPL54|RAX2|MATK|ZFR2|ATCAY|NMRK2|DAPK3|EEF2	GNA11	loss.both
13	24000001	25000000	SACS|TNFRSF19|MIPEP|C1QTNF9B|SPATA13|C1QTNF9|PARP4	NA	loss.both		19	9000001	10000000	MUC16|OR1M1|OR7G2|OR7G1|OR7G3|ZNF317|OR7D2|OR7D4|OR7E24|ZNF699|ZNF559|ZNF559-ZNF177|ZNF177|ZNF266|ZNF560|ZNF426|ZNF121|ZNF561|C19orf82|ZNF562|ZNF812|ZNF846|FBXL12|UBL5|PIN1|OLFM2	MUC16	loss.both
13	25000001	26000000	PARP4|ATP12A|RNF17|CENPJ|PABPC3|AMER2|MTMR6|NUPL1|ATP8A2	NA	loss.both		19	10000001	11000000	OLFM2|COL5A3|RDH8|C19orf66|ANGPTL6|PPAN-P2RY11|PPAN|P2RY11|EIF3G|DNMT1|S1PR2|MRPL4|ICAM1|ICAM4|ICAM5|ZGLP1|FDX1L|RAVER1|ICAM3|TYK2|CDC37|PDE4A|KEAP1|S1PR5|ATG4D|KRI1|CDKN2D|AP1M2|SLC44A2|ILF3|QTRT1|DNM2|TMED1|C19orf38|CARM1	KEAP1|DNM2	loss.both
13	26000001	27000000	ATP8A2|SHISA2|RNF6|CDK8	NA	loss.both		19	11000001	12000000	CARM1|YIPF2|C19orf52|SMARCA4|LDLR|SPC24|KANK2|DOCK6|C19orf80|TSPAN16|RAB3D|TMEM205|CCDC159|SWSAP1|EPOR|RGL3|CCDC151|PRKCSH|ELAVL3|ZNF653|ECSIT|CNN1|ELOF1|ZNF627|ACP5|ZNF823|ZNF441|ZNF491|ZNF440|ZNF439|ZNF69	SMARCA4	loss.both
13	41000001	42000000	FOXO1|MRPS31|SLC25A15|ELF1|WBP4|KBTBD6|KBTBD7|MTRF1|NAA16	FOXO1	loss.both		20	54000001	55000000	CBLN4|MC3R|FAM210B|AURKA|CSTF1|CASS4	NA	gain.both
13	42000001	43000000	RGCC|VWA8|DGKH|AKAP11	NA	loss.both		20	55000001	56000000	CASS4|RTFDC1|GCNT7|FAM209A|FAM209B|TFAP2C|BMP7|SPO11|RAE1|MTRNR2L3|RBM38	NA	gain.both
13	43000001	44000000	TNFSF11|FAM216B|EPSTI1|DNAJC15|ENOX1	NA	loss.both		20	56000001	57000000	CTCFL|PCK1|ZBP1|PMEPA1|C20orf85|ANKRD60|PPP4R1L|RAB22A|VAPB	NA	gain.both
13	44000001	45000000	ENOX1|CCDC122|LACC1|SMIM2|SERP2	NA	loss.both		20	57000001	58000000	VAPB|APCDD1L|STX16|STX16-NPEPL1|NPEPL1|GNAS|NELFCD|CTSZ|TUBB1|ATP5E|SLMO2|ZNF831|EDN3	GNAS	gain.both
13	45000001	46000000	TSC22D1|NUFIP1|GPALPP1|GTF2F2|KCTD4|TPT1|SLC25A30	NA	loss.both		20	58000001	59000000	PHACTR3|SYCP2|FAM217B|PPP1R3D|CDH26|C20orf197	NA	gain.both
13	46000001	47000000	COG3|FAM194B|SPERT|SIAH3|ZC3H13|CPB2|LCP1|LRRC63|KIAA0226L	LCP1	loss.both		20	59000001	60000000	CDH4	NA	gain.both
13	47000001	48000000	KIAA0226L|LRCH1|ESD|HTR2A	NA	loss.both		20	60000001	61000000	CDH4|TAF4|LSM14B|PSMA7|SS18L1|MTG2|HRH3|OSBPL2|ADRM1|LAMA5|RPS21|CABLES2|RBBP8NL	SS18L1	gain.both
13	48000001	49000000	SUCLA2|NUDT15|MED4|ITM2B|RB1|LPAR6	RB1	loss.both		20	61000001	62000000	RBBP8NL|GATA5|C20orf166|SLCO4A1|NTSR1|MRGBP|OGFR|COL9A3|TCFL5|DIDO1|GID8|SLC17A9|BHLHE23|YTHDF1|BIRC7|NKAIN4|ARFGAP1|COL20A1|CHRNA4	NA	gain.both
13	49000001	50000000	RB1|LPAR6|RCBTB2|CYSLTR2|FNDC3A|MLNR|CDADC1|CAB39L	RB1|CYSLTR2	loss.both		22	23000001	24000000	IGLL5|RTDR1|GNAZ|RAB36|BCR|IGLL1|C22orf43	BCR	loss.both
13	50000001	51000000	CAB39L|SETDB2|PHF11|RCBTB1|ARL11|EBPL|KPNA3|SPRYD7|TRIM13|KCNRG|DLEU1	NA	loss.both
13	51000001	52000000	DLEU1|DLEU7|RNASEH2B|FAM124A|SERPINE3|INTS6	NA	loss.both
13	53000001	54000000	VPS36|CKAP2|HNRNPA1L2|SUGT1|LECT1|PCDH8|OLFM4	NA	loss.both
13	58000001	59000000	PCDH17	NA	loss.both
13	60000001	61000000	DIAPH3|TDRD3	NA	loss.both
13	61000001	62000000	TDRD3|PCDH20	NA	loss.both
13	66000001	67000000	PCDH9	NA	loss.both
13	67000001	68000000	PCDH9	NA	loss.both
13	70000001	71000000	KLHL1	NA	loss.both
13	72000001	73000000	DACH1	NA	loss.both
13	73000001	74000000	MZT1|BORA|DIS3|PIBF1|KLF5	NA	loss.both
13	74000001	75000000	KLF12	NA	loss.both
13	75000001	76000000	TBC1D4	NA	loss.both
13	76000001	77000000	TBC1D4|COMMD6|UCHL3|LMO7|C13orf45	NA	loss.both
13	77000001	78000000	KCTD12|IRG1|CLN5|FBXL3|MYCBP2	NA	loss.both
13	78000001	79000000	SCEL|SLAIN1|EDNRB	NA	loss.both
13	79000001	80000000	POU4F1|RNF219|RBM26	NA	loss.both
13	80000001	81000000	NDFIP2|SPRY2	NA	loss.both
13	92000001	93000000	GPC5	GPC5	loss.both
13	93000001	94000000	GPC5|GPC6	GPC5	loss.both
13	94000001	95000000	GPC6	NA	loss.both
13	95000001	96000000	GPC6|DCT|TGDS|GPR180|SOX21|ABCC4	SOX21	loss.both
13	96000001	97000000	CLDN10|DZIP1|DNAJC3|UGGT2|HS6ST3	NA	loss.both
13	97000001	98000000	HS6ST3|OXGR1|MBNL2	NA	loss.both
13	98000001	99000000	MBNL2|RAP2A|IPO5|FARP1|RNF113B	NA	loss.both
13	99000001	100000000	FARP1|STK24|SLC15A1|DOCK9|UBAC2|GPR18|GPR183	NA	loss.both
13	100000001	101000000	UBAC2|TM9SF2|CLYBL|ZIC5|ZIC2|PCCA	NA	loss.both
13	101000001	102000000	PCCA|GGACT|TMTC4|NALCN	NA	loss.both
13	102000001	103000000	NALCN|ITGBL1|FGF14	NA	loss.both
13	103000001	104000000	FGF14|TPP2|METTL21C|CCDC168|TEX30|KDELC1|BIVM|BIVM-ERCC5|ERCC5|SLC10A2	ERCC5	loss.both
14	31000001	32000000	G2E3|SCFD1|COCH|STRN3|AP4S1|HECTD1|HEATR5A|DTD2|NUBPL	NA	gain.both
14	32000001	33000000	NUBPL|ARHGAP5|AKAP6	ARHGAP5	gain.both
14	33000001	34000000	AKAP6|NPAS3	NA	gain.both
14	34000001	35000000	NPAS3|EGLN3|SPTSSA|EAPP	NA	gain.both
14	35000001	36000000	EAPP|SNX6|CFL2|BAZ1A|SRP54|FAM177A1|PPP2R3C|KIAA0391|PSMA6|NFKBIA	BAZ1A	gain.both
14	36000001	37000000	INSM2|RALGAPA1|BRMS1L|MBIP|SFTA3|NKX2-1	NKX2-1	gain.both
14	37000001	38000000	NKX2-8|PAX9|SLC25A21|SLC25A21-AS1|MIPOL1	NA	gain.both
14	38000001	39000000	MIPOL1|FOXA1|TTC6|SSTR1|CLEC14A	FOXA1	gain.both
14	39000001	40000000	SEC23A|GEMIN2|TRAPPC6B|PNN|MIA2|CTAGE5|FBXO33	NA	gain.both
14	105000001	106000000	TMEM179|C14orf180|INF2|ADSSL1|SIVA1|AKT1|ZBTB42|CEP170B|PLD4|AHNAK2|C14orf79|CDCA4|GPR132|JAG2|NUDT14|BRF1|BTBD6|PACS2|TEX22|MTA1|CRIP2|CRIP1|C14orf80|TMEM121	AKT1	gain.both
15	52000001	53000000	SCG3|LYSMD2|TMOD2|TMOD3|LEO1|MAPK6|BCL2L10|GNB5|MYO5C|MYO5A|ARPP19|FAM214A	MYO5A	loss.both
15	53000001	54000000	FAM214A|ONECUT1|WDR72	NA	loss.both
15	54000001	55000000	WDR72|UNC13C	NA	loss.both
15	55000001	56000000	RSL24D1|RAB27A|PIGB|CCPG1|C15orf65|DYX1C1|PYGO1|PRTG	C15orf65	loss.both
15	56000001	57000000	PRTG|NEDD4|RFX7|TEX9|MNS1|ZNF280D	NA	loss.both
15	57000001	58000000	ZNF280D|TCF12|CGNL1|GCOM1|MYZAP|POLR2M	TCF12	loss.both
15	58000001	59000000	GCOM1|POLR2M|ALDH1A2|AQP9|LIPC|ADAM10	NA	loss.both
15	59000001	60000000	ADAM10|FAM63B|RNF111|SLTM|CCNB2|MYO1E|LDHAL6B|FAM81A|GCNT3|GTF2A2|BNIP2	NA	loss.both
15	60000001	61000000	FOXB1|ANXA2|NARG2|RORA	NA	loss.both
15	61000001	62000000	RORA	NA	loss.both
15	62000001	63000000	VPS13C|C2CD4A|C2CD4B|TLN2	NA	loss.both
15	63000001	64000000	TLN2|TPM1|LACTB|RPS27L|RAB8B|APH1B|CA12|USP3|FBXL22|HERC1	NA	loss.both
15	64000001	65000000	HERC1|DAPK2|FAM96A|SNX1|SNX22|PPIB|CSNK1G1|KIAA0101|TRIP4|ZNF609|OAZ2	NA	loss.both
15	65000001	66000000	RBPMS2|PIF1|PLEKHO2|ANKDD1A|SPG21|MTFMT|SLC51B|RASL12|KBTBD13|UBAP1L|PDCD7|CLPX|CILP|PARP16|IGDCC3|IGDCC4|DPP8|PTPLAD1|VWA9|SLC24A1|DENND4A	NA	loss.both
15	66000001	67000000	DENND4A|RAB11A|MEGF11|DIS3L|TIPIN|MAP2K1|SNAPC5|RPL4|ZWILCH|LCTL|SMAD6	MAP2K1	loss.both
15	67000001	68000000	SMAD6|SMAD3|AAGAB|IQCH|C15orf61|MAP2K5	SMAD3	loss.both
15	68000001	69000000	MAP2K5|SKOR1|PIAS1|CALML4|CLN6|FEM1B|ITGA11|CORO2B	NA	loss.both
15	69000001	70000000	CORO2B|ANP32A|SPESP1|NOX5|GLCE|PAQR5|KIF23|RPLP1	NA	loss.both
15	70000001	71000000	TLE3|UACA	NA	loss.both
15	71000001	72000000	UACA|LARP6|LRRC49|THAP10|THSD4|CT62	NA	loss.both
15	72000001	73000000	THSD4|MYO9A|SENP8|GRAMD2|PKM|PARP6|CELF6|HEXA|TMEM202|ARIH1|GOLGA6B|HIGD2B|BBS4	NA	loss.both
15	73000001	74000000	BBS4|ADPGK|NEO1|HCN4|C15orf60|NPTN|CD276	NA	loss.both
15	74000001	75000000	CD276|C15orf59|TBC1D21|LOXL1|STOML1|PML|GOLGA6A|ISLR2|ISLR|STRA6|CCDC33|CYP11A1|SEMA7A|UBL7|ARID3B|CLK3|EDC3	PML	loss.both
15	75000001	76000000	CYP1A1|CYP1A2|CSK|LMAN1L|CPLX3|ULK3|SCAMP2|MPI|FAM219B|COX5A|RPP25|SCAMP5|PPCDC|C15orf39|GOLGA6C|GOLGA6D|COMMD4|NEIL1|MAN2C1|SIN3A|PTPN9|SNUPN|IMP3|SNX33|CSPG4	NA	loss.both
15	76000001	77000000	CSPG4|ODF3L1|UBE2Q2|FBXO22|NRG4|C15orf27|ETFA|ISL2|SCAPER	NA	loss.both
15	77000001	78000000	SCAPER|RCN2|PSTPIP1|TSPAN3|PEAK1|HMG20A|LINGO1	NA	loss.both
15	78000001	79000000	LINGO1|TBC1D2B|SH2D7|CIB2|IDH3A|ACSBG1|DNAJA4|WDR61|CRABP1|IREB2|HYKK|PSMA4|CHRNA5|CHRNA3|CHRNB4	NA	loss.both
15	79000001	80000000	CHRNB4|ADAMTS7|MORF4L1|CTSH|RASGRF1|ANKRD34C|TMED3|KIAA1024	NA	loss.both
16	3000001	4000000	FLYWCH1|KREMEN2|PKMYT1|PAQR4|CLDN9|CLDN6|TNFRSF12A|HCFC1R1|THOC6|CCDC64B|MMP25|IL32|ZSCAN10|ZNF205|ZNF213|CASP16|OR1F1|ZNF200|MEFV|ZNF263|TIGD7|ZNF75A|OR2C1|MTRNR2L4|ZSCAN32|ZNF174|ZNF597|NAA60|C16orf90|CLUAP1|SLX4|DNASE1|TRAP1|CREBBP	CREBBP	gain.both
16	4000001	5000000	ADCY9|SRL|TFAP4|GLIS2|PAM16|CORO7-PAM16|CORO7|VASN|DNAJA3|NMRAL1|HMOX2|CDIP1|C16orf96|UBALD1|MGRN1|NUDT16L1|ANKS3|C16orf71|ZNF500|SEPT12|SMIM22|ROGDI|GLYR1|UBN1|PPL	NA	gain.both
16	5000001	6000000	PPL|SEC14L5|NAGPA|ALG1|C16orf89|FAM86A	NA	gain.both
16	6000001	7000000	RBFOX1	NA	gain.both
16	7000001	8000000	RBFOX1	NA	gain.both
16	8000001	9000000	TMEM114|METTL22|ABAT|TMEM186|PMM2|CARHSP1|USP7	NA	gain.both
16	9000001	10000000	USP7|C16orf72|GRIN2A	GRIN2A	gain.both
16	10000001	11000000	GRIN2A|ATF7IP2|EMP2|TEKT5|NUBP1|TVP23A|CIITA	GRIN2A|CIITA	gain.both
16	11000001	12000000	CIITA|DEXI|CLEC16A|RMI2|SOCS1|TNP2|PRM3|PRM2|PRM1|LITAF|SNN|TXNDC11|ZC3H7A|RSL1D1|GSPT1	CIITA|RMI2|SOCS1	gain.both
16	12000001	13000000	GSPT1|TNFRSF17|SNX29|CPPED1|SHISA9	TNFRSF17|SNX29	gain.both
16	13000001	14000000	SHISA9	NA	gain.both
16	14000001	15000000	ERCC4|MKL2|PARN|BFAR|PLA2G10|NPIPA3|NPIPA2|NOMO1	ERCC4	gain.both
16	15000001	16000000	NPIPA1|PDXDC1|NTAN1|RRN3|NPIPA5|MPV17L|C16orf45|KIAA0430|NDE1|MYH11|FOPNL	MYH11	gain.both
16	16000001	17000000	ABCC1|ABCC6|NOMO3|NPIPA7	NA	gain.both
18	1	1000000	USP14|THOC1|COLEC12|CETN1|CLUL1|C18orf56|TYMS|ENOSF1|YES1|ADCYAP1	NA	loss.both
18	10000001	11000000	APCDD1|NAPG|PIEZO2	NA	loss.both
18	11000001	12000000	PIEZO2|GNAL|CHMP1B|MPPE1|IMPA2	NA	loss.both
18	12000001	13000000	IMPA2|ANKRD62|CIDEA|TUBB6|AFG3L2|SLMO1|SPIRE1|PSMG2|CEP76|PTPN2|SEH1L|CEP192	NA	loss.both
18	13000001	14000000	CEP192|LDLRAD4|FAM210A|RNMT|MC5R|MC2R	NA	loss.both
18	18000001	19000000	ROCK1|GREB1L	NA	loss.both
18	19000001	20000000	GREB1L|ESCO1|SNRPD1|ABHD3|MIB1|GATA6|CTAGE1	NA	loss.both
18	20000001	21000000	RBBP8|CABLES1|TMEM241	NA	loss.both
18	21000001	22000000	TMEM241|RIOK3|C18orf8|NPC1|ANKRD29|LAMA3|TTC39C|CABYR|OSBPL1A	NA	loss.both
18	22000001	23000000	IMPACT|HRH4|ZNF521	ZNF521	loss.both
18	23000001	24000000	SS18|PSMA8|TAF4B	SS18	loss.both
18	24000001	25000000	KCTD1|AQP4|CHST9	NA	loss.both
18	25000001	26000000	CDH2	NA	loss.both
18	28000001	29000000	DSC3|DSC2|DSC1|DSG1|DSG4	NA	loss.both
18	29000001	30000000	DSG3|DSG2|TTR|B4GALT6|SLC25A52|TRAPPC8|RNF125|RNF138|GAREM|MEP1B	NA	loss.both
18	30000001	31000000	GAREM|KLHL14|CCDC178	NA	loss.both
18	31000001	32000000	CCDC178|ASXL3|NOL4	NA	loss.both
18	32000001	33000000	DTNA|MAPRE2|ZNF397|ZSCAN30|ZNF24|ZNF396	NA	loss.both
18	33000001	34000000	INO80C|GALNT1|C18orf21|RPRD1A|SLC39A6|ELP2|MOCOS|FHOD3	NA	loss.both
18	34000001	35000000	FHOD3|TPGS2|KIAA1328|CELF4	NA	loss.both
18	35000001	36000000	CELF4	NA	loss.both
18	39000001	40000000	PIK3C3	NA	loss.both
18	40000001	41000000	RIT2|SYT4	NA	loss.both
18	42000001	43000000	SETBP1|SLC14A2	SETBP1	loss.both
18	43000001	44000000	SLC14A2|SLC14A1|SIGLEC15|EPG5|PSTPIP2|ATP5A1|HAUS1|C18orf25|RNF165	NA	loss.both
18	44000001	45000000	RNF165|LOXHD1|ST8SIA5|PIAS2|KATNAL2|TCEB3CL2|TCEB3CL|TCEB3C|TCEB3B|HDHD2|IER3IP1|SKOR2	NA	loss.both
18	45000001	46000000	SMAD2|ZBTB7C	SMAD2	loss.both
18	46000001	47000000	CTIF|SMAD7|DYM	NA	loss.both
18	47000001	48000000	C18orf32|RPL17-C18orf32|RPL17|LIPG|ACAA2|MYO5B|CCDC11|MBD1|CXXC1|SKA1	NA	loss.both
18	48000001	49000000	MAPK4|MRO|ME2|ELAC1|SMAD4|MEX3C	SMAD4	loss.both
18	49000001	50000000	DCC	DCC	loss.both
18	50000001	51000000	DCC	DCC	loss.both
18	51000001	52000000	DCC|MBD2|POLI|STARD6|C18orf54	DCC	loss.both
18	52000001	53000000	DYNAP|RAB27B|CCDC68|TCF4	NA	loss.both
18	53000001	54000000	TCF4	NA	loss.both
18	54000001	55000000	TXNL1|WDR7|BOD1L2	NA	loss.both
18	55000001	56000000	ST8SIA3|ONECUT2|FECH|NARS|ATP8B1|NEDD4L	NA	loss.both
18	56000001	57000000	NEDD4L|ALPK2|MALT1|ZNF532|SEC11C|GRP|RAX|CPLX4|LMAN1	MALT1	loss.both
18	57000001	58000000	LMAN1|CCBE1|PMAIP1	NA	loss.both
18	58000001	59000000	MC4R	NA	loss.both
18	70000001	71000000	CBLN2|NETO1	NA	loss.both
18	71000001	72000000	FBXO15|TIMM21|CYB5A|C18orf63	NA	loss.both
18	72000001	73000000	C18orf63|FAM69C|CNDP2|CNDP1|ZNF407|ZADH2|TSHZ1	NA	loss.both
18	73000001	74000000	TSHZ1|SMIM21	NA	loss.both
18	74000001	75000000	ZNF516|LINC00908|ZNF236|MBP|GALR1	NA	loss.both
18	76000001	77000000	SALL3|ATP9B	NA	loss.both
18	77000001	78000000	ATP9B|NFATC1|CTDP1|KCNG2|PQLC1|HSBP1L1|TXNL4A|RBFA|ADNP2|PARD6G	NA	loss.both
19	9000001	10000000	MUC16|OR1M1|OR7G2|OR7G1|OR7G3|ZNF317|OR7D2|OR7D4|OR7E24|ZNF699|ZNF559|ZNF559-ZNF177|ZNF177|ZNF266|ZNF560|ZNF426|ZNF121|ZNF561|C19orf82|ZNF562|ZNF812|ZNF846|FBXL12|UBL5|PIN1|OLFM2	MUC16	loss.both
19	10000001	11000000	OLFM2|COL5A3|RDH8|C19orf66|ANGPTL6|PPAN-P2RY11|PPAN|P2RY11|EIF3G|DNMT1|S1PR2|MRPL4|ICAM1|ICAM4|ICAM5|ZGLP1|FDX1L|RAVER1|ICAM3|TYK2|CDC37|PDE4A|KEAP1|S1PR5|ATG4D|KRI1|CDKN2D|AP1M2|SLC44A2|ILF3|QTRT1|DNM2|TMED1|C19orf38|CARM1	KEAP1|DNM2	loss.both
19	11000001	12000000	CARM1|YIPF2|C19orf52|SMARCA4|LDLR|SPC24|KANK2|DOCK6|C19orf80|TSPAN16|RAB3D|TMEM205|CCDC159|SWSAP1|EPOR|RGL3|CCDC151|PRKCSH|ELAVL3|ZNF653|ECSIT|CNN1|ELOF1|ZNF627|ACP5|ZNF823|ZNF441|ZNF491|ZNF440|ZNF439|ZNF69	SMARCA4	loss.both
22	26000001	27000000	ADRBK2|MYO18B|SEZ6L|ASPHD2|HPS4|SRRD|TFIP11|TPST2|CRYBB1	NA	loss.both
22	27000001	28000000	CRYBB1|CRYBA4	NA	loss.both
22	28000001	29000000	MN1|PITPNB|TTC28	MN1	loss.both
