# Supplementary material for: Mixed responses to targeted therapy driven by chromosomal instability through p53 dysfunction and genome doubling
Source: Nat Commun. 2024 Jun 13;15:4871. doi: 10.1038/s41467-024-47606-9 (PMC11176322; doi:10.1038/s41467-024-47606-9)
Supplement: Supplementary file 5 — Supplementary data 2 [file 41467_2024_47606_MOESM5_ESM.xlsx]

## Sheet: All mice
Mouse	Genotype	WES	WGSCSeq	Sample	Treatment	Res.-mech.
585998	E	Yes	Yes	T1R1	ERL-Resist.	KRAS(Q61R)
591564	E	Yes	Yes	T1R1	ERL-Resist.	KRAS(G12D)
594254	E	Yes	Yes	T1R1	ERL-Resist.	X
599368	E	Yes	Yes	T2R2	ERL-Resist.	X
599370	E	Yes	Yes	T1R1	ERL-Resist.	KRAS(G12D)
582356	E	Yes	Yes	T1R1	1xCP_ERL-Resist.	X
585996	E	Yes	Yes	T1R1	1xCP_ERL-Resist.	FGFR2(C286R)
584254	E	Yes	Yes	T1R1	1xCP_ERL-Resist.	X
582357	E	Yes	Yes	T1R1, T1R2	1xCP_ERL-Resist.	KRAS(Q61H)
310123	E	Yes	No	T1R1, T1R2, T2R1, T2R2	Naïve	NA
310125	E	Yes	No	T1R1, T1R2	Naïve	NA
426180	E	Yes	No	T1R1, T1R6, T2R1, T2R2	Naïve	NA
431797	E	Yes	No	T1R1, T1R2, T2R1, T2R2	Naïve	NA
431798	E	Yes	No	T1R1, T1R2	Naïve	NA
CSAT27.1f	E	No	Yes	T1	Naïve	NA
CSAT28.1a	E	No	Yes	T1, T2	Naïve	NA
CSAT29.1g	E	No	Yes	T1, T2, T3	Naïve	NA
CSAT29.1e	E	No	Yes	T1, T2, T3	Naïve	NA
CSAT28.1d	E	No	Yes	T1, T2, T3	Naïve	NA
CSAT28.2c	E	No	Yes	T1, T2, T3	Naïve	NA
CSAT27.2a	E	No	Yes	T1, T2, T3	Naïve	NA
CSAT31.1	E	No	Yes	T1, T2, T3, T4, T5, T6, T7	Naïve	NA
587965	EP	Yes	Yes	T2R1	ERL-Resist.	X
584246	EP	Yes	Yes	T1R1	ERL-Resist.	X
582260	EP	Yes	Yes	T1R1	ERL-Resist.	EGFR (T790M)
582262	EP	Yes	Yes	T1R1	ERL-Resist.	X
582263	EP	Yes	Yes	T1R1	ERL-Resist.	X
594933	EP	Yes	Yes	T1R1	ERL-Resist.	X
594932	EP	Yes	Yes	T1R1	1xCP_ERL-Resist.	X
587966	EP	Yes	Yes	T1R1	1xCP_ERL-Resist.	X
594927	EP	Yes	Yes	T1R1	1xCP_ERL-Resist.	X
594929	EP	Yes	Yes	T1R1	1xCP_ERL-Resist.	X
338693	EP	Yes	NO	T1R1, T1R2, T2R1, T2R2	Naïve	NA
363122	EP	Yes	NO	T1R1, T1R2, T2R1, T2R2	Naïve	NA
390935	EP	Yes	NO	T1R1, T1R2, T2R1, T2R2	Naïve	NA
514319	EP	Yes	NO	T1R1, T1R2, T2R1, T2R2, T3R1, T3R2, T4R1, T4R2	Naïve	NA
CSAT50.1j	EP	No	YES	T1	Naïve	NA
CSAT45.3a	EP	No	YES	T1, T2, T3	Naïve	NA
CSAT53.1d	EP	No	YES	T1, T2, T3	Naïve	NA
CSAT47.2e	EP	No	YES	T1, T2, T4	Naïve	NA
CSAT51.1d	EP	No	YES	T2, T4, T5	Naïve	NA
CSAT50.1j	EP	No	YES	T2, T3	Naïve	NA
CSAT50.1g	EP	No	YES	T1, T2, T3, T4 T5	Naïve	NA

## Sheet: Called mutations and VAF
mouse	Chr	Start	End	Ref	Alt	Func.refGene	Gene.refGene		ExonicFunc.refGene	AAChange.refGene	GLaltcounts	GLdepth	GLVAF	all.varcounts	all.depths	all.VAFs
310123	chr1	146901453	146901453	T	A	exonic	Brinp3	nonsynonymous	SNV	Brinp3:NM_001145807:exon8:c.T1637A:p.L546Q,Brinp3:NM_153539:exon8:c.T1637A:p.L546Q	0	83	0	T2R1:0;T2R2:0;T1R1:42;T1R2:47	T2R1:91;T2R2:0;T1R1:124;T1R2:108	T2R1:0;T2R2:0;T1R1:124;T1R2:108
310123	chr1	45336678	45336678	G	A	exonic	Col3a1	nonsynonymous	SNV	Col3a1:NM_009930:exon29:c.G1993A:p.G665S	0	108	0	T2R1:0;T2R2:20;T1R1:0;T1R2:0	T2R1:106;T2R2:100;T1R1:0;T1R2:0	T2R1:0;T2R2:100;T1R1:0;T1R2:0
310123	chr10	128723584	128723587	GTTG	-	exonic	Dgka	frameshift	deletion	Dgka:NM_016811:exon18:c.1504_1507del:p.Q502fs	0	81	0	T2R1:0;T2R2:0;T1R1:31;T1R2:26	T2R1:126;T2R2:0;T1R1:80;T1R2:53	T2R1:0;T2R2:0;T1R1:80;T1R2:53
310123	chr10	80136811	80136811	G	C	ncRNA_intronic	Bc1	NA	NA	0	63	0	T2R1:28;T2R2:0;T1R1:0;T1R2:0	T2R1:72;T2R2:0;T1R1:0;T1R2:0	T2R1:38.8888888888889;T2R2:0;T1R1:0;T1R2:0
310123	chr11	115990828	115990828	G	A	intronic	Itgb4	NA	NA	0	62	0	T2R1:15;T2R2:0;T1R1:0;T1R2:0	T2R1:45;T2R2:0;T1R1:0;T1R2:0	T2R1:33.3333333333333;T2R2:0;T1R1:0;T1R2:0
310123	chr11	62410961	62410961	G	C	intronic	Ncor1	NA	NA	0	44	0	T2R1:6;T2R2:0;T1R1:0;T1R2:0	T2R1:35;T2R2:0;T1R1:0;T1R2:0	T2R1:17.1428571428571;T2R2:0;T1R1:0;T1R2:0
310123	chr11	79021355	79021355	C	T	intronic	Ksr1	NA	NA	0	130	0	T2R1:0;T2R2:17;T1R1:0;T1R2:0	T2R1:91;T2R2:108;T1R1:0;T1R2:0	T2R1:0;T2R2:108;T1R1:0;T1R2:0
310123	chr11	9293914	9293914	C	A	exonic	Abca13	nonsynonymous	SNV	Abca13:NM_178259:exon17:c.C5776A:p.L1926M	0	73	0	T2R1:12;T2R2:0;T1R1:0;T1R2:0	T2R1:60;T2R2:0;T1R1:0;T1R2:0	T2R1:20;T2R2:0;T1R1:0;T1R2:0
310123	chr13	111752405	111752405	G	A	exonic	Map3k1	synonymous	SNV	Map3k1:NM_011945:exon17:c.C4017T:p.S1339S	0	86	0	T2R1:22;T2R2:11;T1R1:0;T1R2:0	T2R1:83;T2R2:70;T1R1:0;T1R2:0	T2R1:26.5060240963855;T2R2:70;T1R1:0;T1R2:0
310123	chr13	65291964	65291964	C	T	exonic	Zfp369	nonsynonymous	SNV	Zfp369:NM_178364:exon5:c.C461T:p.P154L	0	453	0	T2R1:20;T2R2:0;T1R1:0;T1R2:0	T2R1:439;T2R2:0;T1R1:0;T1R2:0	T2R1:4.55580865603645;T2R2:0;T1R1:0;T1R2:0
310123	chr14	101887527	101887527	G	A	exonic	Lmo7	stopgain	Lmo7:NM_001347628:exon7:c.G1088A:p.W363X,Lmo7:NM_201529:exon10:c.G1787A:p.W596X	0	123	0	T2R1:28;T2R2:9;T1R1:0;T1R2:0	T2R1:90;T2R2:92;T1R1:0;T1R2:0	T2R1:31.1111111111111;T2R2:92;T1R1:0;T1R2:0
310123	chr15	103347537	103347537	T	A	intronic	Itga5	NA	NA	0	31	0	T2R1:5;T2R2:10;T1R1:0;T1R2:0	T2R1:22;T2R2:49;T1R1:0;T1R2:0	T2R1:22.7272727272727;T2R2:49;T1R1:0;T1R2:0
310123	chr17	15058800	15058800	C	T	exonic	Ermard	nonsynonymous	SNV	Ermard:NM_001034891:exon3:c.C14T:p.P5L,Ermard:NM_001039552:exon14:c.C1358T:p.P453L	0	121	0	T2R1:0;T2R2:0;T1R1:0;T1R2:8	T2R1:102;T2R2:0;T1R1:0;T1R2:121	T2R1:0;T2R2:0;T1R1:0;T1R2:121
310123	chr17	20374901	20374901	A	G	exonic	Vmn2r107	nonsynonymous	SNV	Vmn2r107:NM_001104569:exon6:c.A1715G:p.K572R	0	625	0	T2R1:12;T2R2:0;T1R1:0;T1R2:0	T2R1:570;T2R2:0;T1R1:0;T1R2:0	T2R1:2.10526315789474;T2R2:0;T1R1:0;T1R2:0
310123	chr18	37506067	37506067	G	A	exonic	Pcdhb20	nonsynonymous	SNV	Pcdhb20:NM_053145:exon1:c.G1645A:p.V549M	0	585	0	T2R1:12;T2R2:0;T1R1:0;T1R2:0	T2R1:470;T2R2:0;T1R1:0;T1R2:0	T2R1:2.5531914893617;T2R2:0;T1R1:0;T1R2:0
310123	chr2	49532251	49532251	T	A	intronic	Epc2	NA	NA	0	66	0	T2R1:18;T2R2:0;T1R1:0;T1R2:0	T2R1:54;T2R2:0;T1R1:0;T1R2:0	T2R1:33.3333333333333;T2R2:0;T1R1:0;T1R2:0
310123	chr2	87902983	87902983	T	C	exonic	Olfr1154	nonsynonymous	SNV	Olfr1154:NM_146647:exon1:c.A692G:p.E231G	0	176	0	T2R1:15;T2R2:0;T1R1:0;T1R2:0	T2R1:176;T2R2:0;T1R1:0;T1R2:0	T2R1:8.52272727272727;T2R2:0;T1R1:0;T1R2:0
310123	chr3	82074518	82074518	C	T	intronic	Gucy1b3	NA	NA	0	149	0	T2R1:0;T2R2:0;T1R1:17;T1R2:15	T2R1:149;T2R2:0;T1R1:201;T1R2:178	T2R1:0;T2R2:0;T1R1:201;T1R2:178
310123	chr4	88850462	88850462	C	A	exonic	Ifna1	nonsynonymous	SNV	Ifna1:NM_010502:exon1:c.C376A:p.Q126K	0	446	0	T2R1:0;T2R2:0;T1R1:11;T1R2:0	T2R1:378;T2R2:0;T1R1:368;T1R2:0	T2R1:0;T2R2:0;T1R1:368;T1R2:0
310123	chr5	65894379	65894379	G	A	UTR3	Rhoh	NA	NA	0	86	0	T2R1:0;T2R2:0;T1R1:18;T1R2:13	T2R1:58;T2R2:0;T1R1:85;T1R2:80	T2R1:0;T2R2:0;T1R1:85;T1R2:80
310123	chr6	40664825	40664825	G	T	exonic	Mgam	nonsynonymous	SNV	Mgam:NM_001171003:exon15:c.G1611T:p.L537F	0	185	0	T2R1:14;T2R2:0;T1R1:0;T1R2:0	T2R1:138;T2R2:0;T1R1:0;T1R2:0	T2R1:10.1449275362319;T2R2:0;T1R1:0;T1R2:0
310123	chr7	106823887	106823887	A	T	exonic	Olfr702	nonsynonymous	SNV	Olfr702:NM_146597:exon2:c.T638A:p.L213H	0	94	0	T2R1:0;T2R2:13;T1R1:0;T1R2:0	T2R1:90;T2R2:80;T1R1:0;T1R2:0	T2R1:0;T2R2:80;T1R1:0;T1R2:0
310123	chr7	141863621	141863621	G	A	exonic	Muc5b	nonsynonymous	SNV	Muc5b:NM_028801:exon31:c.G10303A:p.G3435R	0	540	0	T2R1:0;T2R2:0;T1R1:213;T1R2:186	T2R1:447;T2R2:0;T1R1:517;T1R2:473	T2R1:0;T2R2:0;T1R1:517;T1R2:473
310123	chr7	46057084	46057084	C	T	exonic	Nomo1	synonymous	SNV	Nomo1:NM_153057:exon14:c.C1521T:p.C507C	0	40	0	T2R1:0;T2R2:0;T1R1:0;T1R2:8	T2R1:20;T2R2:0;T1R1:0;T1R2:32	T2R1:0;T2R2:0;T1R1:0;T1R2:32
310123	chr8	33257071	33257071	A	G	intronic	Wrn	NA	NA	0	47	0	T2R1:10;T2R2:0;T1R1:0;T1R2:0	T2R1:38;T2R2:0;T1R1:0;T1R2:0	T2R1:26.3157894736842;T2R2:0;T1R1:0;T1R2:0
310123	chrX	53016393	53016393	T	C	exonic	Hprt	nonsynonymous	SNV	Hprt:NM_013556:exon6:c.T449C:p.V150A	0	90	0	T2R1:0;T2R2:7;T1R1:0;T1R2:0	T2R1:61;T2R2:79;T1R1:0;T1R2:0	T2R1:0;T2R2:79;T1R1:0;T1R2:0
310125	chr1	134627209	134627209	G	A	intronic	Kdm5b	NA	NA	1	112	0.892857	T1R1:1;T1R2:13	T1R1:76;T1R2:126	T1R1:1.31578947368421;T1R2:126
310125	chr1	172493556	172493556	G	T	exonic	Igsf9	stopgain	Igsf9:NM_001145800:exon10:c.G1174T:p.E392X,Igsf9:NM_033608:exon10:c.G1174T:p.E392X	0	145	0	T1R1:19;T1R2:0	T1R1:106;T1R2:0	T1R1:17.9245283018868;T1R2:0
310125	chr1	189668415	189668416	CA	-	intronic	Cenpf	NA	NA	0	115	0	T1R1:12;T1R2:0	T1R1:73;T1R2:0	T1R1:16.4383561643836;T1R2:0
310125	chr1	60022530	60022530	A	G	intronic	Ica1l	NA	NA	0	175	0	T1R1:28;T1R2:35	T1R1:120;T1R2:214	T1R1:23.3333333333333;T1R2:214
310125	chr1	67007006	67007006	C	T	exonic	Lancl1	synonymous	SNV	Lancl1:NM_001190985:exon6:c.G735A:p.K245K,Lancl1:NM_001190984:exon7:c.G735A:p.K245K,Lancl1:NM_021295:exon7:c.G735A:p.K245K	0	101	0	T1R1:0;T1R2:16	T1R1:83;T1R2:116	T1R1:0;T1R2:116
310125	chr11	69745627	69745627	C	T	exonic	Polr2a	nonsynonymous	SNV	Polr2a:NM_001291068:exon8:c.G1277A:p.R426Q	0	100	0	T1R1:18;T1R2:25	T1R1:64;T1R2:82	T1R1:28.125;T1R2:82
310125	chr12	104238279	104238279	A	C	exonic	Serpina3g	nonsynonymous	SNV	Serpina3g:NM_009251:exon3:c.A542C:p.K181T	0	242	0	T1R1:26;T1R2:0	T1R1:272;T1R2:0	T1R1:9.55882352941176;T1R2:0
310125	chr12	91030085	91030086	TC	-	intronic	Cep128	NA	NA	0	87	0	T1R1:0;T1R2:13	T1R1:93;T1R2:185	T1R1:0;T1R2:185
310125	chr16	32753984	32753984	C	T	exonic	Muc4	nonsynonymous	SNV	Muc4:NM_080457:exon3:c.C3859T:p.H1287Y	2	380	0.526316	T1R1:14;T1R2:0	T1R1:477;T1R2:0	T1R1:2.93501048218029;T1R2:0
310125	chr17	20228549	20228549	A	G	exonic	Vmn2r105	nonsynonymous	SNV	Vmn2r105:NM_001104567:exon2:c.T365C:p.L122P	0	339	0	T1R1:0;T1R2:14	T1R1:272;T1R2:473	T1R1:0;T1R2:473
310125	chr19	43472388	43472388	C	T	exonic	Cnnm1	nonsynonymous	SNV	Cnnm1:NM_031396:exon6:c.C2140T:p.R714W	0	236	0	T1R1:74;T1R2:68	T1R1:146;T1R2:165	T1R1:50.6849315068493;T1R2:165
310125	chr2	113603178	113603178	A	G	exonic	Fmn1	nonsynonymous	SNV	Fmn1:NM_001285458:exon12:c.A3463G:p.T1155A,Fmn1:NM_001285459:exon12:c.A3079G:p.T1027A,Fmn1:NM_010230:exon15:c.A3865G:p.T1289A	0	143	0	T1R1:0;T1R2:10	T1R1:98;T1R2:201	T1R1:0;T1R2:201
310125	chr2	52090108	52090108	G	T	intronic	Rif1	NA	NA	0	41	0	T1R1:17;T1R2:17	T1R1:28;T1R2:41	T1R1:60.7142857142857;T1R2:41
310125	chr3	138282435	138282435	G	A	splicing	Adh1	NA	NA	0	93	0	T1R1:45;T1R2:49	T1R1:106;T1R2:118	T1R1:42.4528301886792;T1R2:118
310125	chr3	144691906	144691906	G	T	exonic	Sh3glb1	synonymous	SNV	Sh3glb1:NM_001282042:exon8:c.C984A:p.A328A,Sh3glb1:NM_019464:exon8:c.C984A:p.A328A,Sh3glb1:NM_001282037:exon10:c.C1047A:p.A349A	0	41	0	T1R1:13;T1R2:19	T1R1:33;T1R2:43	T1R1:39.3939393939394;T1R2:43
310125	chr3	36920014	36920014	C	T	exonic	4932438A13Rik	nonsynonymous	SNV	4932438A13Rik:NM_172679:exon18:c.C1912T:p.R638C	0	83	0	T1R1:20;T1R2:25	T1R1:93;T1R2:115	T1R1:21.505376344086;T1R2:115
310125	chr3	63851025	63851025	G	A	upstream	Plch1	NA	NA	0	86	0	T1R1:16;T1R2:23	T1R1:93;T1R2:136	T1R1:17.2043010752688;T1R2:136
310125	chr4	11803891	11803891	A	T	exonic	Cdh17	nonsynonymous	SNV	Cdh17:NM_019753:exon13:c.A1563T:p.E521D	1	188	0.531915	T1R1:70;T1R2:95	T1R1:137;T1R2:165	T1R1:51.0948905109489;T1R2:165
310125	chr4	149335064	149335064	C	T	ncRNA_intronic	Ube4bos3	NA	NA	0	43	0	T1R1:0;T1R2:11	T1R1:21;T1R2:38	T1R1:0;T1R2:38
310125	chr4	15895355	15895355	C	T	intronic	Calb1	NA	NA	0	40	0	T1R1:20;T1R2:19	T1R1:36;T1R2:56	T1R1:55.5555555555556;T1R2:56
310125	chr5	14677846	14677846	A	T	exonic	Pclo	nonsynonymous	SNV	Pclo:NM_001110796:exon5:c.A6717T:p.K2239N,Pclo:NM_011995:exon5:c.A6717T:p.K2239N	0	90	0	T1R1:21;T1R2:18	T1R1:72;T1R2:83	T1R1:29.1666666666667;T1R2:83
310125	chr5	53061345	53061347	TTC	-	intronic	Slc34a2	NA	NA	0	92	0	T1R1:0;T1R2:35	T1R1:20;T1R2:71	T1R1:0;T1R2:71
310125	chr6	123741365	123741365	A	C	exonic	Vmn2r23	nonsynonymous	SNV	Vmn2r23:NM_001104638:exon6:c.A1676C:p.K559T	0	274	0	T1R1:49;T1R2:57	T1R1:250;T1R2:346	T1R1:19.6;T1R2:346
310125	chr6	124347786	124347786	T	A	exonic	1700013D24Rik	nonsynonymous	SNV	1700013D24Rik:NM_001177502:exon3:c.A275T:p.E92V	0	131	0	T1R1:21;T1R2:0	T1R1:150;T1R2:0	T1R1:14;T1R2:0
310125	chr6	68910872	68910872	A	C	intergenic	4930515G16Rik,Rprl1	NA	NA	0	733	0	T1R1:150;T1R2:173	T1R1:615;T1R2:903	T1R1:24.390243902439;T1R2:903
310125	chr6	89342617	89342617	G	A	exonic	Plxna1	nonsynonymous	SNV	Plxna1:NM_008881:exon6:c.C1705T:p.R569C	0	63	0	T1R1:22;T1R2:29	T1R1:43;T1R2:69	T1R1:51.1627906976744;T1R2:69
310125	chr7	44112631	44112631	T	-	upstream	Klk1b22	NA	NA	0	236	0	T1R1:0;T1R2:16	T1R1:98;T1R2:232	T1R1:0;T1R2:232
310125	chr8	4677497	4677497	C	A	intergenic	Zfp958,Shcbp1	NA	NA	0	97	0	T1R1:12;T1R2:29	T1R1:73;T1R2:103	T1R1:16.4383561643836;T1R2:103
310125	chr9	122862036	122862036	G	A	exonic	Zfp445	synonymous	SNV	Zfp445:NM_173364:exon2:c.C93T:p.G31G	0	106	0	T1R1:10;T1R2:7	T1R1:74;T1R2:93	T1R1:13.5135135135135;T1R2:93
310125	chr9	99456315	99456315	G	A	intronic	Nme9	NA	NA	0	74	0	T1R1:13;T1R2:20	T1R1:47;T1R2:61	T1R1:27.6595744680851;T1R2:61
310125	chrX	100616801	100616801	G	A	intronic	Arr3	NA	NA	0	43	0	T1R1:11;T1R2:12	T1R1:46;T1R2:70	T1R1:23.9130434782609;T1R2:70
310125	chrX	140430772	140430772	G	A	exonic	Frmpd3	nonsynonymous	SNV	Frmpd3:NM_001320946:exon15:c.G2485A:p.A829T	0	59	0	T1R1:10;T1R2:8	T1R1:49;T1R2:58	T1R1:20.4081632653061;T1R2:58
315412	chr1	160088600	160088600	A	G	intronic	Tnn	NA	NA	0	48	0	T2R1:12;T2R2:10	T2R1:38;T2R2:38	T2R1:31.5789473684211;T2R2:38
315412	chr1	173184394	173184394	A	G	exonic	Olfr1406	synonymous	SNV	Olfr1406:NM_146763:exon1:c.T39C:p.V13V	0	254	0	T2R1:9;T2R2:0	T2R1:149;T2R2:0	T2R1:6.04026845637584;T2R2:0
315412	chr1	190161322	190161322	C	T	exonic	Prox1	nonsynonymous	SNV	Prox1:NM_008937:exon2:c.G925A:p.D309N	1	304	0.328947	T2R1:7;T2R2:0	T2R1:170;T2R2:0	T2R1:4.11764705882353;T2R2:0
315412	chr1	78103392	78103392	G	T	exonic	Pax3	synonymous	SNV	Pax3:NM_001159520:exon8:c.C1356A:p.T452T,Pax3:NM_008781:exon8:c.C1356A:p.T452T	0	283	0	T2R1:9;T2R2:0	T2R1:189;T2R2:0	T2R1:4.76190476190476;T2R2:0
315412	chr10	127659526	127659526	A	C	intronic	Stat6	NA	NA	1	785	0.127389	T2R1:6;T2R2:0	T2R1:239;T2R2:0	T2R1:2.51046025104602;T2R2:0
315412	chr10	5215475	5215475	A	G	intronic	Syne1	NA	NA	0	58	0	T2R1:12;T2R2:13	T2R1:39;T2R2:32	T2R1:30.7692307692308;T2R2:32
315412	chr11	101417274	101417274	C	A	intronic	Aarsd1	NA	NA	0	138	0	T2R1:13;T2R2:18	T2R1:51;T2R2:50	T2R1:25.4901960784314;T2R2:50
315412	chr11	102579319	102579319	A	C	upstream	Gm11627	NA	NA	0	431	0	T2R1:6;T2R2:0	T2R1:229;T2R2:0	T2R1:2.62008733624454;T2R2:0
315412	chr13	89690813	89690813	T	G	exonic	Vcan	nonsynonymous	SNV	Vcan:NM_019389:exon7:c.A3731C:p.K1244T,Vcan:NM_001081249:exon8:c.A6611C:p.K2204T	1	136	0.735294	T2R1:6;T2R2:0	T2R1:74;T2R2:0	T2R1:8.10810810810811;T2R2:0
315412	chr15	77584905	77584905	A	-	UTR3	Apol10b	NA	NA	0	91	0	T2R1:15;T2R2:14	T2R1:68;T2R2:64	T2R1:22.0588235294118;T2R2:64
315412	chr17	38130679	38130679	T	C	exonic	Olfr132	nonsynonymous	SNV	Olfr132:NM_001005481:exon1:c.A512G:p.Q171R	1	302	0.331126	T2R1:8;T2R2:0	T2R1:141;T2R2:0	T2R1:5.67375886524823;T2R2:0
315412	chr17	38149335	38149335	T	C	exonic	Olfr133	nonsynonymous	SNV	Olfr133:NM_146831:exon1:c.T746C:p.L249P	0	457	0	T2R1:14;T2R2:0	T2R1:308;T2R2:0	T2R1:4.54545454545455;T2R2:0
315412	chr18	37144817	37144817	G	A	exonic	Pcdhac2	synonymous	SNV	Pcdhac2:NM_001003672:exon1:c.G849A:p.P283P	0	298	0	T2R1:0;T2R2:5	T2R1:145;T2R2:134	T2R1:0;T2R2:134
315412	chr18	37311198	37311198	T	C	intronic	Gm37013,Gm38666,Gm38667	NA	NA	0	103	0	T2R1:0;T2R2:7	T2R1:67;T2R2:64	T2R1:0;T2R2:64
315412	chr19	5279732	5279732	C	A	intronic	Sf3b2	NA	NA	0	108	0	T2R1:6;T2R2:0	T2R1:36;T2R2:0	T2R1:16.6666666666667;T2R2:0
315412	chr19	6317439	6317439	G	A	exonic	Cdc42bpg	nonsynonymous	SNV	Cdc42bpg:NM_001033342:exon26:c.G2927A:p.R976H	0	200	0	T2R1:5;T2R2:0	T2R1:80;T2R2:0	T2R1:6.25;T2R2:0
315412	chr2	125109047	125109047	G	A	intronic	Myef2	NA	NA	0	171	0	T2R1:1;T2R2:6	T2R1:114;T2R2:141	T2R1:0.87719298245614;T2R2:141
315412	chr3	8664968	8664968	C	T	exonic	Hey1	nonsynonymous	SNV	Hey1:NM_010423:exon5:c.G428A:p.G143E	2	378	0.529101	T2R1:14;T2R2:0	T2R1:219;T2R2:0	T2R1:6.39269406392694;T2R2:0
315412	chr4	150239560	150239560	G	A	exonic	Eno1,Eno1b	nonsynonymous	SNV	Eno1b:NM_001025388:exon2:c.G79A:p.A27T,Eno1:NM_023119:exon2:c.G79A:p.A27T	1	468	0.213675	T2R1:2;T2R2:5	T2R1:186;T2R2:174	T2R1:1.0752688172043;T2R2:174
315412	chr6	24797687	24797687	T	A	intronic	Spam1	NA	NA	0	198	0	T2R1:0;T2R2:5	T2R1:85;T2R2:107	T2R1:0;T2R2:107
315412	chr7	101290622	101290622	C	A	exonic	Atg16l2	nonsynonymous	SNV	Atg16l2:NM_001111111:exon15:c.G1594T:p.V532F	0	271	0	T2R1:54;T2R2:43	T2R1:135;T2R2:98	T2R1:40;T2R2:98
315412	chr7	13220033	13220033	G	A	exonic	Vmn1r89	nonsynonymous	SNV	Vmn1r89:NM_134226:exon1:c.G695A:p.R232H	0	232	0	T2R1:7;T2R2:0	T2R1:164;T2R2:0	T2R1:4.26829268292683;T2R2:0
315412	chr7	44520615	44520615	A	G	intronic	Mybpc2	NA	NA	0	87	0	T2R1:6;T2R2:0	T2R1:72;T2R2:0	T2R1:8.33333333333333;T2R2:0
315412	chr7	92919139	92919139	T	G	exonic	Prcp	nonsynonymous	SNV	Prcp:NM_028243:exon6:c.T883G:p.F295V	0	238	0	T2R1:2;T2R2:5	T2R1:134;T2R2:143	T2R1:1.49253731343284;T2R2:143
315412	chr9	21539063	21539063	C	T	intronic	AB124611	NA	NA	0	257	0	T2R1:5;T2R2:0	T2R1:103;T2R2:0	T2R1:4.85436893203883;T2R2:0
315412	chr9	26794002	26794002	A	-	intronic	Glb1l2	NA	NA	0	84	0	T2R1:0;T2R2:11	T2R1:64;T2R2:50	T2R1:0;T2R2:50
315412	chr9	78669699	78669699	T	C	intronic	Cd109	NA	NA	0	197	0	T2R1:50;T2R2:41	T2R1:107;T2R2:93	T2R1:46.7289719626168;T2R2:93
315412	chrX	104670683	104670683	G	C	exonic	Zdhhc15	stopgain	Zdhhc15:NM_175358:exon1:c.C117G:p.Y39X	0	142	0	T2R1:0;T2R2:5	T2R1:66;T2R2:75	T2R1:0;T2R2:75
315412	chrX	106839469	106839469	T	C	exonic	Zcchc5	synonymous	SNV	Zcchc5:NM_199468:exon2:c.A186G:p.P62P	0	335	0	T2R1:0;T2R2:12	T2R1:211;T2R2:200	T2R1:0;T2R2:200
315412	chrX	120637628	120637628	A	C	intronic	Pcdh11x	NA	NA	0	141	0	T2R1:0;T2R2:6	T2R1:106;T2R2:91	T2R1:0;T2R2:91
315412	chrX	140465247	140465247	A	G	exonic	Prps1	nonsynonymous	SNV	Prps1:NM_021463:exon2:c.A139G:p.S47G	0	417	0	T2R1:12;T2R2:0	T2R1:245;T2R2:0	T2R1:4.89795918367347;T2R2:0
328909	chr1	165543260	165543260	C	G	exonic	Adcy10	nonsynonymous	SNV	Adcy10:NM_173029:exon17:c.C2107G:p.P703A	0	183	0	T2R1:0;T2R2:10	T2R1:197;T2R2:148	T2R1:0;T2R2:148
328909	chr1	74434904	74434904	T	A	exonic	Vil1	synonymous	SNV	Vil1:NM_009509:exon20:c.T2397A:p.T799T	0	145	0	T2R1:0;T2R2:16	T2R1:163;T2R2:130	T2R1:0;T2R2:130
328909	chr1	98423125	98423125	T	G	exonic	Slco6d1	nonsynonymous	SNV	Slco6d1:NM_001164233:exon2:c.T329G:p.L110R,Slco6d1:NM_027584:exon2:c.T329G:p.L110R	0	71	0	T2R1:0;T2R2:8	T2R1:80;T2R2:64	T2R1:0;T2R2:64
328909	chr10	9771082	9771082	G	T	intronic	Stxbp5	NA	NA	1	105	0.952381	T2R1:24;T2R2:29	T2R1:116;T2R2:104	T2R1:20.6896551724138;T2R2:104
328909	chr11	100794428	100794428	G	C	intronic	Stat5b	NA	NA	0	30	0	T2R1:7;T2R2:0	T2R1:33;T2R2:0	T2R1:21.2121212121212;T2R2:0
328909	chr11	29707259	29707259	C	T	exonic	Rtn4	nonsynonymous	SNV	Rtn4:NM_194051:exon3:c.C1064T:p.T355I,Rtn4:NM_194054:exon3:c.C1412T:p.T471I	0	146	0	T2R1:0;T2R2:7	T2R1:174;T2R2:151	T2R1:0;T2R2:151
328909	chr11	71182066	71182066	A	G	exonic	Nlrp1b	nonsynonymous	SNV	Nlrp1b:NM_001162414:exon2:c.T950C:p.L317P	1	158	0.632911	T2R1:0;T2R2:8	T2R1:174;T2R2:127	T2R1:0;T2R2:127
328909	chr12	117911027	117911027	G	C	exonic	Dnah11	nonsynonymous	SNV	Dnah11:NM_010060:exon74:c.C12102G:p.N4034K	0	107	0	T2R1:0;T2R2:6	T2R1:149;T2R2:83	T2R1:0;T2R2:83
328909	chr13	21481472	21481472	G	T	intronic	Zkscan4	NA	NA	0	52	0	T2R1:0;T2R2:7	T2R1:48;T2R2:42	T2R1:0;T2R2:42
328909	chr13	22592788	22592788	T	-	exonic	Vmn1r205	frameshift	deletion	Vmn1r205:NM_134217:exon1:c.143delA:p.E48fs	0	272	0	T2R1:12;T2R2:0	T2R1:321;T2R2:0	T2R1:3.73831775700935;T2R2:0
328909	chr13	89704273	89704273	T	A	exonic	Vcan	nonsynonymous	SNV	Vcan:NM_001081249:exon7:c.A2567T:p.D856V,Vcan:NM_001134474:exon7:c.A2567T:p.D856V	0	76	0	T2R1:0;T2R2:8	T2R1:74;T2R2:58	T2R1:0;T2R2:58
328909	chr14	52410840	52410840	C	A	exonic	Olfr1510	nonsynonymous	SNV	Olfr1510:NM_146431:exon1:c.G31T:p.A11S	0	63	0	T2R1:12;T2R2:13	T2R1:68;T2R2:48	T2R1:17.6470588235294;T2R2:48
328909	chr15	76175804	76175804	G	A	exonic	Plec	nonsynonymous	SNV	Plec:NM_011117:exon32:c.C10085T:p.S3362L,Plec:NM_201385:exon32:c.C9971T:p.S3324L,Plec:NM_201386:exon32:c.C9932T:p.S3311L,Plec:NM_201387:exon32:c.C9527T:p.S3176L,Plec:NM_201388:exon32:c.C9527T:p.S3176L,Plec:NM_201389:exon32:c.C10427T:p.S3476L,Plec:NM_201390:exon32:c.C9902T:p.S3301L,Plec:NM_201391:exon32:c.C9998T:p.S3333L,Plec:NM_201392:exon32:c.C9527T:p.S3176L,Plec:NM_201393:exon32:c.C10019T:p.S33…	0	49	0	T2R1:15;T2R2:17	T2R1:62;T2R2:54	T2R1:24.1935483870968;T2R2:54
328909	chr16	32505984	32505984	G	A	exonic	Zdhhc19	nonsynonymous	SNV	Zdhhc19:NM_199309:exon7:c.G725A:p.G242D	0	256	0	T2R1:0;T2R2:9	T2R1:274;T2R2:221	T2R1:0;T2R2:221
328909	chr18	36969038	36969038	G	A	exonic	Gm38666,Pcdha6	nonsynonymous	SNV	Gm38666:NM_001301256:exon1:c.G1310A:p.R437Q,Pcdha6:NM_007767:exon1:c.G1283A:p.R428Q	0	116	0	T2R1:3;T2R2:19	T2R1:140;T2R2:117	T2R1:2.14285714285714;T2R2:117
328909	chr19	56851838	56851838	A	G	intronic	Tdrd1	NA	NA	0	38	0	T2R1:0;T2R2:6	T2R1:46;T2R2:33	T2R1:0;T2R2:33
328909	chr2	90118939	90118939	A	T	exonic	Olfr1269	nonsynonymous	SNV	Olfr1269:NM_146342:exon1:c.T658A:p.L220M	0	270	0	T2R1:10;T2R2:0	T2R1:297;T2R2:0	T2R1:3.36700336700337;T2R2:0
328909	chr3	14767473	14767473	A	G	exonic	Car1	synonymous	SNV	Car1:NM_001083957:exon6:c.T600C:p.T200T,Car1:NM_009799:exon7:c.T600C:p.T200T	0	89	0	T2R1:0;T2R2:11	T2R1:106;T2R2:77	T2R1:0;T2R2:77
328909	chr4	143397340	143397340	T	C	exonic	Pramel1	nonsynonymous	SNV	Pramel1:NM_031377:exon3:c.T584C:p.L195P	0	142	0	T2R1:1;T2R2:12	T2R1:155;T2R2:107	T2R1:0.645161290322581;T2R2:107
328909	chr4	96199281	96199281	A	C	intergenic	Cyp2j12,Cyp2j11	NA	NA	0	92	0	T2R1:0;T2R2:5	T2R1:100;T2R2:62	T2R1:0;T2R2:62
328909	chr4	96294782	96294782	T	A	UTR3	Cyp2j11	NA	NA	0	93	0	T2R1:1;T2R2:11	T2R1:116;T2R2:78	T2R1:0.862068965517241;T2R2:78
328909	chr5	100036522	100036522	T	A	exonic	Hnrnpdl	nonsynonymous	SNV	Hnrnpdl:NM_016690:exon6:c.A1151T:p.Y384F	0	72	0	T2R1:0;T2R2:6	T2R1:69;T2R2:49	T2R1:0;T2R2:49
328909	chr6	132868074	132868074	G	T	exonic	Tas2r110	nonsynonymous	SNV	Tas2r110:NM_199155:exon1:c.G67T:p.V23L	0	141	0	T2R1:7;T2R2:26	T2R1:204;T2R2:167	T2R1:3.43137254901961;T2R2:167
328909	chr6	140580451	140580451	C	T	exonic	Plekha5	synonymous	SNV	Plekha5:NM_144920:exon24:c.C2814T:p.L938L	0	65	0	T2R1:5;T2R2:12	T2R1:88;T2R2:92	T2R1:5.68181818181818;T2R2:92
328909	chr6	24633082	24633082	G	T	exonic	Wasl	synonymous	SNV	Wasl:NM_001167745:exon5:c.C556A:p.R186R	0	69	0	T2R1:14;T2R2:13	T2R1:71;T2R2:48	T2R1:19.7183098591549;T2R2:48
328909	chr6	41281784	41281784	A	G	intergenic	2210010C04Rik,Try4	NA	NA	0	55	0	T2R1:0;T2R2:9	T2R1:70;T2R2:68	T2R1:0;T2R2:68
328909	chr6	55478279	55478279	C	A	intronic	Adcyap1r1	NA	NA	0	64	0	T2R1:0;T2R2:9	T2R1:82;T2R2:72	T2R1:0;T2R2:72
328909	chr7	11931073	11931073	A	C	exonic	Vmn1r76	synonymous	SNV	Vmn1r76:NM_134205:exon1:c.T213G:p.T71T	0	216	0	T2R1:50;T2R2:20	T2R1:284;T2R2:194	T2R1:17.6056338028169;T2R2:194
328909	chr7	127487746	127487746	G	T	exonic	Fbrs	stopgain	Fbrs:NM_010183:exon7:c.G397T:p.E133X	0	399	0	T2R1:1;T2R2:31	T2R1:359;T2R2:246	T2R1:0.278551532033426;T2R2:246
328909	chr7	128144743	128144743	T	A	intronic	Itgax	NA	NA	0	205	0	T2R1:0;T2R2:15	T2R1:241;T2R2:163	T2R1:0;T2R2:163
328909	chr7	30534134	30534134	G	T	exonic	Arhgap33	nonsynonymous	SNV	Arhgap33:NM_001289682:exon2:c.C47A:p.A16D,Arhgap33:NM_178252:exon2:c.C47A:p.A16D	0	430	0	T2R1:1;T2R2:20	T2R1:423;T2R2:332	T2R1:0.236406619385343;T2R2:332
328909	chr8	104933587	104933587	T	C	exonic	Ces2e	nonsynonymous	SNV	Ces2e:NM_001163756:exon12:c.T1553C:p.L518P,Ces2e:NM_172759:exon12:c.T1553C:p.L518P	0	155	0	T2R1:0;T2R2:7	T2R1:164;T2R2:110	T2R1:0;T2R2:110
328909	chr8	32890602	32890602	C	A	exonic	Gm3985	nonsynonymous	SNV	Gm3985:NM_001177589:exon4:c.G197T:p.G66V	0	97	0	T2R1:0;T2R2:8	T2R1:145;T2R2:95	T2R1:0;T2R2:95
328909	chr8	32890603	32890603	C	A	exonic	Gm3985	stopgain	Gm3985:NM_001177589:exon4:c.G196T:p.G66X	0	99	0	T2R1:1;T2R2:8	T2R1:146;T2R2:95	T2R1:0.684931506849315;T2R2:95
328909	chrX	112556435	112556435	T	G	intronic	2010106E10Rik	NA	NA	0	39	0	T2R1:19;T2R2:16	T2R1:63;T2R2:39	T2R1:30.1587301587302;T2R2:39
328909	chrX	35993537	35993537	A	G	intronic	Dock11	NA	NA	0	30	0	T2R1:14;T2R2:0	T2R1:36;T2R2:0	T2R1:38.8888888888889;T2R2:0
328909	chrX	84022391	84022391	T	A	exonic	Dmd	synonymous	SNV	Dmd:NM_007868:exon44:c.T6423A:p.A2141A	0	74	0	T2R1:0;T2R2:7	T2R1:104;T2R2:78	T2R1:0;T2R2:78
332843	chr1	119954088	119954088	T	C	intronic	Cfap221	NA	NA	0	44	0	T1R1:0;T1R2:11	T1R1:27;T1R2:57	T1R1:0;T1R2:57
332843	chr1	150737579	150737579	C	T	exonic	Hmcn1	nonsynonymous	SNV	Hmcn1:NM_001024720:exon27:c.G4096A:p.V1366M	0	57	0	T1R1:3;T1R2:33	T1R1:56;T1R2:68	T1R1:5.35714285714286;T1R2:68
332843	chr1	28777340	28777340	A	C	exonic	Gm597	nonsynonymous	SNV	Gm597:NM_001013750:exon2:c.T1610G:p.F537C	0	100	0	T1R1:0;T1R2:20	T1R1:61;T1R2:103	T1R1:0;T1R2:103
332843	chr10	102384983	102384984	TG	-	intronic	Mgat4c	NA	NA	0	61	0	T1R1:0;T1R2:10	T1R1:53;T1R2:65	T1R1:0;T1R2:65
332843	chr11	4346558	4346558	A	C	UTR3	Hormad2	NA	NA	0	113	0	T1R1:39;T1R2:0	T1R1:117;T1R2:0	T1R1:33.3333333333333;T1R2:0
332843	chr11	9298235	9298235	T	G	exonic	Abca13	nonsynonymous	SNV	Abca13:NM_178259:exon18:c.T7981G:p.F2661V	0	99	0	T1R1:0;T1R2:30	T1R1:74;T1R2:90	T1R1:0;T1R2:90
332843	chr12	87082324	87082324	C	-	intronic	Tmem63c	NA	NA	0	50	0	T1R1:0;T1R2:10	T1R1:105;T1R2:99	T1R1:0;T1R2:99
332843	chr13	30382917	30382917	T	C	downstream	Agtr1a	NA	NA	0	32	0	T1R1:10;T1R2:13	T1R1:31;T1R2:35	T1R1:32.258064516129;T1R2:35
332843	chr13	81578074	81578074	A	C	exonic	Adgrv1	nonsynonymous	SNV	Adgrv1:NM_054053:exon9:c.T1831G:p.F611V	0	58	0	T1R1:17;T1R2:0	T1R1:54;T1R2:0	T1R1:31.4814814814815;T1R2:0
332843	chr13	83625645	83625645	T	A	intronic	Mef2c	NA	NA	1	109	0.917431	T1R1:33;T1R2:0	T1R1:99;T1R2:0	T1R1:33.3333333333333;T1R2:0
332843	chr13	93094526	93094526	T	G	exonic	Cmya5	nonsynonymous	SNV	Cmya5:NM_023821:exon2:c.A4053C:p.K1351N	0	176	0	T1R1:60;T1R2:66	T1R1:127;T1R2:166	T1R1:47.244094488189;T1R2:166
332843	chr14	12597366	12597366	T	G	intronic	Cadps	NA	NA	0	216	0	T1R1:0;T1R2:78	T1R1:166;T1R2:227	T1R1:0;T1R2:227
332843	chr14	54440547	54440547	G	A	exonic	Mmp14	nonsynonymous	SNV	Mmp14:NM_008608:exon10:c.G1624A:p.V542M	0	85	0	T1R1:28;T1R2:30	T1R1:54;T1R2:77	T1R1:51.8518518518518;T1R2:77
332843	chr16	42292017	42292017	C	A	exonic	Gap43	nonsynonymous	SNV	Gap43:NM_008083:exon2:c.G380T:p.G127V	0	88	0	T1R1:0;T1R2:12	T1R1:128;T1R2:156	T1R1:0;T1R2:156
332843	chr17	17971084	17971084	T	G	exonic	Fpr3	nonsynonymous	SNV	Fpr3:NM_008042:exon1:c.T616G:p.F206V	0	410	0	T1R1:130;T1R2:0	T1R1:397;T1R2:0	T1R1:32.7455919395466;T1R2:0
332843	chr17	25567505	25567505	T	G	exonic	Sox8	nonsynonymous	SNV	Sox8:NM_011447:exon3:c.A1223C:p.N408T	0	76	0	T1R1:34;T1R2:0	T1R1:76;T1R2:0	T1R1:44.7368421052632;T1R2:0
332843	chr17	37466703	37466703	T	G	exonic	Olfr109	nonsynonymous	SNV	Olfr109:NM_146835:exon1:c.T496G:p.F166V	0	139	0	T1R1:2;T1R2:68	T1R1:105;T1R2:174	T1R1:1.9047619047619;T1R2:174
332843	chr19	39330236	39330236	T	-	intronic	Cyp2c29	NA	NA	0	115	0	T1R1:0;T1R2:15	T1R1:137;T1R2:157	T1R1:0;T1R2:157
332843	chr2	111645584	111645584	A	G	exonic	Olfr1298	synonymous	SNV	Olfr1298:NM_146886:exon1:c.T412C:p.L138L	0	343	0	T1R1:0;T1R2:56	T1R1:300;T1R2:388	T1R1:0;T1R2:388
332843	chr2	32975363	32975363	T	G	exonic	Slc2a8	nonsynonymous	SNV	Slc2a8:NM_019488:exon8:c.A1101C:p.Q367H	0	130	0	T1R1:23;T1R2:0	T1R1:71;T1R2:0	T1R1:32.3943661971831;T1R2:0
332843	chr2	41268344	41268344	T	A	exonic	Lrp1b	nonsynonymous	SNV	Lrp1b:NM_053011:exon31:c.A5202T:p.E1734D	0	78	0	T1R1:38;T1R2:0	T1R1:85;T1R2:0	T1R1:44.7058823529412;T1R2:0
332843	chr2	43856910	43856910	T	C	intronic	Arhgap15	NA	NA	0	81	0	T1R1:1;T1R2:40	T1R1:85;T1R2:110	T1R1:1.17647058823529;T1R2:110
332843	chr2	85975981	85975981	T	C	exonic	Olfr1029	nonsynonymous	SNV	Olfr1029:NM_001011852:exon1:c.T737C:p.M246T	0	313	0	T1R1:0;T1R2:122	T1R1:313;T1R2:419	T1R1:0;T1R2:419
332843	chr3	115715747	115715747	A	G	upstream	S1pr1	NA	NA	0	94	0	T1R1:34;T1R2:0	T1R1:86;T1R2:0	T1R1:39.5348837209302;T1R2:0
332843	chr3	11824096	11824096	A	T	ncRNA_exonic	Gm10745	NA	NA	0	208	0	T1R1:71;T1R2:0	T1R1:185;T1R2:0	T1R1:38.3783783783784;T1R2:0
332843	chr4	113999451	113999451	T	G	intronic	Skint5	NA	NA	0	102	0	T1R1:40;T1R2:0	T1R1:112;T1R2:0	T1R1:35.7142857142857;T1R2:0
332843	chr4	17996402	17996402	A	G	intronic	Mmp16	NA	NA	0	87	0	T1R1:26;T1R2:0	T1R1:78;T1R2:0	T1R1:33.3333333333333;T1R2:0
332843	chr4	92191499	92191499	A	G	intergenic	Izumo3,Tusc1	NA	NA	0	517	0	T1R1:196;T1R2:270	T1R1:493;T1R2:649	T1R1:39.7565922920893;T1R2:649
332843	chr6	68302403	68302403	T	A	intergenic	4930515G16Rik,Rprl1	NA	NA	0	165	0	T1R1:1;T1R2:65	T1R1:199;T1R2:178	T1R1:0.50251256281407;T1R2:178
332843	chr7	128203282	128203282	A	G	ncRNA_exonic	4931431B13Rik	NA	NA	0	154	0	T1R1:56;T1R2:0	T1R1:132;T1R2:0	T1R1:42.4242424242424;T1R2:0
332843	chr7	140176801	140176801	C	T	exonic	Olfr523	nonsynonymous	SNV	Olfr523:NM_146518:exon1:c.C698T:p.T233I	0	112	0	T1R1:35;T1R2:0	T1R1:87;T1R2:0	T1R1:40.2298850574713;T1R2:0
332843	chr7	56413844	56413844	T	G	intronic	Oca2	NA	NA	0	36	0	T1R1:11;T1R2:0	T1R1:38;T1R2:0	T1R1:28.9473684210526;T1R2:0
332843	chr8	61982626	61982626	T	C	intronic	Ddx60	NA	NA	0	126	0	T1R1:8;T1R2:0	T1R1:120;T1R2:0	T1R1:6.66666666666667;T1R2:0
332843	chr9	20798546	20798546	T	G	intronic	Col5a3	NA	NA	0	66	0	T1R1:0;T1R2:32	T1R1:59;T1R2:61	T1R1:0;T1R2:61
332843	chr9	21091801	21091801	G	C	exonic	Raver1	synonymous	SNV	Raver1:NM_027911:exon1:c.C177G:p.R59R	0	129	0	T1R1:34;T1R2:42	T1R1:98;T1R2:112	T1R1:34.6938775510204;T1R2:112
338693	chr1	133379203	133379203	A	G	intronic	Etnk2	NA	NA	0	55	0	T1R1:6;T1R2:5;T2R1:0;T2R2:0	T1R1:81;T1R2:32;T2R1:0;T2R2:0	T1R1:7.40740740740741;T1R2:32;T2R1:0;T2R2:0
338693	chr1	140100987	140100989	GAA	-	intronic	Cfh	NA	NA	0	52	0	T1R1:22;T1R2:22;T2R1:0;T2R2:0	T1R1:115;T1R2:98;T2R1:0;T2R2:0	T1R1:19.1304347826087;T1R2:98;T2R1:0;T2R2:0
338693	chr1	150455335	150455335	G	C	exonic	Prg4	nonsynonymous	SNV	Prg4:NM_021400:exon7:c.C1586G:p.P529R	1	365	0.273973	T1R1:94;T1R2:12;T2R1:0;T2R2:0	T1R1:1200;T1R2:312;T2R1:0;T2R2:0	T1R1:7.83333333333333;T1R2:312;T2R1:0;T2R2:0
338693	chr1	150806517	150806517	A	G	intronic	Hmcn1	NA	NA	0	37	0	T1R1:0;T1R2:17;T2R1:0;T2R2:0	T1R1:46;T1R2:46;T2R1:0;T2R2:0	T1R1:0;T1R2:46;T2R1:0;T2R2:0
338693	chr1	173735137	173735137	C	A	exonic	Ifi207	nonsynonymous	SNV	Ifi207:NM_001204910:exon3:c.G442T:p.A148S	1	164	0.609756	T1R1:14;T1R2:6;T2R1:11;T2R2:0	T1R1:65;T1R2:47;T2R1:172;T2R2:0	T1R1:21.5384615384615;T1R2:47;T2R1:172;T2R2:0
338693	chr1	174027202	174027202	G	A	exonic	Ifi205	synonymous	SNV	Ifi205:NM_172648:exon3:c.C390T:p.S130S	1	139	0.719424	T1R1:6;T1R2:0;T2R1:0;T2R2:0	T1R1:50;T1R2:0;T2R1:0;T2R2:0	T1R1:12;T1R2:0;T2R1:0;T2R2:0
338693	chr1	74737174	74737174	C	T	intronic	Cyp27a1	NA	NA	0	227	0	T1R1:8;T1R2:0;T2R1:0;T2R2:0	T1R1:191;T1R2:0;T2R1:0;T2R2:0	T1R1:4.18848167539267;T1R2:0;T2R1:0;T2R2:0
338693	chr1	88265149	88265152	ACAG	-	ncRNA_exonic	6430706D22Rik	NA	NA	0	104	0	T1R1:0;T1R2:0;T2R1:0;T2R2:16	T1R1:90;T1R2:0;T2R1:0;T2R2:148	T1R1:0;T1R2:0;T2R1:0;T2R2:148
338693	chr1	92608189	92608189	C	T	exonic	Olfr1410	synonymous	SNV	Olfr1410:NM_146491:exon1:c.C351T:p.T117T	0	436	0	T1R1:0;T1R2:0;T2R1:36;T2R2:67	T1R1:498;T1R2:0;T2R1:436;T2R2:530	T1R1:0;T1R2:0;T2R1:436;T2R2:530
338693	chr10	6823905	6823905	A	G	intronic	Oprm1	NA	NA	0	36	0	T1R1:0;T1R2:0;T2R1:12;T2R2:0	T1R1:25;T1R2:0;T2R1:39;T2R2:0	T1R1:0;T1R2:0;T2R1:39;T2R2:0
338693	chr11	83505084	83505084	T	C	exonic	Taf15	synonymous	SNV	Taf15:NM_027427:exon15:c.T1614C:p.Y538Y	0	71	0	T1R1:15;T1R2:9;T2R1:0;T2R2:12	T1R1:88;T1R2:63;T2R1:0;T2R2:106	T1R1:17.0454545454545;T1R2:63;T2R1:0;T2R2:106
338693	chr11	94992819	94992819	C	T	exonic	Ppp1r9b	synonymous	SNV	Ppp1r9b:NM_172261:exon1:c.C1272T:p.P424P	0	131	0	T1R1:0;T1R2:0;T2R1:28;T2R2:20	T1R1:143;T1R2:0;T2R1:127;T2R2:139	T1R1:0;T1R2:0;T2R1:127;T2R2:139
338693	chr12	83773804	83773804	C	-	intronic	Papln	NA	NA	0	104	0	T1R1:0;T1R2:0;T2R1:75;T2R2:61	T1R1:275;T1R2:0;T2R1:217;T2R2:203	T1R1:0;T1R2:0;T2R1:217;T2R2:203
338693	chr13	21496202	21496202	T	-	intergenic	Zkscan4,Zfp389	NA	NA	0	116	0	T1R1:0;T1R2:16;T2R1:0;T2R2:0	T1R1:140;T1R2:122;T2R1:0;T2R2:0	T1R1:0;T1R2:122;T2R1:0;T2R2:0
338693	chr14	34268092	34268092	C	A	exonic	Fam35a	stopgain	Fam35a:NM_029389:exon4:c.G856T:p.E286X	0	250	0	T1R1:50;T1R2:85;T2R1:0;T2R2:0	T1R1:203;T1R2:228;T2R1:0;T2R2:0	T1R1:24.6305418719212;T1R2:228;T2R1:0;T2R2:0
338693	chr15	32628078	32628078	T	-	intronic	Sema5a	NA	NA	0	83	0	T1R1:0;T1R2:0;T2R1:10;T2R2:0	T1R1:107;T1R2:0;T2R1:141;T2R2:0	T1R1:0;T1R2:0;T2R1:141;T2R2:0
338693	chr15	36162890	36162890	G	A	exonic	Fbxo43	nonsynonymous	SNV	Fbxo43:NM_001081253:exon2:c.C170T:p.S57F	0	148	0	T1R1:0;T1R2:0;T2R1:44;T2R2:49	T1R1:139;T1R2:0;T2R1:174;T2R2:215	T1R1:0;T1R2:0;T2R1:174;T2R2:215
338693	chr15	59335246	59335246	G	T	intronic	Washc5	NA	NA	0	79	0	T1R1:0;T1R2:0;T2R1:73;T2R2:46	T1R1:111;T1R2:0;T2R1:127;T2R2:133	T1R1:0;T1R2:0;T2R1:127;T2R2:133
338693	chr15	76292120	76292121	GT	-	intronic	Spatc1	NA	NA	0	118	0	T1R1:0;T1R2:11;T2R1:0;T2R2:0	T1R1:114;T1R2:102;T2R1:0;T2R2:0	T1R1:0;T1R2:102;T2R1:0;T2R2:0
338693	chr16	56018301	56018301	G	A	intronic	Pcnp	NA	NA	0	45	0	T1R1:0;T1R2:50;T2R1:0;T2R2:0	T1R1:43;T1R2:84;T2R1:0;T2R2:0	T1R1:0;T1R2:84;T2R1:0;T2R2:0
338693	chr16	59618784	59618784	T	A	intronic	Arl6	NA	NA	0	96	0	T1R1:0;T1R2:0;T2R1:0;T2R2:10	T1R1:192;T1R2:0;T2R1:0;T2R2:152	T1R1:0;T1R2:0;T2R1:0;T2R2:152
338693	chr16	77083839	77083839	G	A	exonic	Usp25	nonsynonymous	SNV	Usp25:NM_013918:exon17:c.G2087A:p.R696H	0	65	0	T1R1:21;T1R2:29;T2R1:0;T2R2:0	T1R1:103;T1R2:115;T2R1:0;T2R2:0	T1R1:20.3883495145631;T1R2:115;T2R1:0;T2R2:0
338693	chr19	6258039	6258039	C	T	exonic	Atg2a	nonsynonymous	SNV	Atg2a:NM_194348:exon33:c.C4784T:p.S1595F	0	181	0	T1R1:45;T1R2:52;T2R1:0;T2R2:0	T1R1:128;T1R2:125;T2R1:0;T2R2:0	T1R1:35.15625;T1R2:125;T2R1:0;T2R2:0
338693	chr2	120494894	120494894	C	T	exonic	Capn3	nonsynonymous	SNV	Capn3:NM_001109761:exon10:c.C1273T:p.R425W,Capn3:NM_001177799:exon10:c.C1333T:p.R445W,Capn3:NM_007601:exon11:c.C1477T:p.R493W	0	41	0	T1R1:0;T1R2:0;T2R1:11;T2R2:0	T1R1:47;T1R2:0;T2R1:43;T2R2:0	T1R1:0;T1R2:0;T2R1:43;T2R2:0
338693	chr2	121343657	121343657	T	C	intronic	Ppip5k1	NA	NA	0	43	0	T1R1:15;T1R2:0;T2R1:0;T2R2:0	T1R1:42;T1R2:0;T2R1:0;T2R2:0	T1R1:35.7142857142857;T1R2:0;T2R1:0;T2R2:0
338693	chr2	26352239	26352239	-	AACAAACAAAC	upstream;downstream	Dnlz;Card9	NA	NA	0	155	0	T1R1:6;T1R2:0;T2R1:16;T2R2:0	T1R1:211;T1R2:0;T2R1:167;T2R2:0	T1R1:2.8436018957346;T1R2:0;T2R1:167;T2R2:0
338693	chr2	41511425	41511425	T	C	exonic	Lrp1b	nonsynonymous	SNV	Lrp1b:NM_053011:exon8:c.A1216G:p.T406A	0	118	0	T1R1:6;T1R2:14;T2R1:0;T2R2:0	T1R1:161;T1R2:164;T2R1:0;T2R2:0	T1R1:3.72670807453416;T1R2:164;T2R1:0;T2R2:0
338693	chr2	66697720	66697720	G	T	exonic	Scn7a	nonsynonymous	SNV	Scn7a:NM_009135:exon15:c.C2425A:p.Q809K	0	70	0	T1R1:30;T1R2:29;T2R1:0;T2R2:0	T1R1:95;T1R2:84;T2R1:0;T2R2:0	T1R1:31.5789473684211;T1R2:84;T2R1:0;T2R2:0
338693	chr2	66697721	66697721	G	A	exonic	Scn7a	synonymous	SNV	Scn7a:NM_009135:exon15:c.C2424T:p.D808D	0	69	0	T1R1:29;T1R2:29;T2R1:0;T2R2:0	T1R1:93;T1R2:81;T2R1:0;T2R2:0	T1R1:31.1827956989247;T1R2:81;T2R1:0;T2R2:0
338693	chr2	87532103	87532103	A	C	exonic	Olfr153	nonsynonymous	SNV	Olfr153:NM_206823:exon1:c.A69C:p.K23N	1	472	0.211864	T1R1:7;T1R2:35;T2R1:0;T2R2:0	T1R1:795;T1R2:699;T2R1:0;T2R2:0	T1R1:0.880503144654088;T1R2:699;T2R1:0;T2R2:0
338693	chr4	135773756	135773756	C	T	intronic	Myom3	NA	NA	0	77	0	T1R1:0;T1R2:0;T2R1:16;T2R2:10	T1R1:68;T1R2:0;T2R1:67;T2R2:89	T1R1:0;T1R2:0;T2R1:67;T2R2:89
338693	chr5	120791813	120791813	G	T	exonic	Oas1e	synonymous	SNV	Oas1e:NM_001347450:exon3:c.C639A:p.L213L,Oas1e:NM_145210:exon3:c.C639A:p.L213L	0	404	0	T1R1:143;T1R2:120;T2R1:0;T2R2:0	T1R1:401;T1R2:364;T2R1:0;T2R2:0	T1R1:35.6608478802993;T1R2:364;T2R1:0;T2R2:0
338693	chr5	143726558	143726558	C	T	exonic	Usp42	nonsynonymous	SNV	Usp42:NM_029749:exon3:c.G370A:p.A124T	0	79	0	T1R1:0;T1R2:0;T2R1:10;T2R2:0	T1R1:89;T1R2:0;T2R1:106;T2R2:0	T1R1:0;T1R2:0;T2R1:106;T2R2:0
338693	chr5	27712734	27712734	A	C	intronic	Dpp6	NA	NA	0	63	0	T1R1:28;T1R2:27;T2R1:0;T2R2:0	T1R1:98;T1R2:80;T2R1:0;T2R2:0	T1R1:28.5714285714286;T1R2:80;T2R1:0;T2R2:0
338693	chr6	112377662	112377662	A	T	exonic	Ssu2	stopgain	Ssu2:NM_175525:exon8:c.T600A:p.C200X	0	81	0	T1R1:0;T1R2:0;T2R1:23;T2R2:9	T1R1:87;T1R2:0;T2R1:98;T2R2:102	T1R1:0;T1R2:0;T2R1:98;T2R2:102
338693	chr6	121037496	121037496	G	A	exonic	Mical3	synonymous	SNV	Mical3:NM_001270475:exon6:c.C795T:p.G265G,Mical3:NM_153396:exon6:c.C795T:p.G265G	0	38	0	T1R1:23;T1R2:11;T2R1:0;T2R2:0	T1R1:48;T1R2:31;T2R1:0;T2R2:0	T1R1:47.9166666666667;T1R2:31;T2R1:0;T2R2:0
338693	chr6	22088670	22088670	-	T	intronic	Cped1	NA	NA	0	62	0	T1R1:20;T1R2:34;T2R1:0;T2R2:0	T1R1:77;T1R2:85;T2R1:0;T2R2:0	T1R1:25.974025974026;T1R2:85;T2R1:0;T2R2:0
338693	chr6	22119445	22119445	T	-	intronic	Cped1	NA	NA	0	153	0	T1R1:10;T1R2:0;T2R1:0;T2R2:0	T1R1:180;T1R2:0;T2R1:0;T2R2:0	T1R1:5.55555555555556;T1R2:0;T2R1:0;T2R2:0
338693	chr6	83506709	83506709	G	C	intronic	Dguok	NA	NA	0	69	0	T1R1:0;T1R2:0;T2R1:9;T2R2:0	T1R1:91;T1R2:0;T2R1:79;T2R2:0	T1R1:0;T1R2:0;T2R1:79;T2R2:0
338693	chr7	19286593	19286593	T	A	intronic	Rtn2	NA	NA	0	39	0	T1R1:11;T1R2:12;T2R1:0;T2R2:0	T1R1:66;T1R2:69;T2R1:0;T2R2:0	T1R1:16.6666666666667;T1R2:69;T2R1:0;T2R2:0
338693	chr7	24888294	24888294	G	A	exonic	Rps19	nonsynonymous	SNV	Rps19:NM_023133:exon4:c.G185A:p.R62Q	0	68	0	T1R1:0;T1R2:0;T2R1:9;T2R2:0	T1R1:57;T1R2:0;T2R1:56;T2R2:0	T1R1:0;T1R2:0;T2R1:56;T2R2:0
338693	chr7	79088355	79088355	G	A	intronic	Acan	NA	NA	0	84	0	T1R1:31;T1R2:36;T2R1:0;T2R2:0	T1R1:74;T1R2:77;T2R1:0;T2R2:0	T1R1:41.8918918918919;T1R2:77;T2R1:0;T2R2:0
338693	chr8	15041807	15041807	C	T	ncRNA_exonic	BB014433	NA	NA	0	94	0	T1R1:15;T1R2:0;T2R1:0;T2R2:8	T1R1:125;T1R2:0;T2R1:0;T2R2:112	T1R1:12;T1R2:0;T2R1:0;T2R2:112
338693	chrX	159377439	159377439	-	T	intronic	Eif1ax	NA	NA	0	108	0	T1R1:2;T1R2:0;T2R1:14;T2R2:0	T1R1:94;T1R2:0;T2R1:79;T2R2:0	T1R1:2.12765957446809;T1R2:0;T2R1:79;T2R2:0
338693	chrX	23757023	23757023	C	A	exonic	Wdr44	nonsynonymous	SNV	Wdr44:NM_175180:exon4:c.C770A:p.P257Q,Wdr44:NM_001305675:exon5:c.C770A:p.P257Q	0	72	0	T1R1:27;T1R2:41;T2R1:0;T2R2:0	T1R1:77;T1R2:85;T2R1:0;T2R2:0	T1R1:35.0649350649351;T1R2:85;T2R1:0;T2R2:0
363122	chr1	119954088	119954088	T	C	intronic	Cfap221	NA	NA	0	38	0	T1R1:0;T1R2:0;T2R1:6;T2R2:0	T1R1:33;T1R2:0;T2R1:32;T2R2:0	T1R1:0;T1R2:0;T2R1:32;T2R2:0
363122	chr1	173971807	173971807	A	G	intronic	Ifi202b	NA	NA	0	139	0	T1R1:0;T1R2:0;T2R1:0;T2R2:14	T1R1:232;T1R2:0;T2R1:0;T2R2:267	T1R1:0;T1R2:0;T2R1:0;T2R2:267
363122	chr1	182317004	182317004	C	T	exonic	Fbxo28	nonsynonymous	SNV	Fbxo28:NM_175127:exon5:c.G994A:p.V332I	0	207	0	T1R1:0;T1R2:12;T2R1:0;T2R2:0	T1R1:322;T1R2:249;T2R1:0;T2R2:0	T1R1:0;T1R2:249;T2R1:0;T2R2:0
363122	chr1	182487771	182487771	C	T	exonic	Capn2	synonymous	SNV	Capn2:NM_009794:exon8:c.G918A:p.T306T	0	60	0	T1R1:1;T1R2:10;T2R1:0;T2R2:0	T1R1:118;T1R2:72;T2R1:0;T2R2:0	T1R1:0.847457627118644;T1R2:72;T2R1:0;T2R2:0
363122	chr1	45333738	45333738	A	C	intronic	Col3a1	NA	NA	0	42	0	T1R1:1;T1R2:7;T2R1:0;T2R2:0	T1R1:57;T1R2:43;T2R1:0;T2R2:0	T1R1:1.75438596491228;T1R2:43;T2R1:0;T2R2:0
363122	chr1	88243861	88243873	TTCCCCCTTCCCT	-	intronic	Mroh2a	NA	NA	0	76	0	T1R1:10;T1R2:0;T2R1:0;T2R2:0	T1R1:114;T1R2:0;T2R1:0;T2R2:0	T1R1:8.7719298245614;T1R2:0;T2R1:0;T2R2:0
363122	chr10	12486513	12486513	C	T	exonic	Utrn	nonsynonymous	SNV	Utrn:NM_011682:exon54:c.G8075A:p.R2692Q	0	164	0	T1R1:3;T1R2:13;T2R1:0;T2R2:0	T1R1:239;T1R2:189;T2R1:0;T2R2:0	T1R1:1.25523012552301;T1R2:189;T2R1:0;T2R2:0
363122	chr12	104237989	104237989	-	A	exonic	Serpina3g	frameshift	insertion	Serpina3g:NM_009251:exon3:c.253dupA:p.L84fs	0	99	0	T1R1:0;T1R2:10;T2R1:0;T2R2:0	T1R1:274;T1R2:187;T2R1:0;T2R2:0	T1R1:0;T1R2:187;T2R1:0;T2R2:0
363122	chr12	104266392	104266392	G	C	intronic	Serpina3i	NA	NA	0	90	0	T1R1:11;T1R2:0;T2R1:0;T2R2:0	T1R1:177;T1R2:0;T2R1:0;T2R2:0	T1R1:6.21468926553672;T1R2:0;T2R1:0;T2R2:0
363122	chr12	83774985	83774985	G	-	intronic	Papln	NA	NA	0	83	0	T1R1:12;T1R2:0;T2R1:0;T2R2:0	T1R1:147;T1R2:0;T2R1:0;T2R2:0	T1R1:8.16326530612245;T1R2:0;T2R1:0;T2R2:0
363122	chr14	108913260	108913260	C	A	exonic	Slitrk1	synonymous	SNV	Slitrk1:NM_199065:exon1:c.G18T:p.L6L	0	189	0	T1R1:0;T1R2:0;T2R1:39;T2R2:35	T1R1:196;T1R2:0;T2R1:152;T2R2:144	T1R1:0;T1R2:0;T2R1:152;T2R2:144
363122	chr14	20484941	20484941	T	C	exonic	Mss51	nonsynonymous	SNV	Mss51:NM_029104:exon5:c.A760G:p.I254V	0	68	0	T1R1:43;T1R2:46;T2R1:0;T2R2:0	T1R1:78;T1R2:81;T2R1:0;T2R2:0	T1R1:55.1282051282051;T1R2:81;T2R1:0;T2R2:0
363122	chr15	39754457	39754457	G	C	exonic	Dcstamp	synonymous	SNV	Dcstamp:NM_001289506:exon2:c.G261C:p.L87L,Dcstamp:NM_001289508:exon2:c.G261C:p.L87L,Dcstamp:NM_001289512:exon2:c.G261C:p.L87L,Dcstamp:NM_001289513:exon2:c.G261C:p.L87L,Dcstamp:NM_029422:exon2:c.G261C:p.L87L	0	152	0	T1R1:14;T1R2:19;T2R1:0;T2R2:0	T1R1:318;T1R2:265;T2R1:0;T2R2:0	T1R1:4.40251572327044;T1R2:265;T2R1:0;T2R2:0
363122	chr15	78904309	78904309	G	A	exonic	Sh3bp1	nonsynonymous	SNV	Sh3bp1:NM_001316686:exon7:c.G91A:p.E31K,Sh3bp1:NM_001316684:exon8:c.G658A:p.E220K,Sh3bp1:NM_001316685:exon8:c.G658A:p.E220K,Sh3bp1:NM_009164:exon8:c.G658A:p.E220K	1	142	0.704225	T1R1:0;T1R2:0;T2R1:54;T2R2:53	T1R1:278;T1R2:0;T2R1:200;T2R2:284	T1R1:0;T1R2:0;T2R1:200;T2R2:284
363122	chr17	21821180	21821180	T	A	exonic	Zfp820	nonsynonymous	SNV	Zfp820:NM_029281:exon4:c.A47T:p.K16M	0	303	0	T1R1:0;T1R2:0;T2R1:14;T2R2:10	T1R1:483;T1R2:0;T2R1:426;T2R2:442	T1R1:0;T1R2:0;T2R1:426;T2R2:442
363122	chr17	38335625	38335625	-	T	exonic	Olfr136	frameshift	insertion	Olfr136:NM_146807:exon1:c.468dupT:p.A156fs	0	177	0	T1R1:0;T1R2:0;T2R1:14;T2R2:0	T1R1:460;T1R2:0;T2R1:336;T2R2:0	T1R1:0;T1R2:0;T2R1:336;T2R2:0
363122	chr17	49071204	49071204	G	T	exonic	Lrfn2	nonsynonymous	SNV	Lrfn2:NM_027452:exon2:c.G1312T:p.V438F	0	83	0	T1R1:10;T1R2:0;T2R1:0;T2R2:0	T1R1:135;T1R2:0;T2R1:0;T2R2:0	T1R1:7.40740740740741;T1R2:0;T2R1:0;T2R2:0
363122	chr17	56830909	56830909	G	C	UTR5	Rfx2	NA	NA	0	42	0	T1R1:3;T1R2:8;T2R1:0;T2R2:0	T1R1:40;T1R2:48;T2R1:0;T2R2:0	T1R1:7.5;T1R2:48;T2R1:0;T2R2:0
363122	chr19	53817165	53817165	C	T	exonic	Rbm20	nonsynonymous	SNV	Rbm20:NM_001170847:exon4:c.C1360T:p.R454C	0	125	0	T1R1:21;T1R2:0;T2R1:0;T2R2:0	T1R1:176;T1R2:0;T2R1:0;T2R2:0	T1R1:11.9318181818182;T1R2:0;T2R1:0;T2R2:0
363122	chr2	11781420	11781420	G	A	intronic	Ankrd16	NA	NA	0	94	0	T1R1:9;T1R2:0;T2R1:0;T2R2:0	T1R1:142;T1R2:0;T2R1:0;T2R2:0	T1R1:6.33802816901408;T1R2:0;T2R1:0;T2R2:0
363122	chr2	119072313	119072313	A	C	exonic	Knl1	nonsynonymous	SNV	Knl1:NM_029617:exon8:c.A4494C:p.Q1498H	0	34	0	T1R1:0;T1R2:0;T2R1:25;T2R2:24	T1R1:46;T1R2:0;T2R1:51;T2R2:60	T1R1:0;T1R2:0;T2R1:51;T2R2:60
363122	chr2	162933744	162933744	G	A	exonic	Srsf6	nonsynonymous	SNV	Srsf6:NM_026499:exon4:c.G472A:p.D158N	0	38	0	T1R1:19;T1R2:32;T2R1:0;T2R2:0	T1R1:53;T1R2:78;T2R1:0;T2R2:0	T1R1:35.8490566037736;T1R2:78;T2R1:0;T2R2:0
363122	chr2	52227580	52227580	A	G	intronic	Neb	NA	NA	0	46	0	T1R1:13;T1R2:0;T2R1:0;T2R2:0	T1R1:69;T1R2:0;T2R1:0;T2R2:0	T1R1:18.8405797101449;T1R2:0;T2R1:0;T2R2:0
363122	chr2	76791941	76791941	C	T	exonic	Ttn	nonsynonymous	SNV	Ttn:NM_028004:exon88:c.G21365A:p.R7122H,Ttn:NM_011652:exon209:c.G41108A:p.R13703H	0	107	0	T1R1:9;T1R2:17;T2R1:0;T2R2:0	T1R1:148;T1R2:141;T2R1:0;T2R2:0	T1R1:6.08108108108108;T1R2:141;T2R1:0;T2R2:0
363122	chr3	107104811	107104811	A	G	exonic	Kcna2	nonsynonymous	SNV	Kcna2:NM_008417:exon3:c.A707G:p.E236G	0	127	0	T1R1:15;T1R2:0;T2R1:0;T2R2:0	T1R1:203;T1R2:0;T2R1:0;T2R2:0	T1R1:7.38916256157635;T1R2:0;T2R1:0;T2R2:0
363122	chr4	101054583	101054584	AC	-	intergenic	Cachd1,Raver2	NA	NA	0	81	0	T1R1:13;T1R2:0;T2R1:0;T2R2:0	T1R1:146;T1R2:0;T2R1:0;T2R2:0	T1R1:8.9041095890411;T1R2:0;T2R1:0;T2R2:0
363122	chr4	129954881	129954882	CA	-	intergenic	E330017L17Rik,1700003M07Rik	NA	NA	0	82	0	T1R1:21;T1R2:0;T2R1:0;T2R2:0	T1R1:93;T1R2:0;T2R1:0;T2R2:0	T1R1:22.5806451612903;T1R2:0;T2R1:0;T2R2:0
363122	chr5	107433731	107433731	G	A	exonic	Lpcat2b	nonsynonymous	SNV	Lpcat2b:NM_027599:exon2:c.G925A:p.A309T	0	100	0	T1R1:0;T1R2:0;T2R1:19;T2R2:19	T1R1:128;T1R2:0;T2R1:143;T2R2:156	T1R1:0;T1R2:0;T2R1:143;T2R2:156
363122	chr5	110293675	110293675	G	-	intronic	Pole	NA	NA	0	98	0	T1R1:51;T1R2:57;T2R1:0;T2R2:0	T1R1:157;T1R2:137;T2R1:0;T2R2:0	T1R1:32.484076433121;T1R2:137;T2R1:0;T2R2:0
363122	chr5	27712734	27712734	A	C	intronic	Dpp6	NA	NA	0	40	0	T1R1:0;T1R2:22;T2R1:0;T2R2:0	T1R1:50;T1R2:75;T2R1:0;T2R2:0	T1R1:0;T1R2:75;T2R1:0;T2R2:0
363122	chr6	86663135	86663135	T	G	intronic	Mxd1	NA	NA	0	50	0	T1R1:16;T1R2:11;T2R1:9;T2R2:15	T1R1:68;T1R2:65;T2R1:60;T2R2:61	T1R1:23.5294117647059;T1R2:65;T2R1:60;T2R2:61
363122	chr7	140162063	140162063	G	A	exonic	Olfr522	nonsynonymous	SNV	Olfr522:NM_146952:exon1:c.C886T:p.R296C	0	69	0	T1R1:0;T1R2:0;T2R1:14;T2R2:24	T1R1:70;T1R2:0;T2R1:64;T2R2:80	T1R1:0;T1R2:0;T2R1:64;T2R2:80
363122	chr8	5098523	5098523	T	G	exonic	Slc10a2	nonsynonymous	SNV	Slc10a2:NM_011388:exon2:c.A421C:p.M141L	0	148	0	T1R1:19;T1R2:18;T2R1:0;T2R2:0	T1R1:300;T1R2:240;T2R1:0;T2R2:0	T1R1:6.33333333333333;T1R2:240;T2R1:0;T2R2:0
363122	chr8	70330879	70330879	C	G	exonic	Gdf1	nonsynonymous	SNV	Gdf1:NM_008107:exon2:c.C476G:p.A159G,Gdf1:NM_001163282:exon8:c.C476G:p.A159G	0	52	0	T1R1:2;T1R2:13;T2R1:0;T2R2:0	T1R1:70;T1R2:51;T2R1:0;T2R2:0	T1R1:2.85714285714286;T1R2:51;T2R1:0;T2R2:0
363122	chr9	16375539	16375539	G	C	exonic	Fat3	nonsynonymous	SNV	Fat3:NM_001080814:exon1:c.C2687G:p.S896C	0	50	0	T1R1:1;T1R2:0;T2R1:14;T2R2:24	T1R1:56;T1R2:0;T2R1:49;T2R2:59	T1R1:1.78571428571429;T1R2:0;T2R1:49;T2R2:59
363122	chr9	32424165	32424165	G	T	exonic	Fli1	synonymous	SNV	Fli1:NM_008026:exon9:c.C970A:p.R324R	0	79	0	T1R1:2;T1R2:11;T2R1:0;T2R2:0	T1R1:72;T1R2:89;T2R1:0;T2R2:0	T1R1:2.77777777777778;T1R2:89;T2R1:0;T2R2:0
363122	chr9	57334224	57334224	G	A	intergenic	1700017B05Rik,4930430J02Rik	NA	NA	0	158	0	T1R1:11;T1R2:0;T2R1:0;T2R2:0	T1R1:223;T1R2:0;T2R1:0;T2R2:0	T1R1:4.93273542600897;T1R2:0;T2R1:0;T2R2:0
363122	chrX	73680338	73680338	A	C	exonic	Slc6a8	nonsynonymous	SNV	Slc6a8:NM_001142809:exon11:c.A1502C:p.D501A,Slc6a8:NM_001142810:exon11:c.A1493C:p.D498A,Slc6a8:NM_133987:exon11:c.A1517C:p.D506A	0	158	0	T1R1:0;T1R2:11;T2R1:0;T2R2:0	T1R1:186;T1R2:172;T2R1:0;T2R2:0	T1R1:0;T1R2:172;T2R1:0;T2R2:0
363122	chrX	7375018	7375018	G	A	UTR5	Usp27x	NA	NA	0	39	0	T1R1:1;T1R2:8;T2R1:0;T2R2:0	T1R1:50;T1R2:45;T2R1:0;T2R2:0	T1R1:2;T1R2:45;T2R1:0;T2R2:0
390935	chr1	118656506	118656506	A	G	exonic	Tfcp2l1	nonsynonymous	SNV	Tfcp2l1:NM_023755:exon6:c.A643G:p.I215V	0	156	0	T1R1:0;T1R2:9;T2R1:0;T2R2:0	T1R1:120;T1R2:136;T2R1:0;T2R2:0	T1R1:0;T1R2:136;T2R1:0;T2R2:0
390935	chr1	134041013	134041013	T	G	exonic	Fmod	nonsynonymous	SNV	Fmod:NM_021355:exon2:c.T790G:p.F264V	0	160	0	T1R1:13;T1R2:10;T2R1:0;T2R2:0	T1R1:100;T1R2:136;T2R1:0;T2R2:0	T1R1:13;T1R2:136;T2R1:0;T2R2:0
390935	chr1	154445641	154445641	A	T	exonic	Cacna1e	nonsynonymous	SNV	Cacna1e:NM_009782:exon28:c.T3857A:p.V1286E	0	85	0	T1R1:0;T1R2:0;T2R1:0;T2R2:7	T1R1:68;T1R2:0;T2R1:0;T2R2:76	T1R1:0;T1R2:0;T2R1:0;T2R2:76
390935	chr10	78071754	78071754	A	C	exonic	Icosl	nonsynonymous	SNV	Icosl:NM_015790:exon3:c.A147C:p.E49D	0	83	0	T1R1:7;T1R2:0;T2R1:0;T2R2:0	T1R1:64;T1R2:0;T2R1:0;T2R2:0	T1R1:10.9375;T1R2:0;T2R1:0;T2R2:0
390935	chr11	74686090	74686090	T	-	intronic	Pafah1b1	NA	NA	0	55	0	T1R1:0;T1R2:0;T2R1:14;T2R2:0	T1R1:75;T1R2:0;T2R1:91;T2R2:0	T1R1:0;T1R2:0;T2R1:91;T2R2:0
390935	chr11	87893216	87893216	G	A	exonic	Olfr463	nonsynonymous	SNV	Olfr463:NM_146413:exon1:c.C707T:p.A236V	0	52	0	T1R1:7;T1R2:0;T2R1:0;T2R2:0	T1R1:45;T1R2:0;T2R1:0;T2R2:0	T1R1:15.5555555555556;T1R2:0;T2R1:0;T2R2:0
390935	chr11	9293726	9293726	T	A	exonic	Abca13	nonsynonymous	SNV	Abca13:NM_178259:exon17:c.T5588A:p.L1863H	0	44	0	T1R1:0;T1R2:0;T2R1:13;T2R2:0	T1R1:49;T1R2:0;T2R1:62;T2R2:0	T1R1:0;T1R2:0;T2R1:62;T2R2:0
390935	chr12	114937392	114937392	C	T	intergenic	Mir7094-2,Mir6388	NA	NA	3	487	0.616016	T1R1:24;T1R2:0;T2R1:0;T2R2:0	T1R1:658;T1R2:0;T2R1:0;T2R2:0	T1R1:3.64741641337386;T1R2:0;T2R1:0;T2R2:0
390935	chr12	32197247	32197247	C	T	exonic	Pik3cg	nonsynonymous	SNV	Pik3cg:NM_001146200:exon6:c.G2476A:p.E826K,Pik3cg:NM_001146201:exon6:c.G2476A:p.E826K,Pik3cg:NM_020272:exon6:c.G2476A:p.E826K	0	135	0	T1R1:19;T1R2:14;T2R1:0;T2R2:0	T1R1:194;T1R2:242;T2R1:0;T2R2:0	T1R1:9.79381443298969;T1R2:242;T2R1:0;T2R2:0
390935	chr12	3902842	3902842	G	A	intronic	Dnmt3a	NA	NA	1	119	0.840336	T1R1:0;T1R2:0;T2R1:74;T2R2:22	T1R1:110;T1R2:0;T2R1:171;T2R2:117	T1R1:0;T1R2:0;T2R1:171;T2R2:117
390935	chr13	55474981	55474981	G	A	exonic	Dbn1	nonsynonymous	SNV	Dbn1:NM_001177372:exon12:c.C1688T:p.A563V,Dbn1:NM_019813:exon12:c.C1688T:p.A563V,Dbn1:NM_001177371:exon13:c.C1826T:p.A609V	0	68	0	T1R1:5;T1R2:6;T2R1:0;T2R2:0	T1R1:44;T1R2:48;T2R1:0;T2R2:0	T1R1:11.3636363636364;T1R2:48;T2R1:0;T2R2:0
390935	chr13	60783403	60783403	C	T	exonic	BC051665	nonsynonymous	SNV	BC051665:NM_199148:exon6:c.G700A:p.A234T	0	71	0	T1R1:8;T1R2:0;T2R1:0;T2R2:0	T1R1:58;T1R2:0;T2R1:0;T2R2:0	T1R1:13.7931034482759;T1R2:0;T2R1:0;T2R2:0
390935	chr14	50424560	50424560	T	G	exonic	Olfr739	nonsynonymous	SNV	Olfr739:NM_146668:exon1:c.T40G:p.F14V	0	756	0	T1R1:107;T1R2:85;T2R1:0;T2R2:0	T1R1:861;T1R2:1204;T2R1:0;T2R2:0	T1R1:12.4274099883856;T1R2:1204;T2R1:0;T2R2:0
390935	chr14	54438918	54438918	C	T	intronic	Mmp14	NA	NA	0	87	0	T1R1:15;T1R2:0;T2R1:0;T2R2:0	T1R1:64;T1R2:0;T2R1:0;T2R2:0	T1R1:23.4375;T1R2:0;T2R1:0;T2R2:0
390935	chr14	54957090	54957090	A	C	intronic	Myh6	NA	NA	0	66	0	T1R1:2;T1R2:0;T2R1:7;T2R2:0	T1R1:44;T1R2:0;T2R1:58;T2R2:0	T1R1:4.54545454545455;T1R2:0;T2R1:58;T2R2:0
390935	chr14	66086248	66086248	C	T	exonic	Ephx2	nonsynonymous	SNV	Ephx2:NM_001271403:exon15:c.G1378A:p.G460R,Ephx2:NM_001271421:exon15:c.G1234A:p.G412R,Ephx2:NM_001271402:exon16:c.G1273A:p.G425R,Ephx2:NM_007940:exon16:c.G1432A:p.G478R	0	134	0	T1R1:7;T1R2:0;T2R1:0;T2R2:0	T1R1:96;T1R2:0;T2R1:0;T2R2:0	T1R1:7.29166666666667;T1R2:0;T2R1:0;T2R2:0
390935	chr15	21575892	21575892	C	T	exonic	Cdh12	nonsynonymous	SNV	Cdh12:NM_001008420:exon9:c.C1484T:p.T495I	0	91	0	T1R1:17;T1R2:0;T2R1:0;T2R2:0	T1R1:217;T1R2:0;T2R1:0;T2R2:0	T1R1:7.83410138248848;T1R2:0;T2R1:0;T2R2:0
390935	chr17	34514376	34514376	C	T	exonic	Btnl6	synonymous	SNV	Btnl6:NM_030747:exon3:c.G624A:p.S208S	0	202	0	T1R1:26;T1R2:21;T2R1:0;T2R2:0	T1R1:123;T1R2:209;T2R1:0;T2R2:0	T1R1:21.1382113821138;T1R2:209;T2R1:0;T2R2:0
390935	chr2	103716074	103716074	C	T	exonic	Abtb2	nonsynonymous	SNV	Abtb2:NM_178890:exon16:c.C2798T:p.A933V	0	477	0	T1R1:0;T1R2:0;T2R1:86;T2R2:0	T1R1:353;T1R2:0;T2R1:526;T2R2:0	T1R1:0;T1R2:0;T2R1:526;T2R2:0
390935	chr2	119782584	119782584	G	A	intronic	Rpap1	NA	NA	0	57	0	T1R1:0;T1R2:8;T2R1:0;T2R2:0	T1R1:45;T1R2:64;T2R1:0;T2R2:0	T1R1:0;T1R2:64;T2R1:0;T2R2:0
390935	chr2	143827105	143827105	C	T	exonic	Bfsp1	nonsynonymous	SNV	Bfsp1:NM_001291061:exon8:c.G1571A:p.G524E,Bfsp1:NM_009751:exon8:c.G1553A:p.G518E	0	220	0	T1R1:13;T1R2:0;T2R1:0;T2R2:0	T1R1:156;T1R2:0;T2R1:0;T2R2:0	T1R1:8.33333333333333;T1R2:0;T2R1:0;T2R2:0
390935	chr2	150801522	150801522	T	A	intronic	Pygb	NA	NA	0	153	0	T1R1:0;T1R2:138;T2R1:191;T2R2:0	T1R1:120;T1R2:150;T2R1:201;T2R2:0	T1R1:0;T1R2:150;T2R1:201;T2R2:0
390935	chr2	83736490	83736490	A	T	intronic	Itgav	NA	NA	0	57	0	T1R1:9;T1R2:9;T2R1:0;T2R2:0	T1R1:35;T1R2:51;T2R1:0;T2R2:0	T1R1:25.7142857142857;T1R2:51;T2R1:0;T2R2:0
390935	chr2	85951677	85951677	T	C	exonic	Olfr1028	nonsynonymous	SNV	Olfr1028:NM_001011774:exon1:c.T613C:p.F205L	0	222	0	T1R1:0;T1R2:16;T2R1:0;T2R2:0	T1R1:336;T1R2:464;T2R1:0;T2R2:0	T1R1:0;T1R2:464;T2R1:0;T2R2:0
390935	chr3	126976842	126976842	T	A	intronic	Ank2	NA	NA	0	137	0	T1R1:19;T1R2:15;T2R1:0;T2R2:0	T1R1:120;T1R2:201;T2R1:0;T2R2:0	T1R1:15.8333333333333;T1R2:201;T2R1:0;T2R2:0
390935	chr3	94428697	94428697	T	C	exonic	Tdrkh	nonsynonymous	SNV	Tdrkh:NM_028307:exon9:c.T1255C:p.C419R	0	142	0	T1R1:0;T1R2:6;T2R1:0;T2R2:0	T1R1:68;T1R2:112;T2R1:0;T2R2:0	T1R1:0;T1R2:112;T2R1:0;T2R2:0
390935	chr3	97709594	97709594	A	T	exonic	Pde4dip	synonymous	SNV	Pde4dip:NM_001289701:exon34:c.T5331A:p.S1777S	0	162	0	T1R1:0;T1R2:0;T2R1:0;T2R2:7	T1R1:90;T1R2:0;T2R1:0;T2R2:127	T1R1:0;T1R2:0;T2R1:0;T2R2:127
390935	chr4	133416552	133416552	A	G	intronic	Slc9a1	NA	NA	0	42	0	T1R1:0;T1R2:0;T2R1:0;T2R2:9	T1R1:42;T1R2:0;T2R1:0;T2R2:35	T1R1:0;T1R2:0;T2R1:0;T2R2:35
390935	chr4	155901062	155901062	T	C	intronic	Acap3	NA	NA	0	112	0	T1R1:0;T1R2:0;T2R1:8;T2R2:0	T1R1:57;T1R2:0;T2R1:93;T2R2:0	T1R1:0;T1R2:0;T2R1:93;T2R2:0
390935	chr4	156218118	156218118	C	T	exonic	Perm1	nonsynonymous	SNV	Perm1:NM_172417:exon2:c.C1118T:p.T373M	2	331	0.60423	T1R1:26;T1R2:0;T2R1:13;T2R2:10	T1R1:307;T1R2:0;T2R1:332;T2R2:229	T1R1:8.46905537459283;T1R2:0;T2R1:332;T2R2:229
390935	chr5	16354594	16354594	C	T	exonic	Cacna2d1	nonsynonymous	SNV	Cacna2d1:NM_001110846:exon27:c.C2201T:p.T734M,Cacna2d1:NM_009784:exon27:c.C2216T:p.T739M,Cacna2d1:NM_001110843:exon28:c.C2273T:p.T758M,Cacna2d1:NM_001110844:exon28:c.C2237T:p.T746M,Cacna2d1:NM_001110845:exon28:c.C2222T:p.T741M	0	140	0	T1R1:10;T1R2:0;T2R1:0;T2R2:0	T1R1:115;T1R2:0;T2R1:0;T2R2:0	T1R1:8.69565217391304;T1R2:0;T2R1:0;T2R2:0
390935	chr5	21270607	21270607	G	A	exonic	Gsap	nonsynonymous	SNV	Gsap:NM_175437:exon21:c.G1738A:p.A580T	0	228	0	T1R1:21;T1R2:22;T2R1:0;T2R2:0	T1R1:94;T1R2:158;T2R1:0;T2R2:0	T1R1:22.3404255319149;T1R2:158;T2R1:0;T2R2:0
390935	chr6	129180619	129180619	T	A	UTR5	Clec2d	NA	NA	0	134	0	T1R1:61;T1R2:28;T2R1:0;T2R2:0	T1R1:136;T1R2:202;T2R1:0;T2R2:0	T1R1:44.8529411764706;T1R2:202;T2R1:0;T2R2:0
390935	chr6	80022150	80022150	C	T	exonic	Lrrtm4	nonsynonymous	SNV	Lrrtm4:NM_001134743:exon2:c.C544T:p.R182W,Lrrtm4:NM_001282102:exon2:c.C544T:p.R182W,Lrrtm4:NM_001347261:exon2:c.C541T:p.R181W,Lrrtm4:NM_178731:exon2:c.C541T:p.R181W	0	78	0	T1R1:0;T1R2:0;T2R1:31;T2R2:11	T1R1:119;T1R2:0;T2R1:97;T2R2:97	T1R1:0;T1R2:0;T2R1:97;T2R2:97
390935	chr7	108881513	108881513	A	T	exonic	Olfr518	nonsynonymous	SNV	Olfr518:NM_146306:exon1:c.T92A:p.F31Y	0	349	0	T1R1:0;T1R2:12;T2R1:0;T2R2:0	T1R1:286;T1R2:430;T2R1:0;T2R2:0	T1R1:0;T1R2:430;T2R1:0;T2R2:0
390935	chr7	16748810	16748810	T	A	intronic	Ap2s1	NA	NA	0	53	0	T1R1:0;T1R2:0;T2R1:0;T2R2:9	T1R1:42;T1R2:0;T2R1:0;T2R2:36	T1R1:0;T1R2:0;T2R1:0;T2R2:36
390935	chr7	43433525	43433525	C	A	intronic	Lim2	NA	NA	0	95	0	T1R1:0;T1R2:0;T2R1:29;T2R2:9	T1R1:64;T1R2:0;T2R1:78;T2R2:59	T1R1:0;T1R2:0;T2R1:78;T2R2:59
390935	chr7	5884371	5884371	A	T	exonic	Vmn1r64	nonsynonymous	SNV	Vmn1r64:NM_207544:exon1:c.T172A:p.L58M	0	267	0	T1R1:0;T1R2:0;T2R1:106;T2R2:8	T1R1:309;T1R2:0;T2R1:354;T2R2:321	T1R1:0;T1R2:0;T2R1:354;T2R2:321
390935	chr7	62476517	62476517	A	T	intergenic	Peg12,Chrna7	NA	NA	0	156	0	T1R1:18;T1R2:8;T2R1:0;T2R2:0	T1R1:137;T1R2:161;T2R1:0;T2R2:0	T1R1:13.1386861313869;T1R2:161;T2R1:0;T2R2:0
390935	chr8	109858835	109858835	G	A	exonic	Ap1g1	nonsynonymous	SNV	Ap1g1:NM_001301211:exon22:c.G2305A:p.V769I,Ap1g1:NM_009677:exon23:c.G2314A:p.V772I	0	76	0	T1R1:0;T1R2:7;T2R1:0;T2R2:0	T1R1:38;T1R2:75;T2R1:0;T2R2:0	T1R1:0;T1R2:75;T2R1:0;T2R2:0
390935	chr8	16463136	16463136	C	T	exonic	Csmd1	synonymous	SNV	Csmd1:NM_053171:exon7:c.G957A:p.S319S	0	112	0	T1R1:0;T1R2:0;T2R1:10;T2R2:0	T1R1:82;T1R2:0;T2R1:174;T2R2:0	T1R1:0;T1R2:0;T2R1:174;T2R2:0
390935	chr9	111366241	111366241	G	T	exonic	Trank1	nonsynonymous	SNV	Trank1:NM_001164659:exon11:c.G3332T:p.G1111V	0	122	0	T1R1:0;T1R2:7;T2R1:0;T2R2:0	T1R1:61;T1R2:93;T2R1:0;T2R2:0	T1R1:0;T1R2:93;T2R1:0;T2R2:0
390935	chr9	22024624	22024624	C	G	intronic	Elavl3	NA	NA	0	54	0	T1R1:0;T1R2:0;T2R1:0;T2R2:9	T1R1:44;T1R2:0;T2R1:0;T2R2:46	T1R1:0;T1R2:0;T2R1:0;T2R2:46
390935	chr9	38539092	38539092	T	G	exonic	Olfr910	nonsynonymous	SNV	Olfr910:NM_146811:exon2:c.T196G:p.L66V	0	198	0	T1R1:0;T1R2:15;T2R1:0;T2R2:0	T1R1:268;T1R2:407;T2R1:0;T2R2:0	T1R1:0;T1R2:407;T2R1:0;T2R2:0
390935	chr9	38581474	38581474	T	C	exonic	Olfr912	synonymous	SNV	Olfr912:NM_146810:exon2:c.T196C:p.L66L	0	175	0	T1R1:38;T1R2:13;T2R1:0;T2R2:0	T1R1:276;T1R2:372;T2R1:0;T2R2:0	T1R1:13.768115942029;T1R2:372;T2R1:0;T2R2:0
417092	chr1	185353977	185353977	C	T	exonic	Bpnt1	synonymous	SNV	Bpnt1:NM_001347212:exon7:c.C528T:p.G176G,Bpnt1:NM_011794:exon8:c.C693T:p.G231G,Bpnt1:NM_001347210:exon9:c.C738T:p.G246G	0	46	0	T1R1:0;T1R2:0;T2R1:26	T1R1:70;T1R2:0;T2R1:91	T1R1:0;T1R2:0;T2R1:91
417092	chr1	74348677	74348677	-	C	intronic	Pnkd	NA	NA	0	73	0	T1R1:18;T1R2:15;T2R1:0	T1R1:81;T1R2:80;T2R1:0	T1R1:22.2222222222222;T1R2:80;T2R1:0
417092	chr11	32213315	32213315	G	A	exonic	Rhbdf1	nonsynonymous	SNV	Rhbdf1:NM_001291818:exon8:c.C517T:p.R173W,Rhbdf1:NM_010117:exon8:c.C1156T:p.R386W	0	231	0	T1R1:0;T1R2:0;T2R1:66	T1R1:245;T1R2:0;T2R1:278	T1R1:0;T1R2:0;T2R1:278
417092	chr12	103001899	103001899	C	T	exonic	Unc79	nonsynonymous	SNV	Unc79:NM_001081017:exon4:c.C542T:p.T181M	0	120	0	T1R1:0;T1R2:0;T2R1:13	T1R1:206;T1R2:0;T2R1:226	T1R1:0;T1R2:0;T2R1:226
417092	chr12	112179510	112179510	G	A	intronic	Kif26a	NA	NA	0	72	0	T1R1:66;T1R2:65;T2R1:0	T1R1:112;T1R2:115;T2R1:0	T1R1:58.9285714285714;T1R2:115;T2R1:0
417092	chr14	59860106	59860106	C	T	intronic	Atp8a2	NA	NA	0	65	0	T1R1:0;T1R2:0;T2R1:10	T1R1:69;T1R2:0;T2R1:76	T1R1:0;T1R2:0;T2R1:76
417092	chr16	32794413	32794413	G	C	exonic	Muc20	nonsynonymous	SNV	Muc20:NM_001145874:exon2:c.C593G:p.T198S,Muc20:NM_146071:exon2:c.C593G:p.T198S	0	77	0	T1R1:36;T1R2:52;T2R1:0	T1R1:135;T1R2:157;T2R1:0	T1R1:26.6666666666667;T1R2:157;T2R1:0
417092	chr17	19521511	19521511	G	T	exonic	Vmn2r100	nonsynonymous	SNV	Vmn2r100:NM_001104562:exon2:c.G484T:p.G162W	0	216	0	T1R1:0;T1R2:0;T2R1:11	T1R1:298;T1R2:0;T2R1:301	T1R1:0;T1R2:0;T2R1:301
417092	chr17	37850858	37850858	A	C	exonic	Olfr126	nonsynonymous	SNV	Olfr126:NM_146890:exon1:c.A265C:p.S89R	0	253	0	T1R1:0;T1R2:0;T2R1:45	T1R1:338;T1R2:0;T2R1:387	T1R1:0;T1R2:0;T2R1:387
417092	chr2	119768162	119768162	C	T	exonic	Rpap1	nonsynonymous	SNV	Rpap1:NM_001163701:exon22:c.G3173A:p.G1058E,Rpap1:NM_177294:exon23:c.G3173A:p.G1058E	0	81	0	T1R1:0;T1R2:0;T2R1:11	T1R1:135;T1R2:0;T2R1:144	T1R1:0;T1R2:0;T2R1:144
417092	chr2	27299299	27299300	AG	-	intronic	Vav2	NA	NA	0	51	0	T1R1:0;T1R2:12;T2R1:0	T1R1:58;T1R2:83;T2R1:0	T1R1:0;T1R2:83;T2R1:0
417092	chr2	86162504	86162504	C	T	exonic	Olfr1043	synonymous	SNV	Olfr1043:NM_146577:exon1:c.G444A:p.T148T	0	35	0	T1R1:23;T1R2:21;T2R1:0	T1R1:71;T1R2:95;T2R1:0	T1R1:32.3943661971831;T1R2:95;T2R1:0
417092	chr2	87435064	87435064	C	A	exonic	Olfr1124	nonsynonymous	SNV	Olfr1124:NM_147028:exon1:c.C576A:p.H192Q	1	133	0.75188	T1R1:27;T1R2:0;T2R1:0	T1R1:270;T1R2:0;T2R1:0	T1R1:10;T1R2:0;T2R1:0
417092	chr2	87544927	87544927	C	T	exonic	Olfr1128	nonsynonymous	SNV	Olfr1128:NM_146349:exon1:c.G616A:p.V206M	0	235	0	T1R1:135;T1R2:120;T2R1:0	T1R1:407;T1R2:441;T2R1:0	T1R1:33.1695331695332;T1R2:441;T2R1:0
417092	chr3	155087861	155087861	G	T	exonic	Fpgt	nonsynonymous	SNV	Fpgt:NM_029330:exon4:c.C528A:p.D176E	0	40	0	T1R1:29;T1R2:26;T2R1:0	T1R1:49;T1R2:67;T2R1:0	T1R1:59.1836734693878;T1R2:67;T2R1:0
417092	chr3	3642914	3642914	C	A	intronic	Hnf4g	NA	NA	0	42	0	T1R1:0;T1R2:0;T2R1:15	T1R1:38;T1R2:0;T2R1:44	T1R1:0;T1R2:0;T2R1:44
417092	chr3	90277309	90277309	G	-	intronic	Dennd4b	NA	NA	0	60	0	T1R1:10;T1R2:10;T2R1:27	T1R1:67;T1R2:91;T2R1:81	T1R1:14.9253731343284;T1R2:91;T2R1:81
417092	chr6	90590797	90590797	T	C	exonic	Aldh1l1	nonsynonymous	SNV	Aldh1l1:NM_027406:exon18:c.T2042C:p.I681T	0	114	0	T1R1:50;T1R2:54;T2R1:0	T1R1:180;T1R2:178;T2R1:0	T1R1:27.7777777777778;T1R2:178;T2R1:0
417092	chr7	105143819	105143819	A	G	exonic	Olfr683	nonsynonymous	SNV	Olfr683:NM_147045:exon1:c.T491C:p.L164P	0	226	0	T1R1:0;T1R2:15;T2R1:0	T1R1:277;T1R2:313;T2R1:0	T1R1:0;T1R2:313;T2R1:0
417092	chrX	135800264	135800264	T	A	exonic	Gprasp1	nonsynonymous	SNV	Gprasp1:NM_001004359:exon10:c.T1205A:p.L402H,Gprasp1:NM_001005385:exon10:c.T1205A:p.L402H,Gprasp1:NM_026081:exon11:c.T1205A:p.L402H	0	36	0	T1R1:0;T1R2:0;T2R1:10	T1R1:39;T1R2:0;T2R1:45	T1R1:0;T1R2:0;T2R1:45
426180	chr1	12848148	12848148	C	T	exonic	Sulf1	nonsynonymous	SNV	Sulf1:NM_001198566:exon18:c.C2335T:p.R779C,Sulf1:NM_001198565:exon19:c.C2335T:p.R779C,Sulf1:NM_172294:exon19:c.C2335T:p.R779C	0	84	0	T1R1:0;T2R1:15;T2R2:12	T1R1:109;T2R1:63;T2R2:91	T1R1:0;T2R1:63;T2R2:91
426180	chr1	150455553	150455553	A	C	exonic	Prg4	synonymous	SNV	Prg4:NM_021400:exon7:c.T1368G:p.T456T	2	371	0.539084	T1R1:40;T2R1:0;T2R2:16	T1R1:711;T2R1:0;T2R2:449	T1R1:5.62587904360056;T2R1:0;T2R2:449
426180	chr1	60247804	60247804	C	T	intronic	Nbeal1	NA	NA	0	180	0	T1R1:0;T2R1:0;T2R2:15	T1R1:299;T2R1:0;T2R2:169	T1R1:0;T2R1:0;T2R2:169
426180	chr1	88244791	88244794	AACA	-	intronic	Mroh2a	NA	NA	0	51	0	T1R1:0;T2R1:0;T2R2:15	T1R1:95;T2R1:0;T2R2:78	T1R1:0;T2R1:0;T2R2:78
426180	chr10	116236624	116236624	T	-	intronic	Ptprr	NA	NA	0	65	0	T1R1:0;T2R1:0;T2R2:10	T1R1:75;T2R1:0;T2R2:83	T1R1:0;T2R1:0;T2R2:83
426180	chr10	5035173	5035173	C	T	intronic	Syne1	NA	NA	0	41	0	T1R1:0;T2R1:0;T2R2:18	T1R1:57;T2R1:0;T2R2:56	T1R1:0;T2R1:0;T2R2:56
426180	chr10	79356559	79356560	TG	-	upstream	Vmn2r82	NA	NA	0	207	0	T1R1:0;T2R1:52;T2R2:43	T1R1:211;T2R1:236;T2R2:225	T1R1:0;T2R1:236;T2R2:225
426180	chr11	21695159	21695159	C	T	exonic	Wdpcp	nonsynonymous	SNV	Wdpcp:NM_145425:exon9:c.C586T:p.R196C	0	48	0	T1R1:0;T2R1:12;T2R2:13	T1R1:61;T2R1:49;T2R2:51	T1R1:0;T2R1:49;T2R2:51
426180	chr11	74054075	74054075	A	C	exonic	Olfr399	nonsynonymous	SNV	Olfr399:NM_147004:exon1:c.T683G:p.V228G	0	105	0	T1R1:0;T2R1:26;T2R2:23	T1R1:129;T2R1:138;T2R2:166	T1R1:0;T2R1:138;T2R2:166
426180	chr11	8836119	8836119	T	C	intergenic	Tns3,Hus1	NA	NA	0	35	0	T1R1:0;T2R1:9;T2R2:0	T1R1:48;T2R1:38;T2R2:0	T1R1:0;T2R1:38;T2R2:0
426180	chr11	97518479	97518479	A	-	intronic	Srcin1	NA	NA	0	71	0	T1R1:11;T2R1:0;T2R2:0	T1R1:81;T2R1:0;T2R2:0	T1R1:13.5802469135802;T2R1:0;T2R2:0
426180	chr12	21317921	21317921	G	A	exonic	Iah1	nonsynonymous	SNV	Iah1:NM_026347:exon3:c.G158A:p.G53E	0	65	0	T1R1:0;T2R1:17;T2R2:10	T1R1:128;T2R1:94;T2R2:94	T1R1:0;T2R1:94;T2R2:94
426180	chr12	76005472	76005472	T	A	intronic	Syne2	NA	NA	0	31	0	T1R1:24;T2R1:0;T2R2:13	T1R1:76;T2R1:0;T2R2:57	T1R1:31.5789473684211;T2R1:0;T2R2:57
426180	chr12	83774985	83774985	G	-	intronic	Papln	NA	NA	0	111	0	T1R1:0;T2R1:0;T2R2:12	T1R1:245;T2R1:0;T2R2:267	T1R1:0;T2R1:0;T2R2:267
426180	chr13	27275159	27275159	T	C	exonic	Prl3a1	nonsynonymous	SNV	Prl3a1:NM_025896:exon4:c.T380C:p.L127P	0	137	0	T1R1:0;T2R1:30;T2R2:27	T1R1:160;T2R1:201;T2R2:183	T1R1:0;T2R1:201;T2R2:183
426180	chr13	55454355	55454355	C	A	exonic	Grk6	nonsynonymous	SNV	Grk6:NM_001038018:exon12:c.C1096A:p.P366T,Grk6:NM_001112711:exon12:c.C1096A:p.P366T,Grk6:NM_001286063:exon12:c.C1000A:p.P334T,Grk6:NM_001286064:exon12:c.C1081A:p.P361T,Grk6:NM_001286065:exon12:c.C994A:p.P332T,Grk6:NM_001286066:exon12:c.C301A:p.P101T,Grk6:NM_011938:exon12:c.C1096A:p.P366T	0	122	0	T1R1:0;T2R1:0;T2R2:12	T1R1:103;T2R1:0;T2R2:137	T1R1:0;T2R1:0;T2R2:137
426180	chr13	59640260	59640260	C	A	exonic	Golm1	nonsynonymous	SNV	Golm1:NM_001035122:exon8:c.G824T:p.R275L,Golm1:NM_027307:exon9:c.G824T:p.R275L	0	304	0	T1R1:7;T2R1:0;T2R2:0	T1R1:303;T2R1:0;T2R2:0	T1R1:2.31023102310231;T2R1:0;T2R2:0
426180	chr14	123599859	123599859	A	G	exonic	Nalcn	nonsynonymous	SNV	Nalcn:NM_177393:exon2:c.T92C:p.L31P	0	85	0	T1R1:0;T2R1:13;T2R2:9	T1R1:93;T2R1:92;T2R2:109	T1R1:0;T2R1:92;T2R2:109
426180	chr14	31147405	31147408	TCAA	-	intronic	Stab1	NA	NA	0	254	0	T1R1:82;T2R1:0;T2R2:0	T1R1:180;T2R1:0;T2R2:0	T1R1:45.5555555555556;T2R1:0;T2R2:0
426180	chr14	37097316	37097316	C	T	exonic	Cdhr1	nonsynonymous	SNV	Cdhr1:NM_130878:exon2:c.G97A:p.G33S	0	74	0	T1R1:0;T2R1:16;T2R2:12	T1R1:87;T2R1:87;T2R2:99	T1R1:0;T2R1:87;T2R2:99
426180	chr14	50414000	50414000	G	A	exonic	Olfr738	nonsynonymous	SNV	Olfr738:NM_146420:exon1:c.G455A:p.C152Y	1	608	0.164474	T1R1:34;T2R1:0;T2R2:0	T1R1:655;T2R1:0;T2R2:0	T1R1:5.19083969465649;T2R1:0;T2R2:0
426180	chr14	54819434	54819434	T	-	intergenic	Slc7a8,Homez	NA	NA	0	54	0	T1R1:12;T2R1:0;T2R2:0	T1R1:77;T2R1:0;T2R2:0	T1R1:15.5844155844156;T2R1:0;T2R2:0
426180	chr15	103563261	103563261	T	C	exonic	Glycam1	nonsynonymous	SNV	Glycam1:NM_001289587:exon3:c.A307G:p.R103G,Glycam1:NM_008134:exon3:c.A307G:p.R103G	0	108	0	T1R1:36;T2R1:0;T2R2:0	T1R1:192;T2R1:0;T2R2:0	T1R1:18.75;T2R1:0;T2R2:0
426180	chr15	39096031	39096031	A	T	exonic	Slc25a32	nonsynonymous	SNV	Slc25a32:NM_172402:exon7:c.T890A:p.F297Y	0	75	0	T1R1:0;T2R1:15;T2R2:30	T1R1:109;T2R1:65;T2R2:95	T1R1:0;T2R1:65;T2R2:95
426180	chr15	44499247	44499247	A	G	splicing	Pkhd1l1	NA	NA	0	74	0	T1R1:0;T2R1:8;T2R2:18	T1R1:178;T2R1:95;T2R2:87	T1R1:0;T2R1:95;T2R2:87
426180	chr15	99946779	99946779	A	G	intergenic	1700030F18Rik,Larp4	NA	NA	0	91	0	T1R1:0;T2R1:18;T2R2:25	T1R1:145;T2R1:77;T2R2:97	T1R1:0;T2R1:77;T2R2:97
426180	chr17	19394555	19394555	A	C	exonic	Vmn2r99	nonsynonymous	SNV	Vmn2r99:NM_001104551:exon6:c.A2536C:p.T846P	0	175	0	T1R1:0;T2R1:0;T2R2:10	T1R1:178;T2R1:0;T2R2:231	T1R1:0;T2R1:0;T2R2:231
426180	chr17	25120935	25120935	C	A	exonic	Ptx4	nonsynonymous	SNV	Ptx4:NM_001163416:exon1:c.C85A:p.H29N,Ptx4:NM_026747:exon1:c.C85A:p.H29N	0	64	0	T1R1:0;T2R1:17;T2R2:20	T1R1:73;T2R1:76;T2R2:82	T1R1:0;T2R1:76;T2R2:82
426180	chr17	38067984	38067984	A	C	exonic	Olfr130	nonsynonymous	SNV	Olfr130:NM_146487:exon1:c.A812C:p.K271T	0	424	0	T1R1:75;T2R1:0;T2R2:0	T1R1:457;T2R1:0;T2R2:0	T1R1:16.4113785557987;T2R1:0;T2R2:0
426180	chr17	45639575	45639575	C	A	intronic	Capn11	NA	NA	0	360	0	T1R1:7;T2R1:0;T2R2:0	T1R1:301;T2R1:0;T2R2:0	T1R1:2.32558139534884;T2R1:0;T2R2:0
426180	chr18	20096011	20096011	C	T	exonic	Dsc1	synonymous	SNV	Dsc1:NM_001291804:exon9:c.G1221A:p.T407T,Dsc1:NM_013504:exon9:c.G1221A:p.T407T	0	180	0	T1R1:0;T2R1:0;T2R2:28	T1R1:275;T2R1:0;T2R2:292	T1R1:0;T2R1:0;T2R2:292
426180	chr19	28959654	28959654	T	-	intronic	4430402I18Rik	NA	NA	0	66	0	T1R1:11;T2R1:0;T2R2:0	T1R1:101;T2R1:0;T2R2:0	T1R1:10.8910891089109;T2R1:0;T2R2:0
426180	chr19	5336252	5336252	C	A	exonic	Catsper1	nonsynonymous	SNV	Catsper1:NM_139301:exon1:c.C512A:p.P171H	0	286	0	T1R1:9;T2R1:0;T2R2:0	T1R1:419;T2R1:0;T2R2:0	T1R1:2.14797136038186;T2R1:0;T2R2:0
426180	chr2	111306181	111306181	C	A	upstream	Olfr1279	NA	NA	0	53	0	T1R1:11;T2R1:0;T2R2:0	T1R1:91;T2R1:0;T2R2:0	T1R1:12.0879120879121;T2R1:0;T2R2:0
426180	chr2	124664849	124664849	A	T	exonic	Sema6d	nonsynonymous	SNV	Sema6d:NM_172537:exon17:c.A2576T:p.K859M,Sema6d:NM_199238:exon17:c.A2537T:p.K846M,Sema6d:NM_199239:exon17:c.A2633T:p.K878M,Sema6d:NM_199240:exon17:c.A2705T:p.K902M,Sema6d:NM_199241:exon18:c.A2762T:p.K921M,Sema6d:NM_001291000:exon19:c.A2750T:p.K917M,Sema6d:NM_001290997:exon21:c.A2537T:p.K846M	0	211	0	T1R1:0;T2R1:11;T2R2:0	T1R1:288;T2R1:270;T2R2:0	T1R1:0;T2R1:270;T2R2:0
426180	chr2	143988630	143988630	C	G	exonic	Rrbp1	nonsynonymous	SNV	Rrbp1:NM_024281:exon2:c.G1616C:p.G539A,Rrbp1:NM_133626:exon2:c.G1616C:p.G539A	1	495	0.20202	T1R1:134;T2R1:0;T2R2:0	T1R1:1039;T2R1:0;T2R2:0	T1R1:12.8970163618864;T2R1:0;T2R2:0
426180	chr2	40697472	40697472	T	A	exonic	Lrp1b	nonsynonymous	SNV	Lrp1b:NM_053011:exon77:c.A11770T:p.T3924S	0	59	0	T1R1:26;T2R1:0;T2R2:0	T1R1:91;T2R1:0;T2R2:0	T1R1:28.5714285714286;T2R1:0;T2R2:0
426180	chr2	52090107	52090114	GGGTGTGG	-	intronic	Rif1	NA	NA	0	51	0	T1R1:0;T2R1:0;T2R2:20	T1R1:65;T2R1:0;T2R2:100	T1R1:0;T2R1:0;T2R2:100
426180	chr2	60755432	60755432	G	A	exonic	Rbms1	nonsynonymous	SNV	Rbms1:NM_001141931:exon12:c.C1112T:p.A371V,Rbms1:NM_020296:exon12:c.C1118T:p.A373V,Rbms1:NM_001141932:exon13:c.C1160T:p.A387V	0	261	0	T1R1:122;T2R1:0;T2R2:0	T1R1:377;T2R1:0;T2R2:0	T1R1:32.3607427055703;T2R1:0;T2R2:0
426180	chr2	76671674	76671674	A	-	intronic	Fkbp7	NA	NA	0	86	0	T1R1:11;T2R1:0;T2R2:0	T1R1:133;T2R1:0;T2R2:0	T1R1:8.27067669172932;T2R1:0;T2R2:0
426180	chr2	76781640	76781640	G	A	exonic	Ttn	nonsynonymous	SNV	Ttn:NM_028004:exon109:c.C26936T:p.T8979M,Ttn:NM_011652:exon230:c.C46679T:p.T15560M	0	162	0	T1R1:0;T2R1:42;T2R2:56	T1R1:220;T2R1:210;T2R2:234	T1R1:0;T2R1:210;T2R2:234
426180	chr2	76812426	76812426	G	-	intronic	Ttn	NA	NA	0	52	0	T1R1:11;T2R1:0;T2R2:0	T1R1:83;T2R1:0;T2R2:0	T1R1:13.2530120481928;T2R1:0;T2R2:0
426180	chr3	144828190	144828190	T	-	intronic	Clca3b	NA	NA	0	59	0	T1R1:0;T2R1:45;T2R2:40	T1R1:335;T2R1:165;T2R2:177	T1R1:0;T2R1:165;T2R2:177
426180	chr3	90159955	90159955	G	A	exonic	Nup210l	synonymous	SNV	Nup210l:NM_029937:exon16:c.G2301A:p.A767A	0	36	0	T1R1:38;T2R1:0;T2R2:0	T1R1:65;T2R1:0;T2R2:0	T1R1:58.4615384615385;T2R1:0;T2R2:0
426180	chr4	137561896	137561896	C	A	intronic	Hspg2	NA	NA	0	170	0	T1R1:6;T2R1:0;T2R2:0	T1R1:147;T2R1:0;T2R2:0	T1R1:4.08163265306122;T2R1:0;T2R2:0
426180	chr4	147512213	147512218	AAAAAG	-	intronic	Zfp982	NA	NA	0	171	0	T1R1:12;T2R1:0;T2R2:0	T1R1:235;T2R1:0;T2R2:0	T1R1:5.1063829787234;T2R1:0;T2R2:0
426180	chr4	155901063	155901063	C	G	intronic	Acap3	NA	NA	0	153	0	T1R1:5;T2R1:0;T2R2:0	T1R1:100;T2R1:0;T2R2:0	T1R1:5;T2R1:0;T2R2:0
426180	chr4	55012180	55012180	C	A	exonic	Zfp462	nonsynonymous	SNV	Zfp462:NM_172867:exon3:c.C4145A:p.P1382H	0	331	0	T1R1:8;T2R1:0;T2R2:0	T1R1:378;T2R1:0;T2R2:0	T1R1:2.11640211640212;T2R1:0;T2R2:0
426180	chr4	75957150	75957150	C	G	exonic	Ptprd	nonsynonymous	SNV	Ptprd:NM_011211:exon34:c.G3681C:p.K1227N	0	155	0	T1R1:0;T2R1:50;T2R2:47	T1R1:188;T2R1:202;T2R2:195	T1R1:0;T2R1:202;T2R2:195
426180	chr4	96769675	96769675	T	A	exonic	Gm12695	nonsynonymous	SNV	Gm12695:NM_001081284:exon2:c.A256T:p.S86C	0	190	0	T1R1:0;T2R1:72;T2R2:76	T1R1:242;T2R1:267;T2R2:287	T1R1:0;T2R1:267;T2R2:287
426180	chr5	114623762	114623762	G	T	intronic	Trpv4	NA	NA	0	59	0	T1R1:1;T2R1:17;T2R2:21	T1R1:60;T2R1:44;T2R2:47	T1R1:1.66666666666667;T2R1:44;T2R2:47
426180	chr5	139973807	139973807	A	C	UTR3	Elfn1	NA	NA	0	209	0	T1R1:0;T2R1:9;T2R2:0	T1R1:196;T2R1:164;T2R2:0	T1R1:0;T2R1:164;T2R2:0
426180	chr6	112382457	112382457	A	T	intronic	Ssu2	NA	NA	0	68	0	T1R1:0;T2R1:26;T2R2:22	T1R1:143;T2R1:83;T2R2:112	T1R1:0;T2R1:83;T2R2:112
426180	chr6	120958797	120958797	G	A	exonic	Mical3	synonymous	SNV	Mical3:NM_001270475:exon26:c.C4767T:p.A1589A	0	167	0	T1R1:0;T2R1:59;T2R2:66	T1R1:288;T2R1:172;T2R2:196	T1R1:0;T2R1:172;T2R2:196
426180	chr6	141546728	141546728	T	C	exonic	Slco1c1	nonsynonymous	SNV	Slco1c1:NM_001177772:exon8:c.T836C:p.L279P,Slco1c1:NM_021471:exon8:c.T836C:p.L279P	0	151	0	T1R1:0;T2R1:23;T2R2:0	T1R1:276;T2R1:203;T2R2:0	T1R1:0;T2R1:203;T2R2:0
426180	chr6	58307543	58307543	A	C	exonic	Vmn1r29	nonsynonymous	SNV	Vmn1r29:NM_053232:exon1:c.A247C:p.S83R	0	663	0	T1R1:0;T2R1:0;T2R2:35	T1R1:1308;T2R1:0;T2R2:870	T1R1:0;T2R1:0;T2R2:870
426180	chr6	60971028	60971028	A	G	intronic	Mmrn1	NA	NA	0	41	0	T1R1:0;T2R1:8;T2R2:0	T1R1:73;T2R1:42;T2R2:0	T1R1:0;T2R1:42;T2R2:0
426180	chr6	68256450	68256450	G	T	intergenic	4930515G16Rik,Rprl1	NA	NA	1	385	0.25974	T1R1:1;T2R1:23;T2R2:0	T1R1:683;T2R1:444;T2R2:0	T1R1:0.146412884333821;T2R1:444;T2R2:0
426180	chr7	35794214	35794214	G	A	exonic	Zfp507	nonsynonymous	SNV	Zfp507:NM_177739:exon3:c.C1403T:p.P468L	0	301	0	T1R1:109;T2R1:0;T2R2:0	T1R1:258;T2R1:0;T2R2:0	T1R1:42.2480620155039;T2R1:0;T2R2:0
426180	chr7	44461267	44461267	C	T	exonic	Lrrc4b	nonsynonymous	SNV	Lrrc4b:NM_198250:exon3:c.C562T:p.R188C	0	261	0	T1R1:103;T2R1:0;T2R2:0	T1R1:286;T2R1:0;T2R2:0	T1R1:36.013986013986;T2R1:0;T2R2:0
426180	chr7	63099349	63099349	A	T	exonic	Chrna7	nonsynonymous	SNV	Chrna7:NM_007390:exon10:c.T1384A:p.F462I	0	116	0	T1R1:0;T2R1:40;T2R2:40	T1R1:149;T2R1:110;T2R2:108	T1R1:0;T2R1:110;T2R2:108
426180	chr8	105376379	105376379	C	T	intronic	Plekhg4	NA	NA	1	276	0.362319	T1R1:0;T2R1:65;T2R2:86	T1R1:316;T2R1:279;T2R2:327	T1R1:0;T2R1:279;T2R2:327
426180	chr8	108947521	108947521	-	CAG	exonic	Zfhx3	nonframeshift	insertion	Zfhx3:NM_007496:exon9:c.5202_5203insCAG:p.Q1734delinsQQ	0	77	0	T1R1:44;T2R1:18;T2R2:0	T1R1:133;T2R1:75;T2R2:0	T1R1:33.0827067669173;T2R1:75;T2R2:0
426180	chr8	24962890	24962890	C	T	exonic	Adam9	synonymous	SNV	Adam9:NM_001270996:exon20:c.G2400A:p.P800P	0	99	0	T1R1:39;T2R1:0;T2R2:0	T1R1:120;T2R1:0;T2R2:0	T1R1:32.5;T2R1:0;T2R2:0
426180	chr8	95061848	95061848	A	T	exonic	Drc7	stopgain	Drc7:NM_001042715:exon6:c.A838T:p.K280X	0	70	0	T1R1:56;T2R1:0;T2R2:0	T1R1:91;T2R1:0;T2R2:0	T1R1:61.5384615384615;T2R1:0;T2R2:0
426180	chr9	106020528	106020528	A	G	intronic	Col6a4	NA	NA	0	72	0	T1R1:94;T2R1:71;T2R2:0	T1R1:101;T2R1:122;T2R2:0	T1R1:93.0693069306931;T2R1:122;T2R2:0
426180	chr9	107962195	107962195	C	A	intronic	Traip	NA	NA	0	31	0	T1R1:0;T2R1:0;T2R2:13	T1R1:20;T2R1:0;T2R2:43	T1R1:0;T2R1:0;T2R2:43
426180	chr9	120018056	120018056	G	-	exonic	Xirp1	frameshift	deletion	Xirp1:NM_011724:exon2:c.1760delC:p.P587fs	0	198	0	T1R1:0;T2R1:27;T2R2:0	T1R1:225;T2R1:201;T2R2:0	T1R1:0;T2R1:201;T2R2:0
426180	chr9	26765172	26765172	C	T	exonic	Glb1l2	nonsynonymous	SNV	Glb1l2:NM_001310768:exon18:c.G1754A:p.R585H,Glb1l2:NM_153803:exon19:c.G1802A:p.R601H	0	156	0	T1R1:1;T2R1:36;T2R2:34	T1R1:142;T2R1:161;T2R2:175	T1R1:0.704225352112676;T2R1:161;T2R2:175
426180	chr9	39511538	39511538	A	G	exonic	Olfr957	nonsynonymous	SNV	Olfr957:NM_146745:exon1:c.T181C:p.F61L	0	266	0	T1R1:0;T2R1:9;T2R2:0	T1R1:243;T2R1:270;T2R2:0	T1R1:0;T2R1:270;T2R2:0
426180	chr9	44140612	44140612	C	A	exonic	Mcam	nonsynonymous	SNV	Mcam:NM_023061:exon13:c.C1570A:p.L524I	1	457	0.218818	T1R1:9;T2R1:0;T2R2:0	T1R1:431;T2R1:0;T2R2:0	T1R1:2.08816705336427;T2R1:0;T2R2:0
426180	chr9	73481136	73481136	G	A	exonic	Unc13c	nonsynonymous	SNV	Unc13c:NM_001081153:exon31:c.C6367T:p.R2123C	0	64	0	T1R1:23;T2R1:0;T2R2:0	T1R1:61;T2R1:0;T2R2:0	T1R1:37.7049180327869;T2R1:0;T2R2:0
426180	chrX	143765001	143765001	T	C	exonic	Pak3	synonymous	SNV	Pak3:NM_001195047:exon9:c.T933C:p.T311T,Pak3:NM_008778:exon9:c.T870C:p.T290T,Pak3:NM_001195046:exon10:c.T978C:p.T326T,Pak3:NM_001195048:exon10:c.T915C:p.T305T,Pak3:NM_001195049:exon12:c.T870C:p.T290T	0	47	0	T1R1:0;T2R1:0;T2R2:22	T1R1:68;T2R1:0;T2R2:103	T1R1:0;T2R1:0;T2R2:103
431797	chr1	150806517	150806517	A	G	intronic	Hmcn1	NA	NA	0	37	0	T1R1:0;T1R2:0;T2R1:0;T2R2:10	T1R1:34;T1R2:0;T2R1:0;T2R2:31	T1R1:0;T1R2:0;T2R1:0;T2R2:31
431797	chr1	171530446	171530446	G	A	intronic	Itln1	NA	NA	1	348	0.287356	T1R1:17;T1R2:0;T2R1:0;T2R2:8	T1R1:406;T1R2:0;T2R1:0;T2R2:285	T1R1:4.1871921182266;T1R2:0;T2R1:0;T2R2:285
431797	chr1	188400270	188400270	G	A	exonic	Ush2a	synonymous	SNV	Ush2a:NM_021408:exon12:c.G2688A:p.A896A	0	142	0	T1R1:0;T1R2:14;T2R1:0;T2R2:0	T1R1:168;T1R2:168;T2R1:0;T2R2:0	T1R1:0;T1R2:168;T2R1:0;T2R2:0
431797	chr1	36409397	36409397	C	A	exonic	Fer1l5	nonsynonymous	SNV	Fer1l5:NM_001277076:exon31:c.C3235A:p.L1079I	0	147	0	T1R1:6;T1R2:0;T2R1:0;T2R2:0	T1R1:96;T1R2:0;T2R1:0;T2R2:0	T1R1:6.25;T1R2:0;T2R1:0;T2R2:0
431797	chr1	43971626	43971626	A	T	exonic	Tpp2	synonymous	SNV	Tpp2:NM_001310540:exon13:c.A1572T:p.T524T,Tpp2:NM_009418:exon13:c.A1572T:p.T524T	0	59	0	T1R1:17;T1R2:0;T2R1:0;T2R2:0	T1R1:82;T1R2:0;T2R1:0;T2R2:0	T1R1:20.7317073170732;T1R2:0;T2R1:0;T2R2:0
431797	chr1	51773388	51773388	T	A	intronic	Myo1b	NA	NA	0	44	0	T1R1:9;T1R2:0;T2R1:0;T2R2:0	T1R1:43;T1R2:0;T2R1:0;T2R2:0	T1R1:20.9302325581395;T1R2:0;T2R1:0;T2R2:0
431797	chr11	115331802	115331802	C	T	intronic	Otop2	NA	NA	0	37	0	T1R1:0;T1R2:0;T2R1:7;T2R2:0	T1R1:58;T1R2:0;T2R1:30;T2R2:0	T1R1:0;T1R2:0;T2R1:30;T2R2:0
431797	chr11	94359772	94359772	G	A	intronic	Abcc3	NA	NA	0	130	0	T1R1:20;T1R2:28;T2R1:0;T2R2:0	T1R1:67;T1R2:61;T2R1:0;T2R2:0	T1R1:29.8507462686567;T1R2:61;T2R1:0;T2R2:0
431797	chr11	95027241	95027241	C	A	exonic	Pdk2	nonsynonymous	SNV	Pdk2:NM_133667:exon11:c.G1165T:p.G389C	0	124	0	T1R1:37;T1R2:26;T2R1:0;T2R2:0	T1R1:81;T1R2:51;T2R1:0;T2R2:0	T1R1:45.679012345679;T1R2:51;T2R1:0;T2R2:0
431797	chr12	35103175	35103175	A	T	intronic	Snx13	NA	NA	0	35	0	T1R1:8;T1R2:0;T2R1:0;T2R2:0	T1R1:31;T1R2:0;T2R1:0;T2R2:0	T1R1:25.8064516129032;T1R2:0;T2R1:0;T2R2:0
431797	chr14	21103908	21103908	T	C	intronic	Adk	NA	NA	0	33	0	T1R1:14;T1R2:0;T2R1:0;T2R2:0	T1R1:38;T1R2:0;T2R1:0;T2R2:0	T1R1:36.8421052631579;T1R2:0;T2R1:0;T2R2:0
431797	chr14	98169172	98169172	G	C	exonic	Dach1	synonymous	SNV	Dach1:NM_001038610:exon1:c.C138G:p.P46P,Dach1:NM_007826:exon1:c.C138G:p.P46P	0	31	0	T1R1:8;T1R2:0;T2R1:0;T2R2:0	T1R1:34;T1R2:0;T2R1:0;T2R2:0	T1R1:23.5294117647059;T1R2:0;T2R1:0;T2R2:0
431797	chr16	18213984	18213984	C	T	upstream	4933432I09Rik	NA	NA	0	59	0	T1R1:0;T1R2:0;T2R1:9;T2R2:0	T1R1:35;T1R2:0;T2R1:41;T2R2:0	T1R1:0;T1R2:0;T2R1:41;T2R2:0
431797	chr16	18777896	18777896	G	T	UTR3	Cldn5	NA	NA	0	111	0	T1R1:24;T1R2:20;T2R1:0;T2R2:0	T1R1:67;T1R2:50;T2R1:0;T2R2:0	T1R1:35.8208955223881;T1R2:50;T2R1:0;T2R2:0
431797	chr16	88825943	88825943	A	G	exonic	Krtap14	synonymous	SNV	Krtap14:NM_013707:exon1:c.T147C:p.S49S	0	45	0	T1R1:25;T1R2:9;T2R1:0;T2R2:0	T1R1:53;T1R2:36;T2R1:0;T2R2:0	T1R1:47.1698113207547;T1R2:36;T2R1:0;T2R2:0
431797	chr17	19067302	19067302	A	T	exonic	Vmn2r98	nonsynonymous	SNV	Vmn2r98:NM_001104550:exon4:c.A1396T:p.I466F	0	536	0	T1R1:114;T1R2:59;T2R1:0;T2R2:0	T1R1:705;T1R2:546;T2R1:0;T2R2:0	T1R1:16.1702127659574;T1R2:546;T2R1:0;T2R2:0
431797	chr17	29308412	29308412	G	A	intergenic	BC004004,Pi16	NA	NA	4	538	0.743494	T1R1:33;T1R2:0;T2R1:9;T2R2:0	T1R1:831;T1R2:0;T2R1:220;T2R2:0	T1R1:3.97111913357401;T1R2:0;T2R1:220;T2R2:0
431797	chr17	29308507	29308507	A	G	intergenic	BC004004,Pi16	NA	NA	1	823	0.121507	T1R1:38;T1R2:11;T2R1:0;T2R2:0	T1R1:511;T1R2:333;T2R1:0;T2R2:0	T1R1:7.43639921722114;T1R2:333;T2R1:0;T2R2:0
431797	chr17	35136090	35136090	-	C	intronic	Bag6	NA	NA	0	79	0	T1R1:20;T1R2:0;T2R1:0;T2R2:0	T1R1:57;T1R2:0;T2R1:0;T2R2:0	T1R1:35.0877192982456;T1R2:0;T2R1:0;T2R2:0
431797	chr19	21414885	21414885	C	G	exonic	Gda	nonsynonymous	SNV	Gda:NM_010266:exon8:c.G751C:p.V251L	0	121	0	T1R1:18;T1R2:19;T2R1:0;T2R2:0	T1R1:51;T1R2:52;T2R1:0;T2R2:0	T1R1:35.2941176470588;T1R2:52;T2R1:0;T2R2:0
431797	chr2	113291901	113291901	G	T	exonic	Tmco5b	nonsynonymous	SNV	Tmco5b:NM_029232:exon9:c.G564T:p.E188D	0	75	0	T1R1:14;T1R2:7;T2R1:0;T2R2:0	T1R1:98;T1R2:78;T2R1:0;T2R2:0	T1R1:14.2857142857143;T1R2:78;T2R1:0;T2R2:0
431797	chr2	118112765	118112765	C	T	intronic	Thbs1	NA	NA	0	47	0	T1R1:0;T1R2:37;T2R1:31;T2R2:22	T1R1:52;T1R2:42;T2R1:33;T2R2:33	T1R1:0;T1R2:42;T2R1:33;T2R2:33
431797	chr2	25491973	25491973	C	A	intronic	Lcn12	NA	NA	0	157	0	T1R1:9;T1R2:0;T2R1:0;T2R2:0	T1R1:85;T1R2:0;T2R1:0;T2R2:0	T1R1:10.5882352941176;T1R2:0;T2R1:0;T2R2:0
431797	chr2	41188928	41188928	A	G	exonic	Lrp1b	synonymous	SNV	Lrp1b:NM_053011:exon34:c.T5511C:p.S1837S	0	110	0	T1R1:61;T1R2:34;T2R1:0;T2R2:0	T1R1:173;T1R2:140;T2R1:0;T2R2:0	T1R1:35.2601156069364;T1R2:140;T2R1:0;T2R2:0
431797	chr2	87990208	87990208	C	T	exonic	Olfr1158	synonymous	SNV	Olfr1158:NM_146645:exon1:c.C96T:p.F32F	0	166	0	T1R1:0;T1R2:14;T2R1:0;T2R2:0	T1R1:253;T1R2:203;T2R1:0;T2R2:0	T1R1:0;T1R2:203;T2R1:0;T2R2:0
431797	chr2	89667631	89667631	C	A	exonic	Olfr1251	nonsynonymous	SNV	Olfr1251:NM_001011529:exon1:c.G254T:p.R85L	0	192	0	T1R1:0;T1R2:0;T2R1:14;T2R2:0	T1R1:286;T1R2:0;T2R1:209;T2R2:0	T1R1:0;T1R2:0;T2R1:209;T2R2:0
431797	chr3	159872984	159872989	GATGGC	-	exonic	Wls	nonframeshift	deletion	Wls:NM_026582:exon2:c.182_187del:p.61_63del	0	65	0	T1R1:14;T1R2:0;T2R1:0;T2R2:0	T1R1:79;T1R2:0;T2R1:0;T2R2:0	T1R1:17.7215189873418;T1R2:0;T2R1:0;T2R2:0
431797	chr3	72951616	72951616	C	T	exonic	Sis	nonsynonymous	SNV	Sis:NM_001081137:exon9:c.G1081A:p.V361I	0	291	0	T1R1:0;T1R2:10;T2R1:0;T2R2:0	T1R1:579;T1R2:421;T2R1:0;T2R2:0	T1R1:0;T1R2:421;T2R1:0;T2R2:0
431797	chr3	99984666	99984666	T	C	intronic	Spag17	NA	NA	0	72	0	T1R1:10;T1R2:0;T2R1:0;T2R2:0	T1R1:111;T1R2:0;T2R1:0;T2R2:0	T1R1:9.00900900900901;T1R2:0;T2R1:0;T2R2:0
431797	chr4	119282383	119282383	T	A	exonic	Ybx1	synonymous	SNV	Ybx1:NM_011732:exon5:c.A414T:p.A138A	0	161	0	T1R1:0;T1R2:0;T2R1:22;T2R2:29	T1R1:120;T1R2:0;T2R1:60;T2R2:91	T1R1:0;T1R2:0;T2R1:60;T2R2:91
431797	chr4	133613844	133613844	C	T	exonic	Zdhhc18	synonymous	SNV	Zdhhc18:NM_001017968:exon4:c.G717A:p.L239L	0	104	0	T1R1:0;T1R2:0;T2R1:11;T2R2:0	T1R1:91;T1R2:0;T2R1:56;T2R2:0	T1R1:0;T1R2:0;T2R1:56;T2R2:0
431797	chr5	116591287	116591287	G	-	intronic	Srrm4	NA	NA	0	100	0	T1R1:0;T1R2:0;T2R1:0;T2R2:26	T1R1:86;T1R2:0;T2R1:0;T2R2:75	T1R1:0;T1R2:0;T2R1:0;T2R2:75
431797	chr5	138097135	138097135	G	C	exonic	Zkscan1	nonsynonymous	SNV	Zkscan1:NM_133906:exon4:c.G643C:p.A215P	0	259	0	T1R1:0;T1R2:22;T2R1:0;T2R2:0	T1R1:154;T1R2:150;T2R1:0;T2R2:0	T1R1:0;T1R2:150;T2R1:0;T2R2:0
431797	chr5	14675882	14675882	A	C	exonic	Pclo	nonsynonymous	SNV	Pclo:NM_001110796:exon5:c.A4753C:p.S1585R,Pclo:NM_011995:exon5:c.A4753C:p.S1585R	0	44	0	T1R1:8;T1R2:0;T2R1:0;T2R2:0	T1R1:56;T1R2:0;T2R1:0;T2R2:0	T1R1:14.2857142857143;T1R2:0;T2R1:0;T2R2:0
431797	chr5	150400900	150400900	C	T	exonic	Fry	nonsynonymous	SNV	Fry:NM_172887:exon27:c.C3427T:p.R1143W	0	85	0	T1R1:0;T1R2:0;T2R1:19;T2R2:27	T1R1:58;T1R2:0;T2R1:43;T2R2:76	T1R1:0;T1R2:0;T2R1:43;T2R2:76
431797	chr6	22145471	22145471	T	-	intronic	Cped1	NA	NA	0	62	0	T1R1:20;T1R2:17;T2R1:0;T2R2:0	T1R1:69;T1R2:58;T2R1:0;T2R2:0	T1R1:28.9855072463768;T1R2:58;T2R1:0;T2R2:0
431797	chr6	48835753	48835753	T	C	intronic	Tmem176b	NA	NA	3	416	0.721154	T1R1:7;T1R2:0;T2R1:0;T2R2:15	T1R1:392;T1R2:0;T2R1:0;T2R2:418	T1R1:1.78571428571429;T1R2:0;T2R1:0;T2R2:418
431797	chr6	71215937	71215937	G	T	intronic	Smyd1	NA	NA	0	40	0	T1R1:9;T1R2:0;T2R1:0;T2R2:0	T1R1:58;T1R2:0;T2R1:0;T2R2:0	T1R1:15.5172413793103;T1R2:0;T2R1:0;T2R2:0
431797	chr7	19286593	19286593	T	A	intronic	Rtn2	NA	NA	0	60	0	T1R1:0;T1R2:0;T2R1:14;T2R2:0	T1R1:49;T1R2:0;T2R1:43;T2R2:0	T1R1:0;T1R2:0;T2R1:43;T2R2:0
431797	chr7	45439527	45439527	G	A	exonic	Gys1	nonsynonymous	SNV	Gys1:NM_030678:exon4:c.G541A:p.E181K	0	369	0	T1R1:78;T1R2:73;T2R1:0;T2R2:0	T1R1:219;T1R2:173;T2R1:0;T2R2:0	T1R1:35.6164383561644;T1R2:173;T2R1:0;T2R2:0
431797	chr7	83955399	83955399	A	T	intronic	Cemip	NA	NA	0	282	0	T1R1:0;T1R2:0;T2R1:94;T2R2:86	T1R1:290;T1R2:0;T2R1:199;T2R2:266	T1R1:0;T1R2:0;T2R1:199;T2R2:266
431797	chr8	15084604	15084604	C	T	exonic	Myom2	nonsynonymous	SNV	Myom2:NM_008664:exon12:c.C1406T:p.S469F	0	101	0	T1R1:0;T1R2:0;T2R1:31;T2R2:43	T1R1:121;T1R2:0;T2R1:69;T2R2:118	T1R1:0;T1R2:0;T2R1:69;T2R2:118
431797	chr9	39217665	39217665	T	C	exonic	Olfr944	nonsynonymous	SNV	Olfr944:NM_146507:exon1:c.T307C:p.F103L	0	279	0	T1R1:16;T1R2:0;T2R1:0;T2R2:0	T1R1:380;T1R2:0;T2R1:0;T2R2:0	T1R1:4.21052631578947;T1R2:0;T2R1:0;T2R2:0
431797	chr9	55223355	55223355	G	A	exonic	Fbxo22	nonsynonymous	SNV	Fbxo22:NM_028049:exon7:c.G907A:p.A303T	0	225	0	T1R1:62;T1R2:51;T2R1:0;T2R2:0	T1R1:179;T1R2:125;T2R1:0;T2R2:0	T1R1:34.6368715083799;T1R2:125;T2R1:0;T2R2:0
431797	chr9	56887102	56887102	C	T	exonic	Cspg4	nonsynonymous	SNV	Cspg4:NM_139001:exon3:c.C2120T:p.T707I	0	41	0	T1R1:0;T1R2:0;T2R1:0;T2R2:11	T1R1:23;T1R2:0;T2R1:0;T2R2:30	T1R1:0;T1R2:0;T2R1:0;T2R2:30
431797	chr9	57505298	57505298	A	C	UTR3	Rpp25	NA	NA	2	217	0.921659	T1R1:0;T1R2:0;T2R1:7;T2R2:0	T1R1:141;T1R2:0;T2R1:84;T2R2:0	T1R1:0;T1R2:0;T2R1:84;T2R2:0
431797	chrX	49782985	49782985	C	T	intronic	Igsf1	NA	NA	0	99	0	T1R1:0;T1R2:0;T2R1:30;T2R2:32	T1R1:118;T1R2:0;T2R1:86;T2R2:78	T1R1:0;T1R2:0;T2R1:86;T2R2:78
431797	chrX	69767219	69767219	G	C	exonic	Aff2	nonsynonymous	SNV	Aff2:NM_008032:exon7:c.G1195C:p.D399H	0	113	0	T1R1:0;T1R2:0;T2R1:24;T2R2:0	T1R1:150;T1R2:0;T2R1:106;T2R2:0	T1R1:0;T1R2:0;T2R1:106;T2R2:0
431797	chrX	73491395	73491395	C	T	exonic	Bgn	nonsynonymous	SNV	Bgn:NM_007542:exon3:c.C319T:p.R107C	0	80	0	T1R1:8;T1R2:0;T2R1:0;T2R2:0	T1R1:56;T1R2:0;T2R1:0;T2R2:0	T1R1:14.2857142857143;T1R2:0;T2R1:0;T2R2:0
431798	chr1	62637967	62637967	A	C	UTR3	Pard3b	NA	NA	0	54	0	T1R1:109;T1R2:0	T1R1:109;T1R2:0	T1R1:100;T1R2:0
431798	chr1	78471193	78471193	-	A	splicing	Farsb	NA	NA	0	133	0	T1R1:19;T1R2:0	T1R1:248;T1R2:0	T1R1:7.66129032258065;T1R2:0
431798	chr10	121855542	121855542	G	A	intronic	Srgap1	NA	NA	0	86	0	T1R1:14;T1R2:0	T1R1:165;T1R2:0	T1R1:8.48484848484849;T1R2:0
431798	chr10	74961517	74961517	T	A	exonic	Rsph14	nonsynonymous	SNV	Rsph14:NM_001163533:exon5:c.A736T:p.I246F,Rsph14:NM_001163534:exon5:c.A637T:p.I213F,Rsph14:NM_001163535:exon5:c.A637T:p.I213F,Rsph14:NM_027730:exon5:c.A733T:p.I245F	0	174	0	T1R1:20;T1R2:0	T1R1:289;T1R2:0	T1R1:6.9204152249135;T1R2:0
431798	chr11	78289932	78289932	T	C	exonic	2610507B11Rik	synonymous	SNV	2610507B11Rik:NM_001002004:exon39:c.T6654C:p.S2218S	0	68	0	T1R1:9;T1R2:6	T1R1:74;T1R2:33	T1R1:12.1621621621622;T1R2:33
431798	chr17	25784454	25784454	C	A	splicing	Haghl	NA	NA	0	160	0	T1R1:0;T1R2:8	T1R1:237;T1R2:96	T1R1:0;T1R2:96
431798	chr18	38192102	38192102	T	C	intergenic	Arap3,Pcdh1	NA	NA	0	114	0	T1R1:36;T1R2:36	T1R1:163;T1R2:76	T1R1:22.0858895705521;T1R2:76
431798	chr18	61736699	61736699	C	A	intronic	Afap1l1	NA	NA	0	106	0	T1R1:0;T1R2:13	T1R1:203;T1R2:77	T1R1:0;T1R2:77
431798	chr18	80449625	80449625	C	A	exonic	Ctdp1	stopgain	Ctdp1:NM_026295:exon8:c.G1654T:p.E552X	1	456	0.219298	T1R1:0;T1R2:39	T1R1:647;T1R2:310	T1R1:0;T1R2:310
431798	chr2	34597399	34597399	-	C	intronic	Mapkap1	NA	NA	0	75	0	T1R1:22;T1R2:0	T1R1:160;T1R2:0	T1R1:13.75;T1R2:0
431798	chr2	36786501	36786501	T	-	upstream	Olfr348	NA	NA	0	153	0	T1R1:0;T1R2:11	T1R1:298;T1R2:123	T1R1:0;T1R2:123
431798	chr4	121042338	121042338	T	-	intronic	Col9a2	NA	NA	0	158	0	T1R1:13;T1R2:0	T1R1:236;T1R2:0	T1R1:5.50847457627119;T1R2:0
431798	chr4	147512216	147512218	AAG	-	intronic	Zfp982	NA	NA	0	139	0	T1R1:20;T1R2:12	T1R1:316;T1R2:128	T1R1:6.32911392405063;T1R2:128
431798	chr4	152537194	152537194	C	A	exonic	Nphp4	synonymous	SNV	Nphp4:NM_153424:exon13:c.C1506A:p.S502S	0	65	0	T1R1:0;T1R2:9	T1R1:94;T1R2:46	T1R1:0;T1R2:46
431798	chr4	34903974	34903974	T	-	intronic	Cga	NA	NA	0	79	0	T1R1:10;T1R2:0	T1R1:112;T1R2:0	T1R1:8.92857142857143;T1R2:0
431798	chr4	43522901	43522901	T	C	intronic	Tpm2	NA	NA	0	38	0	T1R1:13;T1R2:0	T1R1:52;T1R2:0	T1R1:25;T1R2:0
431798	chr6	28125802	28125802	C	T	exonic	Grm8	synonymous	SNV	Grm8:NM_001311072:exon1:c.G324A:p.R108R,Grm8:NM_008174:exon2:c.G324A:p.R108R	0	180	0	T1R1:0;T1R2:15	T1R1:458;T1R2:186	T1R1:0;T1R2:186
431798	chr6	30544855	30544855	-	T	intronic	Cpa2	NA	NA	0	92	0	T1R1:12;T1R2:0	T1R1:137;T1R2:0	T1R1:8.75912408759124;T1R2:0
431798	chr6	63931117	63931117	G	A	intronic	Grid2	NA	NA	0	65	0	T1R1:24;T1R2:13	T1R1:164;T1R2:75	T1R1:14.6341463414634;T1R2:75
431798	chr7	120556283	120556283	A	-	intergenic	Abca16,E130201H02Rik	NA	NA	0	109	0	T1R1:14;T1R2:0	T1R1:179;T1R2:0	T1R1:7.82122905027933;T1R2:0
431798	chr7	61221755	61221755	G	A	intergenic	Snrpn,B230209E15Rik	NA	NA	0	138	0	T1R1:13;T1R2:0	T1R1:289;T1R2:0	T1R1:4.49826989619377;T1R2:0
431798	chr9	106020513	106020528	TGTGTGTGTGTGTGTA	-	intronic	Col6a4	NA	NA	0	66	0	T1R1:21;T1R2:0	T1R1:112;T1R2:0	T1R1:18.75;T1R2:0
431798	chr9	39839750	39839750	T	A	exonic	Olfr971	synonymous	SNV	Olfr971:NM_146614:exon1:c.T315A:p.S105S	0	364	0	T1R1:17;T1R2:0	T1R1:589;T1R2:0	T1R1:2.88624787775891;T1R2:0
431798	chr9	70093394	70093394	T	-	intronic	Fam81a	NA	NA	0	178	0	T1R1:13;T1R2:0	T1R1:233;T1R2:0	T1R1:5.5793991416309;T1R2:0
431798	chrX	151000569	151000569	C	A	intronic	Gnl3l	NA	NA	0	602	0	T1R1:1;T1R2:6	T1R1:801;T1R2:276	T1R1:0.124843945068664;T1R2:276
431798	chrX	8204141	8204141	C	-	intronic	Porcn	NA	NA	0	110	0	T1R1:10;T1R2:0	T1R1:114;T1R2:0	T1R1:8.7719298245614;T1R2:0
514319	chr1	13224650	13224650	C	A	exonic	Ncoa2	nonsynonymous	SNV	Ncoa2:NM_001302702:exon3:c.G45T:p.E15D,Ncoa2:NM_008678:exon3:c.G45T:p.E15D	0	303	0	T1R1:1;T1R2:0;T2R1:0;T2R2:0;T3R1:0;T3R2:0;T4R1:0;T4R2:11	T1R1:377;T1R2:0;T2R1:0;T2R2:0;T3R1:0;T3R2:0;T4R1:0;T4R2:415	T1R1:0.26525198938992;T1R2:0;T2R1:0;T2R2:0;T3R1:0;T3R2:0;T4R1:0;T4R2:415
514319	chr1	134744482	134744482	C	A	exonic	Syt2	synonymous	SNV	Syt2:NM_009307:exon7:c.C741A:p.P247P	0	277	0	T1R1:1;T1R2:0;T2R1:0;T2R2:0;T3R1:7;T3R2:0;T4R1:0;T4R2:0	T1R1:242;T1R2:0;T2R1:0;T2R2:0;T3R1:296;T3R2:0;T4R1:0;T4R2:0	T1R1:0.413223140495868;T1R2:0;T2R1:0;T2R2:0;T3R1:296;T3R2:0;T4R1:0;T4R2:0
514319	chr1	140609649	140609649	C	T	exonic	Kcnt2	synonymous	SNV	Kcnt2:NM_001081027:exon28:c.C3345T:p.P1115P	0	138	0	T1R1:0;T1R2:0;T2R1:0;T2R2:0;T3R1:0;T3R2:11;T4R1:0;T4R2:0	T1R1:174;T1R2:0;T2R1:0;T2R2:0;T3R1:0;T3R2:171;T4R1:0;T4R2:0	T1R1:0;T1R2:0;T2R1:0;T2R2:0;T3R1:0;T3R2:171;T4R1:0;T4R2:0
514319	chr1	150455361	150455361	A	G	exonic	Prg4	synonymous	SNV	Prg4:NM_021400:exon7:c.T1560C:p.T520T	3	389	0.771208	T1R1:166;T1R2:18;T2R1:0;T2R2:0;T3R1:16;T3R2:0;T4R1:0;T4R2:0	T1R1:1122;T1R2:439;T2R1:0;T2R2:0;T3R1:391;T3R2:0;T4R1:0;T4R2:0	T1R1:14.795008912656;T1R2:439;T2R1:0;T2R2:0;T3R1:391;T3R2:0;T4R1:0;T4R2:0
514319	chr1	159319694	159319694	T	G	intronic	Rfwd2	NA	NA	0	31	0	T1R1:2;T1R2:0;T2R1:9;T2R2:0;T3R1:0;T3R2:0;T4R1:0;T4R2:0	T1R1:30;T1R2:0;T2R1:33;T2R2:0;T3R1:0;T3R2:0;T4R1:0;T4R2:0	T1R1:6.66666666666667;T1R2:0;T2R1:33;T2R2:0;T3R1:0;T3R2:0;T4R1:0;T4R2:0
514319	chr1	194649598	194649598	G	A	exonic	Plxna2	nonsynonymous	SNV	Plxna2:NM_008882:exon3:c.G1331A:p.S444N	0	36	0	T1R1:0;T1R2:0;T2R1:0;T2R2:7;T3R1:0;T3R2:0;T4R1:0;T4R2:0	T1R1:34;T1R2:0;T2R1:0;T2R2:30;T3R1:0;T3R2:0;T4R1:0;T4R2:0	T1R1:0;T1R2:0;T2R1:0;T2R2:30;T3R1:0;T3R2:0;T4R1:0;T4R2:0
514319	chr10	110754184	110754184	C	A	exonic	E2f7	nonsynonymous	SNV	E2f7:NM_178609:exon3:c.C197A:p.P66H	0	188	0	T1R1:5;T1R2:0;T2R1:0;T2R2:0;T3R1:0;T3R2:0;T4R1:0;T4R2:0	T1R1:123;T1R2:0;T2R1:0;T2R2:0;T3R1:0;T3R2:0;T4R1:0;T4R2:0	T1R1:4.0650406504065;T1R2:0;T2R1:0;T2R2:0;T3R1:0;T3R2:0;T4R1:0;T4R2:0
514319	chr10	129250893	129250893	C	T	exonic	Olfr775	nonsynonymous	SNV	Olfr775:NM_146545:exon1:c.C358T:p.R120C	0	248	0	T1R1:0;T1R2:0;T2R1:25;T2R2:0;T3R1:0;T3R2:0;T4R1:0;T4R2:0	T1R1:264;T1R2:0;T2R1:242;T2R2:0;T3R1:0;T3R2:0;T4R1:0;T4R2:0	T1R1:0;T1R2:0;T2R1:242;T2R2:0;T3R1:0;T3R2:0;T4R1:0;T4R2:0
514319	chr10	18591598	18591598	G	C	exonic	Arfgef3	synonymous	SNV	Arfgef3:NM_001033258:exon33:c.C5853G:p.S1951S	0	175	0	T1R1:0;T1R2:8;T2R1:0;T2R2:0;T3R1:0;T3R2:0;T4R1:0;T4R2:0	T1R1:112;T1R2:162;T2R1:0;T2R2:0;T3R1:0;T3R2:0;T4R1:0;T4R2:0	T1R1:0;T1R2:162;T2R1:0;T2R2:0;T3R1:0;T3R2:0;T4R1:0;T4R2:0
514319	chr10	24038525	24038525	C	A	exonic	Taar7e	synonymous	SNV	Taar7e:NM_001010835:exon1:c.C912A:p.P304P	0	234	0	T1R1:7;T1R2:0;T2R1:0;T2R2:0;T3R1:0;T3R2:0;T4R1:0;T4R2:0	T1R1:233;T1R2:0;T2R1:0;T2R2:0;T3R1:0;T3R2:0;T4R1:0;T4R2:0	T1R1:3.00429184549356;T1R2:0;T2R1:0;T2R2:0;T3R1:0;T3R2:0;T4R1:0;T4R2:0
514319	chr10	69976227	69976227	C	A	exonic	Ank3	synonymous	SNV	Ank3:NM_170730:exon6:c.C942A:p.P314P,Ank3:NM_009670:exon8:c.C1122A:p.P374P,Ank3:NM_170687:exon8:c.C1122A:p.P374P,Ank3:NM_170728:exon29:c.C3606A:p.P1202P,Ank3:NM_170729:exon29:c.C3606A:p.P1202P,Ank3:NM_170689:exon30:c.C3669A:p.P1223P,Ank3:NM_170690:exon30:c.C3660A:p.P1220P,Ank3:NM_146005:exon31:c.C3723A:p.P1241P,Ank3:NM_170688:exon31:c.C3723A:p.P1241P	0	270	0	T1R1:3;T1R2:0;T2R1:0;T2R2:0;T3R1:0;T3R2:0;T4R1:0;T4R2:9	T1R1:260;T1R2:0;T2R1:0;T2R2:0;T3R1:0;T3R2:0;T4R1:0;T4R2:345	T1R1:1.15384615384615;T1R2:0;T2R1:0;T2R2:0;T3R1:0;T3R2:0;T4R1:0;T4R2:345
514319	chr10	80333759	80333759	C	A	exonic	Reep6	nonsynonymous	SNV	Reep6:NM_001204931:exon3:c.C280A:p.L94M,Reep6:NM_139292:exon3:c.C280A:p.L94M	0	408	0	T1R1:2;T1R2:9;T2R1:0;T2R2:0;T3R1:0;T3R2:0;T4R1:0;T4R2:0	T1R1:379;T1R2:374;T2R1:0;T2R2:0;T3R1:0;T3R2:0;T4R1:0;T4R2:0	T1R1:0.527704485488127;T1R2:374;T2R1:0;T2R2:0;T3R1:0;T3R2:0;T4R1:0;T4R2:0
514319	chr11	23444129	23444129	T	-	intronic	Usp34	NA	NA	0	77	0	T1R1:0;T1R2:0;T2R1:0;T2R2:0;T3R1:0;T3R2:0;T4R1:0;T4R2:10	T1R1:54;T1R2:0;T2R1:0;T2R2:0;T3R1:0;T3R2:0;T4R1:0;T4R2:94	T1R1:0;T1R2:0;T2R1:0;T2R2:0;T3R1:0;T3R2:0;T4R1:0;T4R2:94
514319	chr11	3242559	3242559	C	A	exonic	Eif4enif1	nonsynonymous	SNV	Eif4enif1:NM_001166548:exon16:c.C2314A:p.P772T,Eif4enif1:NM_001166549:exon16:c.C2314A:p.P772T,Eif4enif1:NM_001166547:exon17:c.C2386A:p.P796T,Eif4enif1:NM_023743:exon17:c.C2386A:p.P796T	0	291	0	T1R1:6;T1R2:0;T2R1:0;T2R2:0;T3R1:0;T3R2:0;T4R1:0;T4R2:0	T1R1:248;T1R2:0;T2R1:0;T2R2:0;T3R1:0;T3R2:0;T4R1:0;T4R2:0	T1R1:2.41935483870968;T1R2:0;T2R1:0;T2R2:0;T3R1:0;T3R2:0;T4R1:0;T4R2:0
514319	chr11	5871343	5871343	G	A	exonic	Aebp1	nonsynonymous	SNV	Aebp1:NM_001291857:exon21:c.G2884A:p.D962N,Aebp1:NM_009636:exon21:c.G2881A:p.D961N	0	73	0	T1R1:16;T1R2:13;T2R1:0;T2R2:0;T3R1:0;T3R2:0;T4R1:0;T4R2:0	T1R1:71;T1R2:68;T2R1:0;T2R2:0;T3R1:0;T3R2:0;T4R1:0;T4R2:0	T1R1:22.5352112676056;T1R2:68;T2R1:0;T2R2:0;T3R1:0;T3R2:0;T4R1:0;T4R2:0
514319	chr11	68970688	68970688	C	A	intronic	Slc25a35	NA	NA	0	248	0	T1R1:0;T1R2:0;T2R1:0;T2R2:0;T3R1:0;T3R2:0;T4R1:0;T4R2:9	T1R1:253;T1R2:0;T2R1:0;T2R2:0;T3R1:0;T3R2:0;T4R1:0;T4R2:330	T1R1:0;T1R2:0;T2R1:0;T2R2:0;T3R1:0;T3R2:0;T4R1:0;T4R2:330
514319	chr11	70239633	70239633	C	A	intronic	Rnasek	NA	NA	0	226	0	T1R1:0;T1R2:0;T2R1:0;T2R2:0;T3R1:0;T3R2:0;T4R1:0;T4R2:9	T1R1:180;T1R2:0;T2R1:0;T2R2:0;T3R1:0;T3R2:0;T4R1:0;T4R2:266	T1R1:0;T1R2:0;T2R1:0;T2R2:0;T3R1:0;T3R2:0;T4R1:0;T4R2:266
514319	chr11	71124254	71124254	G	A	exonic	Nlrp1a	nonsynonymous	SNV	Nlrp1a:NM_001004142:exon3:c.C169T:p.R57C	0	69	0	T1R1:0;T1R2:0;T2R1:0;T2R2:0;T3R1:34;T3R2:23;T4R1:0;T4R2:0	T1R1:55;T1R2:0;T2R1:0;T2R2:0;T3R1:64;T3R2:54;T4R1:0;T4R2:0	T1R1:0;T1R2:0;T2R1:0;T2R2:0;T3R1:64;T3R2:54;T4R1:0;T4R2:0
514319	chr11	72436407	72436407	C	A	intronic	Ggt6	NA	NA	0	223	0	T1R1:0;T1R2:0;T2R1:0;T2R2:0;T3R1:6;T3R2:0;T4R1:0;T4R2:0	T1R1:133;T1R2:0;T2R1:0;T2R2:0;T3R1:181;T3R2:0;T4R1:0;T4R2:0	T1R1:0;T1R2:0;T2R1:0;T2R2:0;T3R1:181;T3R2:0;T4R1:0;T4R2:0
514319	chr11	79059813	79059813	C	G	UTR5	Ksr1	NA	NA	0	92	0	T1R1:17;T1R2:0;T2R1:0;T2R2:0;T3R1:0;T3R2:0;T4R1:0;T4R2:0	T1R1:58;T1R2:0;T2R1:0;T2R2:0;T3R1:0;T3R2:0;T4R1:0;T4R2:0	T1R1:29.3103448275862;T1R2:0;T2R1:0;T2R2:0;T3R1:0;T3R2:0;T4R1:0;T4R2:0
514319	chr11	98211060	98211060	C	A	exonic	Cdk12	synonymous	SNV	Cdk12:NM_001109626:exon2:c.C1743A:p.P581P,Cdk12:NM_001109628:exon2:c.C1743A:p.P581P,Cdk12:NM_026952:exon2:c.C1743A:p.P581P	0	232	0	T1R1:0;T1R2:6;T2R1:0;T2R2:0;T3R1:0;T3R2:0;T4R1:0;T4R2:0	T1R1:166;T1R2:197;T2R1:0;T2R2:0;T3R1:0;T3R2:0;T4R1:0;T4R2:0	T1R1:0;T1R2:197;T2R1:0;T2R2:0;T3R1:0;T3R2:0;T4R1:0;T4R2:0
514319	chr12	75394408	75394408	T	-	intronic	Rhoj	NA	NA	0	124	0	T1R1:0;T1R2:0;T2R1:0;T2R2:16;T3R1:0;T3R2:0;T4R1:0;T4R2:14	T1R1:169;T1R2:0;T2R1:0;T2R2:196;T3R1:0;T3R2:0;T4R1:0;T4R2:191	T1R1:0;T1R2:0;T2R1:0;T2R2:196;T3R1:0;T3R2:0;T4R1:0;T4R2:191
514319	chr12	80404643	80404643	C	T	exonic	Dcaf5	synonymous	SNV	Dcaf5:NM_177267:exon2:c.G270A:p.R90R	0	125	0	T1R1:0;T1R2:0;T2R1:0;T2R2:0;T3R1:0;T3R2:0;T4R1:77;T4R2:88	T1R1:172;T1R2:0;T2R1:0;T2R2:0;T3R1:0;T3R2:0;T4R1:122;T4R2:204	T1R1:0;T1R2:0;T2R1:0;T2R2:0;T3R1:0;T3R2:0;T4R1:122;T4R2:204
514319	chr12	81956152	81956152	T	-	intronic	Pcnx	NA	NA	0	72	0	T1R1:0;T1R2:0;T2R1:33;T2R2:17;T3R1:0;T3R2:0;T4R1:0;T4R2:0	T1R1:70;T1R2:0;T2R1:73;T2R2:69;T3R1:0;T3R2:0;T4R1:0;T4R2:0	T1R1:0;T1R2:0;T2R1:73;T2R2:69;T3R1:0;T3R2:0;T4R1:0;T4R2:0
514319	chr13	63282242	63282242	C	A	exonic	2010111I01Rik	nonsynonymous	SNV	2010111I01Rik:NM_001289924:exon14:c.C2228A:p.P743Q,2010111I01Rik:NM_001289926:exon14:c.C2228A:p.P743Q	0	94	0	T1R1:6;T1R2:0;T2R1:0;T2R2:0;T3R1:0;T3R2:0;T4R1:0;T4R2:0	T1R1:77;T1R2:0;T2R1:0;T2R2:0;T3R1:0;T3R2:0;T4R1:0;T4R2:0	T1R1:7.79220779220779;T1R2:0;T2R1:0;T2R2:0;T3R1:0;T3R2:0;T4R1:0;T4R2:0
514319	chr13	94999883	94999883	C	A	exonic	Wdr41	synonymous	SNV	Wdr41:NM_172590:exon5:c.C366A:p.T122T	0	233	0	T1R1:6;T1R2:0;T2R1:0;T2R2:0;T3R1:0;T3R2:0;T4R1:0;T4R2:0	T1R1:196;T1R2:0;T2R1:0;T2R2:0;T3R1:0;T3R2:0;T4R1:0;T4R2:0	T1R1:3.06122448979592;T1R2:0;T2R1:0;T2R2:0;T3R1:0;T3R2:0;T4R1:0;T4R2:0
514319	chr14	14100209	14100209	C	A	exonic	Atxn7	nonsynonymous	SNV	Atxn7:NM_139227:exon11:c.C1894A:p.P632T	0	327	0	T1R1:0;T1R2:0;T2R1:0;T2R2:0;T3R1:0;T3R2:0;T4R1:0;T4R2:7	T1R1:246;T1R2:0;T2R1:0;T2R2:0;T3R1:0;T3R2:0;T4R1:0;T4R2:315	T1R1:0;T1R2:0;T2R1:0;T2R2:0;T3R1:0;T3R2:0;T4R1:0;T4R2:315
514319	chr14	20263205	20263205	C	A	intronic	Kcnk16	NA	NA	0	95	0	T1R1:1;T1R2:5;T2R1:0;T2R2:0;T3R1:0;T3R2:0;T4R1:0;T4R2:0	T1R1:54;T1R2:58;T2R1:0;T2R2:0;T3R1:0;T3R2:0;T4R1:0;T4R2:0	T1R1:1.85185185185185;T1R2:58;T2R1:0;T2R2:0;T3R1:0;T3R2:0;T4R1:0;T4R2:0
514319	chr14	24150084	24150084	C	A	intronic	Dlg5	NA	NA	0	189	0	T1R1:1;T1R2:6;T2R1:0;T2R2:0;T3R1:0;T3R2:0;T4R1:0;T4R2:0	T1R1:150;T1R2:161;T2R1:0;T2R2:0;T3R1:0;T3R2:0;T4R1:0;T4R2:0	T1R1:0.666666666666667;T1R2:161;T2R1:0;T2R2:0;T3R1:0;T3R2:0;T4R1:0;T4R2:0
514319	chr14	34170893	34170893	C	A	intergenic	Npy4r,Gprin2	NA	NA	0	205	0	T1R1:5;T1R2:0;T2R1:0;T2R2:0;T3R1:0;T3R2:0;T4R1:0;T4R2:0	T1R1:112;T1R2:0;T2R1:0;T2R2:0;T3R1:0;T3R2:0;T4R1:0;T4R2:0	T1R1:4.46428571428571;T1R2:0;T2R1:0;T2R2:0;T3R1:0;T3R2:0;T4R1:0;T4R2:0
514319	chr14	50362159	50362159	G	A	exonic	Tlr11	nonsynonymous	SNV	Tlr11:NM_205819:exon2:c.G1601A:p.R534H	0	232	0	T1R1:69;T1R2:65;T2R1:0;T2R2:0;T3R1:0;T3R2:0;T4R1:0;T4R2:0	T1R1:225;T1R2:242;T2R1:0;T2R2:0;T3R1:0;T3R2:0;T4R1:0;T4R2:0	T1R1:30.6666666666667;T1R2:242;T2R1:0;T2R2:0;T3R1:0;T3R2:0;T4R1:0;T4R2:0
514319	chr14	55593031	55593031	C	A	exonic	Rnf31	nonsynonymous	SNV	Rnf31:NM_194346:exon5:c.C578A:p.P193H	0	191	0	T1R1:1;T1R2:0;T2R1:0;T2R2:0;T3R1:0;T3R2:0;T4R1:0;T4R2:6	T1R1:99;T1R2:0;T2R1:0;T2R2:0;T3R1:0;T3R2:0;T4R1:0;T4R2:147	T1R1:1.01010101010101;T1R2:0;T2R1:0;T2R2:0;T3R1:0;T3R2:0;T4R1:0;T4R2:147
514319	chr14	59245908	59245908	C	A	exonic	Gm6904	nonsynonymous	SNV	Gm6904:NM_001164329:exon5:c.G435T:p.E145D	0	500	0	T1R1:7;T1R2:0;T2R1:0;T2R2:0;T3R1:0;T3R2:0;T4R1:0;T4R2:0	T1R1:348;T1R2:0;T2R1:0;T2R2:0;T3R1:0;T3R2:0;T4R1:0;T4R2:0	T1R1:2.01149425287356;T1R2:0;T2R1:0;T2R2:0;T3R1:0;T3R2:0;T4R1:0;T4R2:0
514319	chr14	63164541	63164541	C	A	exonic	Fdft1	nonsynonymous	SNV	Fdft1:NM_010191:exon4:c.G188T:p.G63V	0	373	0	T1R1:1;T1R2:0;T2R1:0;T2R2:0;T3R1:0;T3R2:0;T4R1:0;T4R2:7	T1R1:256;T1R2:0;T2R1:0;T2R2:0;T3R1:0;T3R2:0;T4R1:0;T4R2:348	T1R1:0.390625;T1R2:0;T2R1:0;T2R2:0;T3R1:0;T3R2:0;T4R1:0;T4R2:348
514319	chr14	70478019	70478019	C	A	exonic	Bmp1	nonsynonymous	SNV	Bmp1:NM_009755:exon19:c.G2675T:p.G892V	1	289	0.346021	T1R1:8;T1R2:0;T2R1:0;T2R2:0;T3R1:0;T3R2:0;T4R1:0;T4R2:0	T1R1:217;T1R2:0;T2R1:0;T2R2:0;T3R1:0;T3R2:0;T4R1:0;T4R2:0	T1R1:3.68663594470046;T1R2:0;T2R1:0;T2R2:0;T3R1:0;T3R2:0;T4R1:0;T4R2:0
514319	chr15	101295910	101295910	C	A	ncRNA_exonic	6030408B16Rik	NA	NA	0	270	0	T1R1:1;T1R2:0;T2R1:0;T2R2:0;T3R1:9;T3R2:0;T4R1:0;T4R2:0	T1R1:345;T1R2:0;T2R1:0;T2R2:0;T3R1:376;T3R2:0;T4R1:0;T4R2:0	T1R1:0.289855072463768;T1R2:0;T2R1:0;T2R2:0;T3R1:376;T3R2:0;T4R1:0;T4R2:0
514319	chr15	10595049	10595049	C	A	exonic	Rai14	nonsynonymous	SNV	Rai14:NM_001166408:exon7:c.G387T:p.Q129H,Rai14:NM_030690:exon7:c.G387T:p.Q129H	0	291	0	T1R1:3;T1R2:8;T2R1:0;T2R2:0;T3R1:0;T3R2:0;T4R1:0;T4R2:0	T1R1:345;T1R2:376;T2R1:0;T2R2:0;T3R1:0;T3R2:0;T4R1:0;T4R2:0	T1R1:0.869565217391304;T1R2:376;T2R1:0;T2R2:0;T3R1:0;T3R2:0;T4R1:0;T4R2:0
514319	chr15	28453310	28453310	C	A	exonic	Dnah5	nonsynonymous	SNV	Dnah5:NM_133365:exon76:c.C13226A:p.T4409N	0	81	0	T1R1:0;T1R2:11;T2R1:0;T2R2:0;T3R1:0;T3R2:0;T4R1:0;T4R2:0	T1R1:114;T1R2:122;T2R1:0;T2R2:0;T3R1:0;T3R2:0;T4R1:0;T4R2:0	T1R1:0;T1R2:122;T2R1:0;T2R2:0;T3R1:0;T3R2:0;T4R1:0;T4R2:0
514319	chr15	82298946	82298946	C	T	upstream	Wbp2nl	NA	NA	0	79	0	T1R1:0;T1R2:0;T2R1:0;T2R2:24;T3R1:0;T3R2:0;T4R1:0;T4R2:0	T1R1:70;T1R2:0;T2R1:0;T2R2:87;T3R1:0;T3R2:0;T4R1:0;T4R2:0	T1R1:0;T1R2:0;T2R1:0;T2R2:87;T3R1:0;T3R2:0;T4R1:0;T4R2:0
514319	chr16	13405392	13405392	C	A	exonic	Mkl2	synonymous	SNV	Mkl2:NM_153588:exon12:c.C2493A:p.P831P,Mkl2:NM_001122667:exon14:c.C2526A:p.P842P	0	255	0	T1R1:2;T1R2:0;T2R1:0;T2R2:0;T3R1:7;T3R2:0;T4R1:0;T4R2:0	T1R1:287;T1R2:0;T2R1:0;T2R2:0;T3R1:276;T3R2:0;T4R1:0;T4R2:0	T1R1:0.696864111498258;T1R2:0;T2R1:0;T2R2:0;T3R1:276;T3R2:0;T4R1:0;T4R2:0
514319	chr17	30135358	30135358	C	A	exonic	Zfand3	nonsynonymous	SNV	Zfand3:NM_148926:exon3:c.C148A:p.P50T	0	239	0	T1R1:7;T1R2:0;T2R1:0;T2R2:0;T3R1:0;T3R2:0;T4R1:0;T4R2:0	T1R1:234;T1R2:0;T2R1:0;T2R2:0;T3R1:0;T3R2:0;T4R1:0;T4R2:0	T1R1:2.99145299145299;T1R2:0;T2R1:0;T2R2:0;T3R1:0;T3R2:0;T4R1:0;T4R2:0
514319	chr17	34590468	34590468	C	A	exonic	Gpsm3	nonsynonymous	SNV	Gpsm3:NM_134116:exon2:c.C47A:p.P16Q	0	369	0	T1R1:6;T1R2:0;T2R1:0;T2R2:0;T3R1:0;T3R2:0;T4R1:0;T4R2:0	T1R1:300;T1R2:0;T2R1:0;T2R2:0;T3R1:0;T3R2:0;T4R1:0;T4R2:0	T1R1:2;T1R2:0;T2R1:0;T2R2:0;T3R1:0;T3R2:0;T4R1:0;T4R2:0
514319	chr17	65985946	65985946	C	A	exonic	Ankrd12	stopgain	Ankrd12:NM_001025572:exon9:c.G2491T:p.E831X	0	192	0	T1R1:17;T1R2:0;T2R1:0;T2R2:0;T3R1:0;T3R2:0;T4R1:0;T4R2:0	T1R1:152;T1R2:0;T2R1:0;T2R2:0;T3R1:0;T3R2:0;T4R1:0;T4R2:0	T1R1:11.1842105263158;T1R2:0;T2R1:0;T2R2:0;T3R1:0;T3R2:0;T4R1:0;T4R2:0
514319	chr18	34737374	34737374	C	A	intronic	Cdc25c	NA	NA	0	177	0	T1R1:8;T1R2:8;T2R1:0;T2R2:0;T3R1:0;T3R2:0;T4R1:0;T4R2:0	T1R1:150;T1R2:165;T2R1:0;T2R2:0;T3R1:0;T3R2:0;T4R1:0;T4R2:0	T1R1:5.33333333333333;T1R2:165;T2R1:0;T2R2:0;T3R1:0;T3R2:0;T4R1:0;T4R2:0
514319	chr18	37747417	37747417	C	A	exonic	Pcdhga10	nonsynonymous	SNV	Pcdhga10:NM_033593:exon1:c.C230A:p.P77Q	0	479	0	T1R1:4;T1R2:0;T2R1:0;T2R2:0;T3R1:11;T3R2:0;T4R1:0;T4R2:0	T1R1:420;T1R2:0;T2R1:0;T2R2:0;T3R1:522;T3R2:0;T4R1:0;T4R2:0	T1R1:0.952380952380952;T1R2:0;T2R1:0;T2R2:0;T3R1:522;T3R2:0;T4R1:0;T4R2:0
514319	chr18	37964782	37964782	C	A	intronic	Fchsd1	NA	NA	0	466	0	T1R1:11;T1R2:0;T2R1:0;T2R2:0;T3R1:0;T3R2:0;T4R1:0;T4R2:0	T1R1:426;T1R2:0;T2R1:0;T2R2:0;T3R1:0;T3R2:0;T4R1:0;T4R2:0	T1R1:2.58215962441315;T1R2:0;T2R1:0;T2R2:0;T3R1:0;T3R2:0;T4R1:0;T4R2:0
514319	chr18	59409472	59409472	C	T	exonic	Chsy3	nonsynonymous	SNV	Chsy3:NM_001081328:exon3:c.C1681T:p.R561C	0	255	0	T1R1:0;T1R2:0;T2R1:0;T2R2:0;T3R1:0;T3R2:0;T4R1:12;T4R2:0	T1R1:303;T1R2:0;T2R1:0;T2R2:0;T3R1:0;T3R2:0;T4R1:249;T4R2:0	T1R1:0;T1R2:0;T2R1:0;T2R2:0;T3R1:0;T3R2:0;T4R1:249;T4R2:0
514319	chr18	75114859	75114859	C	T	exonic	Dym	nonsynonymous	SNV	Dym:NM_027727:exon9:c.C833T:p.S278F	0	72	0	T1R1:17;T1R2:9;T2R1:0;T2R2:0;T3R1:0;T3R2:0;T4R1:0;T4R2:0	T1R1:62;T1R2:44;T2R1:0;T2R2:0;T3R1:0;T3R2:0;T4R1:0;T4R2:0	T1R1:27.4193548387097;T1R2:44;T2R1:0;T2R2:0;T3R1:0;T3R2:0;T4R1:0;T4R2:0
514319	chr18	87757827	87757827	G	T	intergenic	Cbln2,Socs6	NA	NA	0	189	0	T1R1:0;T1R2:0;T2R1:9;T2R2:0;T3R1:0;T3R2:0;T4R1:0;T4R2:0	T1R1:238;T1R2:0;T2R1:217;T2R2:0;T3R1:0;T3R2:0;T4R1:0;T4R2:0	T1R1:0;T1R2:0;T2R1:217;T2R2:0;T3R1:0;T3R2:0;T4R1:0;T4R2:0
514319	chr19	24815805	24815805	T	C	exonic	Pgm5	nonsynonymous	SNV	Pgm5:NM_175013:exon6:c.A896G:p.Y299C	0	46	0	T1R1:0;T1R2:0;T2R1:0;T2R2:23;T3R1:0;T3R2:0;T4R1:0;T4R2:0	T1R1:41;T1R2:0;T2R1:0;T2R2:62;T3R1:0;T3R2:0;T4R1:0;T4R2:0	T1R1:0;T1R2:0;T2R1:0;T2R2:62;T3R1:0;T3R2:0;T4R1:0;T4R2:0
514319	chr19	6857085	6857085	C	A	intronic	Ccdc88b	NA	NA	0	332	0	T1R1:1;T1R2:0;T2R1:0;T2R2:0;T3R1:8;T3R2:0;T4R1:0;T4R2:0	T1R1:207;T1R2:0;T2R1:0;T2R2:0;T3R1:390;T3R2:0;T4R1:0;T4R2:0	T1R1:0.483091787439614;T1R2:0;T2R1:0;T2R2:0;T3R1:390;T3R2:0;T4R1:0;T4R2:0
514319	chr19	7274388	7274388	C	A	exonic	Rcor2	nonsynonymous	SNV	Rcor2:NM_001320554:exon12:c.C1303A:p.P435T,Rcor2:NM_054048:exon13:c.C1303A:p.P435T	0	321	0	T1R1:8;T1R2:0;T2R1:0;T2R2:0;T3R1:0;T3R2:0;T4R1:0;T4R2:0	T1R1:289;T1R2:0;T2R1:0;T2R2:0;T3R1:0;T3R2:0;T4R1:0;T4R2:0	T1R1:2.7681660899654;T1R2:0;T2R1:0;T2R2:0;T3R1:0;T3R2:0;T4R1:0;T4R2:0
514319	chr2	122742841	122742841	A	G	intronic	Bloc1s6	NA	NA	0	43	0	T1R1:0;T1R2:0;T2R1:0;T2R2:0;T3R1:11;T3R2:0;T4R1:0;T4R2:0	T1R1:57;T1R2:0;T2R1:0;T2R2:0;T3R1:49;T3R2:0;T4R1:0;T4R2:0	T1R1:0;T1R2:0;T2R1:0;T2R2:0;T3R1:49;T3R2:0;T4R1:0;T4R2:0
514319	chr2	143988630	143988630	C	G	exonic	Rrbp1	nonsynonymous	SNV	Rrbp1:NM_024281:exon2:c.G1616C:p.G539A,Rrbp1:NM_133626:exon2:c.G1616C:p.G539A	0	457	0	T1R1:101;T1R2:126;T2R1:0;T2R2:75;T3R1:0;T3R2:0;T4R1:0;T4R2:0	T1R1:903;T1R2:1004;T2R1:0;T2R2:1064;T3R1:0;T3R2:0;T4R1:0;T4R2:0	T1R1:11.1849390919158;T1R2:1004;T2R1:0;T2R2:1064;T3R1:0;T3R2:0;T4R1:0;T4R2:0
514319	chr2	154009821	154009821	G	A	exonic	Bpifa2	stopgain	Bpifa2:NM_008953:exon3:c.G176A:p.W59X	0	37	0	T1R1:46;T1R2:47;T2R1:0;T2R2:0;T3R1:0;T3R2:0;T4R1:0;T4R2:0	T1R1:84;T1R2:85;T2R1:0;T2R2:0;T3R1:0;T3R2:0;T4R1:0;T4R2:0	T1R1:54.7619047619048;T1R2:85;T2R1:0;T2R2:0;T3R1:0;T3R2:0;T4R1:0;T4R2:0
514319	chr2	155995354	155995354	C	T	exonic	Cep250	synonymous	SNV	Cep250:NM_001129999:exon31:c.C6912T:p.S2304S,Cep250:NM_001130000:exon31:c.C6915T:p.S2305S,Cep250:NM_008383:exon32:c.C6852T:p.S2284S,Cep250:NM_177217:exon32:c.C6852T:p.S2284S	0	105	0	T1R1:0;T1R2:0;T2R1:0;T2R2:0;T3R1:0;T3R2:15;T4R1:0;T4R2:0	T1R1:129;T1R2:0;T2R1:0;T2R2:0;T3R1:0;T3R2:115;T4R1:0;T4R2:0	T1R1:0;T1R2:0;T2R1:0;T2R2:0;T3R1:0;T3R2:115;T4R1:0;T4R2:0
514319	chr2	156705890	156705890	C	T	exonic	Dlgap4	synonymous	SNV	Dlgap4:NM_001277186:exon5:c.C1276T:p.L426L,Dlgap4:NM_001277187:exon5:c.C1276T:p.L426L,Dlgap4:NM_146128:exon5:c.C1276T:p.L426L	0	117	0	T1R1:19;T1R2:23;T2R1:0;T2R2:0;T3R1:0;T3R2:0;T4R1:0;T4R2:0	T1R1:157;T1R2:168;T2R1:0;T2R2:0;T3R1:0;T3R2:0;T4R1:0;T4R2:0	T1R1:12.1019108280255;T1R2:168;T2R1:0;T2R2:0;T3R1:0;T3R2:0;T4R1:0;T4R2:0
514319	chr2	157233064	157233064	C	A	exonic	Mroh8	nonsynonymous	SNV	Mroh8:NM_001039557:exon11:c.G1511T:p.R504M	0	204	0	T1R1:8;T1R2:0;T2R1:0;T2R2:0;T3R1:0;T3R2:0;T4R1:0;T4R2:0	T1R1:234;T1R2:0;T2R1:0;T2R2:0;T3R1:0;T3R2:0;T4R1:0;T4R2:0	T1R1:3.41880341880342;T1R2:0;T2R1:0;T2R2:0;T3R1:0;T3R2:0;T4R1:0;T4R2:0
514319	chr2	158205637	158205637	C	T	intronic	D630003M21Rik	NA	NA	0	67	0	T1R1:7;T1R2:13;T2R1:0;T2R2:0;T3R1:0;T3R2:0;T4R1:0;T4R2:0	T1R1:76;T1R2:85;T2R1:0;T2R2:0;T3R1:0;T3R2:0;T4R1:0;T4R2:0	T1R1:9.21052631578947;T1R2:85;T2R1:0;T2R2:0;T3R1:0;T3R2:0;T4R1:0;T4R2:0
514319	chr2	181356273	181356273	C	A	UTR3	Rtel1	NA	NA	0	195	0	T1R1:8;T1R2:0;T2R1:0;T2R2:0;T3R1:0;T3R2:0;T4R1:0;T4R2:0	T1R1:243;T1R2:0;T2R1:0;T2R2:0;T3R1:0;T3R2:0;T4R1:0;T4R2:0	T1R1:3.29218106995885;T1R2:0;T2R1:0;T2R2:0;T3R1:0;T3R2:0;T4R1:0;T4R2:0
514319	chr2	22579871	22579871	A	C	intergenic	Myo3a,Gad2	NA	NA	0	64	0	T1R1:13;T1R2:16;T2R1:0;T2R2:0;T3R1:0;T3R2:0;T4R1:0;T4R2:0	T1R1:128;T1R2:123;T2R1:0;T2R2:0;T3R1:0;T3R2:0;T4R1:0;T4R2:0	T1R1:10.15625;T1R2:123;T2R1:0;T2R2:0;T3R1:0;T3R2:0;T4R1:0;T4R2:0
514319	chr2	32678433	32678433	C	A	intronic	Eng	NA	NA	0	263	0	T1R1:1;T1R2:0;T2R1:0;T2R2:0;T3R1:0;T3R2:0;T4R1:0;T4R2:9	T1R1:350;T1R2:0;T2R1:0;T2R2:0;T3R1:0;T3R2:0;T4R1:0;T4R2:392	T1R1:0.285714285714286;T1R2:0;T2R1:0;T2R2:0;T3R1:0;T3R2:0;T4R1:0;T4R2:392
514319	chr2	34371930	34371930	C	T	UTR5	Pbx3	NA	NA	1	102	0.980392	T1R1:0;T1R2:0;T2R1:0;T2R2:0;T3R1:0;T3R2:0;T4R1:8;T4R2:0	T1R1:99;T1R2:0;T2R1:0;T2R2:0;T3R1:0;T3R2:0;T4R1:78;T4R2:0	T1R1:0;T1R2:0;T2R1:0;T2R2:0;T3R1:0;T3R2:0;T4R1:78;T4R2:0
514319	chr2	76718027	76718027	G	C	exonic	Ttn	nonsynonymous	SNV	Ttn:NM_028004:exon180:c.C70949G:p.T23650R,Ttn:NM_011652:exon301:c.C90692G:p.T30231R	0	154	0	T1R1:0;T1R2:0;T2R1:0;T2R2:0;T3R1:0;T3R2:0;T4R1:0;T4R2:12	T1R1:214;T1R2:0;T2R1:0;T2R2:0;T3R1:0;T3R2:0;T4R1:0;T4R2:256	T1R1:0;T1R2:0;T2R1:0;T2R2:0;T3R1:0;T3R2:0;T4R1:0;T4R2:256
514319	chr2	87868347	87868347	G	A	exonic	Olfr1152	nonsynonymous	SNV	Olfr1152:NM_001011834:exon1:c.G355A:p.A119T	0	79	0	T1R1:0;T1R2:0;T2R1:0;T2R2:0;T3R1:0;T3R2:0;T4R1:11;T4R2:0	T1R1:171;T1R2:0;T2R1:0;T2R2:0;T3R1:0;T3R2:0;T4R1:116;T4R2:0	T1R1:0;T1R2:0;T2R1:0;T2R2:0;T3R1:0;T3R2:0;T4R1:116;T4R2:0
514319	chr3	104649337	104649337	C	A	exonic	Slc16a1	nonsynonymous	SNV	Slc16a1:NM_009196:exon2:c.C37A:p.P13T	0	313	0	T1R1:7;T1R2:0;T2R1:0;T2R2:0;T3R1:0;T3R2:0;T4R1:0;T4R2:0	T1R1:321;T1R2:0;T2R1:0;T2R2:0;T3R1:0;T3R2:0;T4R1:0;T4R2:0	T1R1:2.18068535825545;T1R2:0;T2R1:0;T2R2:0;T3R1:0;T3R2:0;T4R1:0;T4R2:0
514319	chr3	131248389	131248389	A	-	intronic	Hadh	NA	NA	0	69	0	T1R1:0;T1R2:0;T2R1:0;T2R2:14;T3R1:14;T3R2:0;T4R1:0;T4R2:16	T1R1:87;T1R2:0;T2R1:0;T2R2:97;T3R1:91;T3R2:0;T4R1:0;T4R2:107	T1R1:0;T1R2:0;T2R1:0;T2R2:97;T3R1:91;T3R2:0;T4R1:0;T4R2:107
514319	chr3	55502359	55502359	T	-	intronic	Dclk1	NA	NA	0	119	0	T1R1:10;T1R2:0;T2R1:0;T2R2:0;T3R1:0;T3R2:0;T4R1:0;T4R2:0	T1R1:113;T1R2:0;T2R1:0;T2R2:0;T3R1:0;T3R2:0;T4R1:0;T4R2:0	T1R1:8.84955752212389;T1R2:0;T2R1:0;T2R2:0;T3R1:0;T3R2:0;T4R1:0;T4R2:0
514319	chr4	124659607	124659607	C	A	UTR3	Pou3f1	NA	NA	0	325	0	T1R1:3;T1R2:0;T2R1:0;T2R2:0;T3R1:7;T3R2:0;T4R1:0;T4R2:0	T1R1:217;T1R2:0;T2R1:0;T2R2:0;T3R1:274;T3R2:0;T4R1:0;T4R2:0	T1R1:1.38248847926267;T1R2:0;T2R1:0;T2R2:0;T3R1:274;T3R2:0;T4R1:0;T4R2:0
514319	chr4	125059070	125059070	C	A	exonic	Dnali1	nonsynonymous	SNV	Dnali1:NM_175223:exon5:c.G659T:p.R220L	0	256	0	T1R1:6;T1R2:0;T2R1:0;T2R2:0;T3R1:0;T3R2:0;T4R1:0;T4R2:0	T1R1:191;T1R2:0;T2R1:0;T2R2:0;T3R1:0;T3R2:0;T4R1:0;T4R2:0	T1R1:3.1413612565445;T1R2:0;T2R1:0;T2R2:0;T3R1:0;T3R2:0;T4R1:0;T4R2:0
514319	chr4	126035875	126035875	G	C	exonic	Csf3r	nonsynonymous	SNV	Csf3r:NM_001252651:exon8:c.G866C:p.S289T,Csf3r:NM_007782:exon10:c.G1190C:p.S397T	0	63	0	T1R1:20;T1R2:0;T2R1:0;T2R2:0;T3R1:0;T3R2:0;T4R1:0;T4R2:0	T1R1:81;T1R2:0;T2R1:0;T2R2:0;T3R1:0;T3R2:0;T4R1:0;T4R2:0	T1R1:24.6913580246914;T1R2:0;T2R1:0;T2R2:0;T3R1:0;T3R2:0;T4R1:0;T4R2:0
514319	chr4	137455155	137455155	C	T	exonic	1700013G24Rik	nonsynonymous	SNV	1700013G24Rik:NM_027063:exon2:c.C620T:p.P207L	0	62	0	T1R1:16;T1R2:15;T2R1:0;T2R2:0;T3R1:0;T3R2:0;T4R1:0;T4R2:0	T1R1:35;T1R2:46;T2R1:0;T2R2:0;T3R1:0;T3R2:0;T4R1:0;T4R2:0	T1R1:45.7142857142857;T1R2:46;T2R1:0;T2R2:0;T3R1:0;T3R2:0;T4R1:0;T4R2:0
514319	chr4	139667422	139667422	G	A	exonic	Tas1r2	synonymous	SNV	Tas1r2:NM_031873:exon5:c.G1575A:p.P525P	0	101	0	T1R1:0;T1R2:0;T2R1:0;T2R2:0;T3R1:0;T3R2:6;T4R1:0;T4R2:0	T1R1:68;T1R2:0;T2R1:0;T2R2:0;T3R1:0;T3R2:69;T4R1:0;T4R2:0	T1R1:0;T1R2:0;T2R1:0;T2R2:0;T3R1:0;T3R2:69;T4R1:0;T4R2:0
514319	chr4	155577128	155577128	C	A	exonic	Nadk	nonsynonymous	SNV	Nadk:NM_001159637:exon2:c.C110A:p.P37H,Nadk:NM_138671:exon2:c.C110A:p.P37H	0	195	0	T1R1:6;T1R2:0;T2R1:0;T2R2:0;T3R1:0;T3R2:0;T4R1:0;T4R2:0	T1R1:160;T1R2:0;T2R1:0;T2R2:0;T3R1:0;T3R2:0;T4R1:0;T4R2:0	T1R1:3.75;T1R2:0;T2R1:0;T2R2:0;T3R1:0;T3R2:0;T4R1:0;T4R2:0
514319	chr5	110297415	110297415	C	A	exonic	Pole	nonsynonymous	SNV	Pole:NM_011132:exon14:c.C1427A:p.P476H	0	317	0	T1R1:7;T1R2:0;T2R1:0;T2R2:0;T3R1:0;T3R2:0;T4R1:0;T4R2:0	T1R1:291;T1R2:0;T2R1:0;T2R2:0;T3R1:0;T3R2:0;T4R1:0;T4R2:0	T1R1:2.40549828178694;T1R2:0;T2R1:0;T2R2:0;T3R1:0;T3R2:0;T4R1:0;T4R2:0
514319	chr5	129022579	129022580	GT	-	intronic	Ran	NA	NA	0	184	0	T1R1:0;T1R2:0;T2R1:10;T2R2:0;T3R1:12;T3R2:0;T4R1:0;T4R2:0	T1R1:318;T1R2:0;T2R1:250;T2R2:0;T3R1:343;T3R2:0;T4R1:0;T4R2:0	T1R1:0;T1R2:0;T2R1:250;T2R2:0;T3R1:343;T3R2:0;T4R1:0;T4R2:0
514319	chr5	129605482	129605482	G	T	intronic	Mmp17	NA	NA	0	59	0	T1R1:13;T1R2:0;T2R1:0;T2R2:0;T3R1:0;T3R2:0;T4R1:0;T4R2:0	T1R1:56;T1R2:0;T2R1:0;T2R2:0;T3R1:0;T3R2:0;T4R1:0;T4R2:0	T1R1:23.2142857142857;T1R2:0;T2R1:0;T2R2:0;T3R1:0;T3R2:0;T4R1:0;T4R2:0
514319	chr5	137033218	137033218	C	A	UTR3	Vgf	NA	NA	0	138	0	T1R1:0;T1R2:6;T2R1:0;T2R2:0;T3R1:0;T3R2:0;T4R1:0;T4R2:0	T1R1:81;T1R2:87;T2R1:0;T2R2:0;T3R1:0;T3R2:0;T4R1:0;T4R2:0	T1R1:0;T1R2:87;T2R1:0;T2R2:0;T3R1:0;T3R2:0;T4R1:0;T4R2:0
514319	chr5	138097222	138097222	A	G	intronic	Zkscan1	NA	NA	0	84	0	T1R1:0;T1R2:0;T2R1:0;T2R2:8;T3R1:0;T3R2:0;T4R1:0;T4R2:0	T1R1:53;T1R2:0;T2R1:0;T2R2:79;T3R1:0;T3R2:0;T4R1:0;T4R2:0	T1R1:0;T1R2:0;T2R1:0;T2R2:79;T3R1:0;T3R2:0;T4R1:0;T4R2:0
514319	chr5	142529793	142529793	G	T	exonic	Papolb	nonsynonymous	SNV	Papolb:NM_019943:exon1:c.C94A:p.P32T	0	318	0	T1R1:6;T1R2:0;T2R1:0;T2R2:0;T3R1:0;T3R2:0;T4R1:0;T4R2:0	T1R1:242;T1R2:0;T2R1:0;T2R2:0;T3R1:0;T3R2:0;T4R1:0;T4R2:0	T1R1:2.47933884297521;T1R2:0;T2R1:0;T2R2:0;T3R1:0;T3R2:0;T4R1:0;T4R2:0
514319	chr5	150326113	150326113	T	-	intronic	Fry	NA	NA	0	88	0	T1R1:0;T1R2:0;T2R1:0;T2R2:14;T3R1:0;T3R2:0;T4R1:0;T4R2:0	T1R1:70;T1R2:0;T2R1:0;T2R2:96;T3R1:0;T3R2:0;T4R1:0;T4R2:0	T1R1:0;T1R2:0;T2R1:0;T2R2:96;T3R1:0;T3R2:0;T4R1:0;T4R2:0
514319	chr5	52369346	52369346	C	A	UTR3	Sod3	NA	NA	0	328	0	T1R1:1;T1R2:0;T2R1:0;T2R2:0;T3R1:8;T3R2:0;T4R1:0;T4R2:0	T1R1:216;T1R2:0;T2R1:0;T2R2:0;T3R1:359;T3R2:0;T4R1:0;T4R2:0	T1R1:0.462962962962963;T1R2:0;T2R1:0;T2R2:0;T3R1:359;T3R2:0;T4R1:0;T4R2:0
514319	chr6	22999752	22999752	G	A	exonic	Ptprz1	nonsynonymous	SNV	Ptprz1:NM_001081306:exon12:c.G1840A:p.G614R,Ptprz1:NM_001311064:exon12:c.G1840A:p.G614R	0	101	0	T1R1:0;T1R2:0;T2R1:0;T2R2:49;T3R1:0;T3R2:0;T4R1:0;T4R2:0	T1R1:136;T1R2:0;T2R1:0;T2R2:168;T3R1:0;T3R2:0;T4R1:0;T4R2:0	T1R1:0;T1R2:0;T2R1:0;T2R2:168;T3R1:0;T3R2:0;T4R1:0;T4R2:0
514319	chr6	89747175	89747175	C	A	exonic	Vmn1r41	nonsynonymous	SNV	Vmn1r41:NM_053230:exon2:c.C697A:p.P233T	0	297	0	T1R1:3;T1R2:0;T2R1:0;T2R2:0;T3R1:0;T3R2:0;T4R1:0;T4R2:11	T1R1:357;T1R2:0;T2R1:0;T2R2:0;T3R1:0;T3R2:0;T4R1:0;T4R2:425	T1R1:0.840336134453782;T1R2:0;T2R1:0;T2R2:0;T3R1:0;T3R2:0;T4R1:0;T4R2:425
514319	chr7	104068961	104068961	C	T	exonic	Olfr644	synonymous	SNV	Olfr644:NM_147121:exon1:c.G69A:p.E23E	0	67	0	T1R1:0;T1R2:0;T2R1:0;T2R2:0;T3R1:20;T3R2:7;T4R1:0;T4R2:0	T1R1:89;T1R2:0;T2R1:0;T2R2:0;T3R1:109;T3R2:73;T4R1:0;T4R2:0	T1R1:0;T1R2:0;T2R1:0;T2R2:0;T3R1:109;T3R2:73;T4R1:0;T4R2:0
514319	chr7	108880573	108880573	A	-	downstream	Olfr518	NA	NA	0	91	0	T1R1:0;T1R2:11;T2R1:0;T2R2:0;T3R1:0;T3R2:0;T4R1:0;T4R2:0	T1R1:71;T1R2:101;T2R1:0;T2R2:0;T3R1:0;T3R2:0;T4R1:0;T4R2:0	T1R1:0;T1R2:101;T2R1:0;T2R2:0;T3R1:0;T3R2:0;T4R1:0;T4R2:0
514319	chr7	125577003	125577003	C	A	exonic	Il4ra	synonymous	SNV	Il4ra:NM_001008700:exon11:c.C2382A:p.P794P	0	418	0	T1R1:6;T1R2:0;T2R1:0;T2R2:0;T3R1:0;T3R2:0;T4R1:0;T4R2:0	T1R1:298;T1R2:0;T2R1:0;T2R2:0;T3R1:0;T3R2:0;T4R1:0;T4R2:0	T1R1:2.01342281879195;T1R2:0;T2R1:0;T2R2:0;T3R1:0;T3R2:0;T4R1:0;T4R2:0
514319	chr7	126959819	126959819	C	A	exonic	Sez6l2	nonsynonymous	SNV	Sez6l2:NM_001252566:exon8:c.C1237A:p.L413M,Sez6l2:NM_001252567:exon8:c.C1057A:p.L353M,Sez6l2:NM_144926:exon8:c.C1237A:p.L413M	0	364	0	T1R1:6;T1R2:0;T2R1:0;T2R2:0;T3R1:0;T3R2:0;T4R1:0;T4R2:0	T1R1:293;T1R2:0;T2R1:0;T2R2:0;T3R1:0;T3R2:0;T4R1:0;T4R2:0	T1R1:2.04778156996587;T1R2:0;T2R1:0;T2R2:0;T3R1:0;T3R2:0;T4R1:0;T4R2:0
514319	chr7	126959885	126959885	C	A	exonic	Sez6l2	nonsynonymous	SNV	Sez6l2:NM_001252566:exon8:c.C1303A:p.Q435K,Sez6l2:NM_001252567:exon8:c.C1123A:p.Q375K,Sez6l2:NM_144926:exon8:c.C1303A:p.Q435K	0	431	0	T1R1:7;T1R2:0;T2R1:0;T2R2:0;T3R1:0;T3R2:0;T4R1:0;T4R2:0	T1R1:332;T1R2:0;T2R1:0;T2R2:0;T3R1:0;T3R2:0;T4R1:0;T4R2:0	T1R1:2.10843373493976;T1R2:0;T2R1:0;T2R2:0;T3R1:0;T3R2:0;T4R1:0;T4R2:0
514319	chr7	19350127	19350127	C	A	intronic	Ercc1	NA	NA	0	135	0	T1R1:2;T1R2:0;T2R1:0;T2R2:0;T3R1:0;T3R2:0;T4R1:0;T4R2:8	T1R1:95;T1R2:0;T2R1:0;T2R2:0;T3R1:0;T3R2:0;T4R1:0;T4R2:153	T1R1:2.10526315789474;T1R2:0;T2R1:0;T2R2:0;T3R1:0;T3R2:0;T4R1:0;T4R2:153
514319	chr7	27328909	27328909	C	A	intronic	Ltbp4	NA	NA	0	208	0	T1R1:2;T1R2:0;T2R1:0;T2R2:0;T3R1:7;T3R2:0;T4R1:0;T4R2:0	T1R1:137;T1R2:0;T2R1:0;T2R2:0;T3R1:184;T3R2:0;T4R1:0;T4R2:0	T1R1:1.45985401459854;T1R2:0;T2R1:0;T2R2:0;T3R1:184;T3R2:0;T4R1:0;T4R2:0
514319	chr7	30534059	30534059	C	A	intronic	Arhgap33	NA	NA	0	450	0	T1R1:9;T1R2:0;T2R1:0;T2R2:0;T3R1:0;T3R2:0;T4R1:0;T4R2:0	T1R1:394;T1R2:0;T2R1:0;T2R2:0;T3R1:0;T3R2:0;T4R1:0;T4R2:0	T1R1:2.28426395939086;T1R2:0;T2R1:0;T2R2:0;T3R1:0;T3R2:0;T4R1:0;T4R2:0
514319	chr7	30958937	30958937	C	A	intronic	Lsr	NA	NA	0	356	0	T1R1:6;T1R2:0;T2R1:0;T2R2:0;T3R1:0;T3R2:0;T4R1:0;T4R2:0	T1R1:298;T1R2:0;T2R1:0;T2R2:0;T3R1:0;T3R2:0;T4R1:0;T4R2:0	T1R1:2.01342281879195;T1R2:0;T2R1:0;T2R2:0;T3R1:0;T3R2:0;T4R1:0;T4R2:0
514319	chr7	30962767	30962767	G	-	intronic	Lsr	NA	NA	0	66	0	T1R1:16;T1R2:0;T2R1:0;T2R2:0;T3R1:0;T3R2:0;T4R1:0;T4R2:0	T1R1:51;T1R2:0;T2R1:0;T2R2:0;T3R1:0;T3R2:0;T4R1:0;T4R2:0	T1R1:31.3725490196078;T1R2:0;T2R1:0;T2R2:0;T3R1:0;T3R2:0;T4R1:0;T4R2:0
514319	chr7	45170831	45170831	-	GC	intronic	Slc17a7	NA	NA	0	234	0	T1R1:3;T1R2:0;T2R1:0;T2R2:0;T3R1:21;T3R2:0;T4R1:0;T4R2:0	T1R1:269;T1R2:0;T2R1:0;T2R2:0;T3R1:239;T3R2:0;T4R1:0;T4R2:0	T1R1:1.11524163568773;T1R2:0;T2R1:0;T2R2:0;T3R1:239;T3R2:0;T4R1:0;T4R2:0
514319	chr7	45287156	45287156	C	-	intronic	Slc6a21	NA	NA	0	53	0	T1R1:0;T1R2:0;T2R1:0;T2R2:0;T3R1:30;T3R2:19;T4R1:0;T4R2:0	T1R1:40;T1R2:0;T2R1:0;T2R2:0;T3R1:87;T3R2:61;T4R1:0;T4R2:0	T1R1:0;T1R2:0;T2R1:0;T2R2:0;T3R1:87;T3R2:61;T4R1:0;T4R2:0
514319	chr7	72211657	72211657	C	A	exonic	Mctp2	nonsynonymous	SNV	Mctp2:NM_001024703:exon10:c.G1239T:p.M413I	0	305	0	T1R1:8;T1R2:0;T2R1:0;T2R2:0;T3R1:0;T3R2:0;T4R1:0;T4R2:0	T1R1:341;T1R2:0;T2R1:0;T2R2:0;T3R1:0;T3R2:0;T4R1:0;T4R2:0	T1R1:2.34604105571848;T1R2:0;T2R1:0;T2R2:0;T3R1:0;T3R2:0;T4R1:0;T4R2:0
514319	chr7	85558921	85558921	G	A	exonic	Vmn2r70	synonymous	SNV	Vmn2r70:NM_001105183:exon6:c.C2347T:p.L783L	1	364	0.274725	T1R1:0;T1R2:0;T2R1:0;T2R2:0;T3R1:0;T3R2:0;T4R1:29;T4R2:32	T1R1:416;T1R2:0;T2R1:0;T2R2:0;T3R1:0;T3R2:0;T4R1:317;T4R2:561	T1R1:0;T1R2:0;T2R1:0;T2R2:0;T3R1:0;T3R2:0;T4R1:317;T4R2:561
514319	chr7	99768052	99768052	C	A	exonic	Olfr521	nonsynonymous	SNV	Olfr521:NM_146356:exon1:c.C889A:p.L297M	0	226	0	T1R1:2;T1R2:7;T2R1:0;T2R2:0;T3R1:0;T3R2:0;T4R1:0;T4R2:0	T1R1:168;T1R2:209;T2R1:0;T2R2:0;T3R1:0;T3R2:0;T4R1:0;T4R2:0	T1R1:1.19047619047619;T1R2:209;T2R1:0;T2R2:0;T3R1:0;T3R2:0;T4R1:0;T4R2:0
514319	chr8	105328666	105328666	C	A	exonic	Tmem208	nonsynonymous	SNV	Tmem208:NM_025486:exon5:c.C358A:p.L120I	0	291	0	T1R1:2;T1R2:0;T2R1:0;T2R2:0;T3R1:0;T3R2:0;T4R1:0;T4R2:8	T1R1:368;T1R2:0;T2R1:0;T2R2:0;T3R1:0;T3R2:0;T4R1:0;T4R2:364	T1R1:0.543478260869565;T1R2:0;T2R1:0;T2R2:0;T3R1:0;T3R2:0;T4R1:0;T4R2:364
514319	chr8	122507579	122507579	T	C	intronic	Piezo1	NA	NA	0	93	0	T1R1:13;T1R2:0;T2R1:0;T2R2:0;T3R1:0;T3R2:0;T4R1:0;T4R2:0	T1R1:112;T1R2:0;T2R1:0;T2R2:0;T3R1:0;T3R2:0;T4R1:0;T4R2:0	T1R1:11.6071428571429;T1R2:0;T2R1:0;T2R2:0;T3R1:0;T3R2:0;T4R1:0;T4R2:0
514319	chr8	14947142	14947142	-	C	intronic	Arhgef10	NA	NA	0	165	0	T1R1:4;T1R2:0;T2R1:0;T2R2:0;T3R1:0;T3R2:0;T4R1:0;T4R2:23	T1R1:376;T1R2:0;T2R1:0;T2R2:0;T3R1:0;T3R2:0;T4R1:0;T4R2:155	T1R1:1.06382978723404;T1R2:0;T2R1:0;T2R2:0;T3R1:0;T3R2:0;T4R1:0;T4R2:155
514319	chr8	15917478	15917478	T	G	intronic	Csmd1	NA	NA	0	51	0	T1R1:0;T1R2:0;T2R1:0;T2R2:12;T3R1:0;T3R2:0;T4R1:0;T4R2:0	T1R1:57;T1R2:0;T2R1:0;T2R2:71;T3R1:0;T3R2:0;T4R1:0;T4R2:0	T1R1:0;T1R2:0;T2R1:0;T2R2:71;T3R1:0;T3R2:0;T4R1:0;T4R2:0
514319	chr8	24962890	24962890	C	T	exonic	Adam9	synonymous	SNV	Adam9:NM_001270996:exon20:c.G2400A:p.P800P	0	62	0	T1R1:85;T1R2:115;T2R1:0;T2R2:0;T3R1:0;T3R2:81;T4R1:0;T4R2:65	T1R1:85;T1R2:115;T2R1:0;T2R2:0;T3R1:0;T3R2:81;T4R1:0;T4R2:66	T1R1:100;T1R2:115;T2R1:0;T2R2:0;T3R1:0;T3R2:81;T4R1:0;T4R2:66
514319	chr8	27117483	27117483	T	C	exonic	Adgra2	nonsynonymous	SNV	Adgra2:NM_054044:exon14:c.T2221C:p.C741R	0	142	0	T1R1:69;T1R2:74;T2R1:0;T2R2:0;T3R1:0;T3R2:0;T4R1:0;T4R2:0	T1R1:150;T1R2:180;T2R1:0;T2R2:0;T3R1:0;T3R2:0;T4R1:0;T4R2:0	T1R1:46;T1R2:180;T2R1:0;T2R2:0;T3R1:0;T3R2:0;T4R1:0;T4R2:0
514319	chr8	45997139	45997139	A	-	intronic	Ankrd37	NA	NA	0	249	0	T1R1:0;T1R2:0;T2R1:10;T2R2:0;T3R1:0;T3R2:0;T4R1:0;T4R2:0	T1R1:334;T1R2:0;T2R1:261;T2R2:0;T3R1:0;T3R2:0;T4R1:0;T4R2:0	T1R1:0;T1R2:0;T2R1:261;T2R2:0;T3R1:0;T3R2:0;T4R1:0;T4R2:0
514319	chr8	75222109	75222109	G	A	exonic	Rasd2	nonsynonymous	SNV	Rasd2:NM_029182:exon3:c.G662A:p.R221H	0	186	0	T1R1:0;T1R2:0;T2R1:0;T2R2:0;T3R1:0;T3R2:21;T4R1:0;T4R2:0	T1R1:252;T1R2:0;T2R1:0;T2R2:0;T3R1:0;T3R2:178;T4R1:0;T4R2:0	T1R1:0;T1R2:0;T2R1:0;T2R2:0;T3R1:0;T3R2:178;T4R1:0;T4R2:0
514319	chr9	105774632	105774632	C	A	exonic	Col6a6	nonsynonymous	SNV	Col6a6:NM_001102607:exon8:c.G3179T:p.R1060M,Col6a6:NM_172927:exon8:c.G3179T:p.R1060M	0	274	0	T1R1:2;T1R2:0;T2R1:0;T2R2:0;T3R1:0;T3R2:0;T4R1:0;T4R2:8	T1R1:311;T1R2:0;T2R1:0;T2R2:0;T3R1:0;T3R2:0;T4R1:0;T4R2:346	T1R1:0.643086816720257;T1R2:0;T2R1:0;T2R2:0;T3R1:0;T3R2:0;T4R1:0;T4R2:346
514319	chr9	106196487	106196487	C	A	intronic	Ppm1m	NA	NA	0	211	0	T1R1:7;T1R2:0;T2R1:0;T2R2:0;T3R1:0;T3R2:0;T4R1:0;T4R2:0	T1R1:203;T1R2:0;T2R1:0;T2R2:0;T3R1:0;T3R2:0;T4R1:0;T4R2:0	T1R1:3.44827586206897;T1R2:0;T2R1:0;T2R2:0;T3R1:0;T3R2:0;T4R1:0;T4R2:0
514319	chr9	107545334	107545334	C	A	exonic	Nprl2	nonsynonymous	SNV	Nprl2:NM_018879:exon10:c.C1022A:p.P341H	0	349	0	T1R1:3;T1R2:0;T2R1:0;T2R2:0;T3R1:7;T3R2:0;T4R1:0;T4R2:0	T1R1:296;T1R2:0;T2R1:0;T2R2:0;T3R1:278;T3R2:0;T4R1:0;T4R2:0	T1R1:1.01351351351351;T1R2:0;T2R1:0;T2R2:0;T3R1:278;T3R2:0;T4R1:0;T4R2:0
514319	chr9	107911550	107911550	C	A	exonic	Mst1r	nonsynonymous	SNV	Mst1r:NM_009074:exon2:c.C1267A:p.R423S	0	350	0	T1R1:1;T1R2:7;T2R1:0;T2R2:0;T3R1:0;T3R2:0;T4R1:0;T4R2:0	T1R1:355;T1R2:347;T2R1:0;T2R2:0;T3R1:0;T3R2:0;T4R1:0;T4R2:0	T1R1:0.28169014084507;T1R2:347;T2R1:0;T2R2:0;T3R1:0;T3R2:0;T4R1:0;T4R2:0
514319	chr9	108969363	108969363	-	GG	intronic	Col7a1	NA	NA	0	84	0	T1R1:17;T1R2:10;T2R1:0;T2R2:0;T3R1:0;T3R2:0;T4R1:0;T4R2:0	T1R1:111;T1R2:114;T2R1:0;T2R2:0;T3R1:0;T3R2:0;T4R1:0;T4R2:0	T1R1:15.3153153153153;T1R2:114;T2R1:0;T2R2:0;T3R1:0;T3R2:0;T4R1:0;T4R2:0
514319	chr9	109143279	109143279	C	A	exonic	Fbxw21	nonsynonymous	SNV	Fbxw21:NM_177069:exon9:c.G1294T:p.G432C	0	118	0	T1R1:7;T1R2:0;T2R1:0;T2R2:0;T3R1:0;T3R2:0;T4R1:0;T4R2:0	T1R1:125;T1R2:0;T2R1:0;T2R2:0;T3R1:0;T3R2:0;T4R1:0;T4R2:0	T1R1:5.6;T1R2:0;T2R1:0;T2R2:0;T3R1:0;T3R2:0;T4R1:0;T4R2:0
514319	chr9	120167877	120167877	C	A	exonic	Mobp	nonsynonymous	SNV	Mobp:NM_001039364:exon2:c.C73A:p.H25N,Mobp:NM_001039365:exon3:c.C73A:p.H25N,Mobp:NM_008614:exon3:c.C73A:p.H25N	0	162	0	T1R1:0;T1R2:0;T2R1:0;T2R2:0;T3R1:6;T3R2:0;T4R1:0;T4R2:0	T1R1:166;T1R2:0;T2R1:0;T2R2:0;T3R1:140;T3R2:0;T4R1:0;T4R2:0	T1R1:0;T1R2:0;T2R1:0;T2R2:0;T3R1:140;T3R2:0;T4R1:0;T4R2:0
514319	chr9	38976226	38976226	C	A	exonic	Olfr933	synonymous	SNV	Olfr933:NM_146441:exon1:c.C549A:p.P183P	0	286	0	T1R1:6;T1R2:11;T2R1:0;T2R2:0;T3R1:0;T3R2:0;T4R1:0;T4R2:0	T1R1:398;T1R2:486;T2R1:0;T2R2:0;T3R1:0;T3R2:0;T4R1:0;T4R2:0	T1R1:1.50753768844221;T1R2:486;T2R1:0;T2R2:0;T3R1:0;T3R2:0;T4R1:0;T4R2:0
514319	chr9	58859484	58859484	C	A	exonic	Hcn4	nonsynonymous	SNV	Hcn4:NM_001081192:exon8:c.C2327A:p.P776Q	0	232	0	T1R1:7;T1R2:0;T2R1:0;T2R2:0;T3R1:0;T3R2:0;T4R1:0;T4R2:0	T1R1:233;T1R2:0;T2R1:0;T2R2:0;T3R1:0;T3R2:0;T4R1:0;T4R2:0	T1R1:3.00429184549356;T1R2:0;T2R1:0;T2R2:0;T3R1:0;T3R2:0;T4R1:0;T4R2:0
514319	chr9	60849426	60849426	C	A	intronic	Uaca	NA	NA	0	321	0	T1R1:1;T1R2:8;T2R1:0;T2R2:0;T3R1:0;T3R2:0;T4R1:0;T4R2:0	T1R1:342;T1R2:367;T2R1:0;T2R2:0;T3R1:0;T3R2:0;T4R1:0;T4R2:0	T1R1:0.292397660818713;T1R2:367;T2R1:0;T2R2:0;T3R1:0;T3R2:0;T4R1:0;T4R2:0
514319	chrM	11097	11097	G	A	intergenic	NONE,NONE	NA	NA	2	5550	0.036036	T1R1:1;T1R2:0;T2R1:0;T2R2:0;T3R1:513;T3R2:516;T4R1:0;T4R2:0	T1R1:5342;T1R2:0;T2R1:0;T2R2:0;T3R1:6963;T3R2:6838;T4R1:0;T4R2:0	T1R1:0.0187195806813927;T1R2:0;T2R1:0;T2R2:0;T3R1:6963;T3R2:6838;T4R1:0;T4R2:0
514319	chrX	62291515	62291515	A	C	exonic	4933402E13Rik	nonsynonymous	SNV	4933402E13Rik:NM_001199996:exon4:c.A1140C:p.K380N,4933402E13Rik:NM_001199997:exon4:c.A1140C:p.K380N	0	36	0	T1R1:13;T1R2:16;T2R1:0;T2R2:0;T3R1:0;T3R2:0;T4R1:0;T4R2:0	T1R1:25;T1R2:41;T2R1:0;T2R2:0;T3R1:0;T3R2:0;T4R1:0;T4R2:0	T1R1:52;T1R2:41;T2R1:0;T2R2:0;T3R1:0;T3R2:0;T4R1:0;T4R2:0
582260	chr3	67390965	67390965	T	-	intronic	Mlf1	NA	NA	0	89	0	T1R1:10	T1R1:103	T1R1:9.70873786407767
582260	chr5	112916033	112916033	A	-	intronic	Grk3	NA	NA	0	102	0	T1R1:14	T1R1:149	T1R1:9.39597315436242
582260	chrX	107678530	107678530	T	-	intronic	Tbx22	NA	NA	0	65	0	T1R1:13	T1R1:109	T1R1:11.9266055045872
582260	chr1	44178246	44178246	A	T	exonic	Ercc5	nonsynonymous	SNV	Ercc5:NM_011729:exon13:c.A2748T:p.K916N	0	85	0	T1R1:10	T1R1:119	T1R1:8.40336134453782
582260	chr1	119927678	119927678	G	A	exonic	Cfap221	nonsynonymous	SNV	Cfap221:NM_001115074:exon21:c.C2242T:p.P748S	0	75	0	T1R1:15	T1R1:149	T1R1:10.0671140939597
582260	chr10	4558676	4558676	C	A	exonic	Ccdc170	nonsynonymous	SNV	Ccdc170:NM_001195672:exon10:c.C1881A:p.S627R	0	151	0	T1R1:17	T1R1:177	T1R1:9.6045197740113
582260	chr11	106344015	106344015	G	A	exonic	Scn4a	synonymous	SNV	Scn4a:NM_133199:exon8:c.C1101T:p.Y367Y	0	66	0	T1R1:11	T1R1:72	T1R1:15.2777777777778
582260	chr12	36522085	36522085	G	A	intronic	Ispd	NA	NA	0	98	0	T1R1:58	T1R1:127	T1R1:45.6692913385827
582260	chr14	35569480	35569480	C	A	intronic	Grid1	NA	NA	0	79	0	T1R1:8	T1R1:78	T1R1:10.2564102564103
582260	chr15	36174086	36174086	G	T	UTR5	Polr2k	NA	NA	0	70	0	T1R1:10	T1R1:100	T1R1:10
582260	chr17	7789209	7789209	G	T	intronic	Fndc1	NA	NA	0	34	0	T1R1:18	T1R1:54	T1R1:33.3333333333333
582260	chr17	52978259	52978259	G	A	exonic	Kcnh8	nonsynonymous	SNV	Kcnh8:NM_001031811:exon16:c.G3256A:p.E1086K	0	114	0	T1R1:43	T1R1:139	T1R1:30.9352517985612
582260	chr19	41774180	41774180	A	G	intronic	Arhgap19	NA	NA	0	85	0	T1R1:10	T1R1:63	T1R1:15.8730158730159
582260	chr2	22546836	22546836	C	A	intergenic	Myo3a,Gad2	NA	NA	0	124	0	T1R1:23	T1R1:221	T1R1:10.4072398190045
582260	chr4	141247349	141247349	C	T	intronic	Arhgef19	NA	NA	0	50	0	T1R1:7	T1R1:38	T1R1:18.4210526315789
582260	chr7	13309290	13309290	G	A	intronic	Lig1	NA	NA	0	57	0	T1R1:9	T1R1:54	T1R1:16.6666666666667
582260	chr7	108346374	108346374	C	T	exonic	Olfr493	synonymous	SNV	Olfr493:NM_146310:exon1:c.G606A:p.T202T	0	326	0	T1R1:55	T1R1:354	T1R1:15.5367231638418
582260	chr8	13039629	13039629	A	C	exonic	F10	nonsynonymous	SNV	F10:NM_001242368:exon3:c.A243C:p.E81D,F10:NM_007972:exon3:c.A207C:p.E69D	0	82	0	T1R1:8	T1R1:70	T1R1:11.4285714285714
582260	chr8	63355371	63355371	G	T	exonic	Spock3	nonsynonymous	SNV	Spock3:NM_001252621:exon11:c.G1292T:p.G431V,Spock3:NM_001252620:exon12:c.G1301T:p.G434V,Spock3:NM_023689:exon12:c.G1301T:p.G434V	0	61	0	T1R1:20	T1R1:86	T1R1:23.2558139534884
582260	chr12	114829512	114829512	C	G	intergenic	Mir7094-2,Mir6388	NA	NA	5	513	0.974659	T1R1:38	T1R1:1350	T1R1:2.81481481481481
582262	chr7	18181648	18181649	CA	-	intronic	Igfl3	NA	NA	0	51	0	T1R1:12	T1R1:63	T1R1:19.047619047619
582262	chr13	54525456	54525456	C	T	exonic	Simc1	nonsynonymous	SNV	Simc1:NM_176987:exon2:c.C1616T:p.P539L	0	308	0	T1R1:66	T1R1:339	T1R1:19.4690265486726
582262	chr19	4426663	4426663	C	A	exonic	Rhod	synonymous	SNV	Rhod:NM_001329989:exon4:c.G429T:p.L143L,Rhod:NM_007485:exon4:c.G429T:p.L143L	0	57	0	T1R1:20	T1R1:54	T1R1:37.037037037037
582262	chr3	144879861	144879861	T	C	ncRNA_intronic	Clca4c-ps	NA	NA	0	93	0	T1R1:6	T1R1:75	T1R1:8
582262	chr5	14680868	14680868	G	A	exonic	Pclo	nonsynonymous	SNV	Pclo:NM_001110796:exon6:c.G9383A:p.S3128N,Pclo:NM_011995:exon6:c.G9383A:p.S3128N	0	132	0	T1R1:7	T1R1:104	T1R1:6.73076923076923
582262	chr7	43465192	43465192	T	C	intronic	Vsig10l	NA	NA	0	45	0	T1R1:6	T1R1:30	T1R1:20
582262	chr6	89893801	89893801	C	A	exonic	Vmn1r44	synonymous	SNV	Vmn1r44:NM_053227:exon1:c.C528A:p.P176P	0	293	0	T1R1:8	T1R1:378	T1R1:2.11640211640212
582263	chr1	8682359	8682360	CA	-	intronic	Sntg1	NA	NA	0	100	0	T1R1:12	T1R1:107	T1R1:11.214953271028
582263	chr10	129571512	129571512	T	-	exonic	Olfr794	frameshift	deletion	Olfr794:NM_146378:exon1:c.856delT:p.F286fs	0	306	0	T1R1:63	T1R1:160	T1R1:39.375
582263	chr2	10518237	10518238	CA	-	intronic	Sfmbt2	NA	NA	0	93	0	T1R1:11	T1R1:150	T1R1:7.33333333333333
582263	chr9	75156161	75156161	A	-	intronic	Myo5a	NA	NA	0	236	0	T1R1:10	T1R1:74	T1R1:13.5135135135135
582263	chr1	75428149	75428149	G	C	exonic	Speg	nonsynonymous	SNV	Speg:NM_001085370:exon34:c.G6379C:p.E2127Q,Speg:NM_007463:exon36:c.G8584C:p.E2862Q	0	58	0	T1R1:11	T1R1:40	T1R1:27.5
582263	chr11	9378587	9378587	A	T	intronic	Abca13	NA	NA	0	41	0	T1R1:7	T1R1:34	T1R1:20.5882352941176
582263	chr16	23113272	23113272	A	C	exonic	Eif4a2	synonymous	SNV	Eif4a2:NM_001123037:exon10:c.A900C:p.T300T,Eif4a2:NM_001347179:exon11:c.A1188C:p.T396T,Eif4a2:NM_013506:exon11:c.A1185C:p.T395T	0	118	0	T1R1:6	T1R1:91	T1R1:6.59340659340659
582263	chr17	59007782	59007782	G	A	exonic	Nudt12	nonsynonymous	SNV	Nudt12:NM_026497:exon4:c.C806T:p.A269V	0	188	0	T1R1:11	T1R1:133	T1R1:8.27067669172932
582263	chr19	12919668	12919668	T	A	exonic	Olfr1448	nonsynonymous	SNV	Olfr1448:NM_146701:exon1:c.A640T:p.I214F	0	224	0	T1R1:36	T1R1:113	T1R1:31.858407079646
582263	chr2	40803203	40803203	G	A	exonic	Lrp1b	synonymous	SNV	Lrp1b:NM_053011:exon64:c.C10146T:p.C3382C	0	76	0	T1R1:10	T1R1:82	T1R1:12.1951219512195
582263	chr2	87949863	87949863	G	A	exonic	Olfr1156	synonymous	SNV	Olfr1156:NM_146817:exon1:c.C369T:p.F123F	0	144	0	T1R1:86	T1R1:200	T1R1:43
582263	chr3	154766917	154766917	T	G	intergenic	Erich3,Tnni3k	NA	NA	0	186	0	T1R1:9	T1R1:174	T1R1:5.17241379310345
582263	chr7	81068035	81068035	T	G	intronic	Alpk3	NA	NA	0	57	0	T1R1:12	T1R1:51	T1R1:23.5294117647059
582263	chr15	43867295	43867295	G	A	exonic	Tmem74	synonymous	SNV	Tmem74:NM_175502:exon2:c.C351T:p.N117N	0	224	0	T1R1:8	T1R1:188	T1R1:4.25531914893617
582263	chr17	38208725	38208725	C	T	exonic	Olfr135	nonsynonymous	SNV	Olfr135:NM_146332:exon1:c.C479T:p.A160V	0	213	0	T1R1:7	T1R1:229	T1R1:3.05676855895197
582263	chr2	87072046	87072046	C	A	exonic	Olfr1107	nonsynonymous	SNV	Olfr1107:NM_146844:exon1:c.G87T:p.L29F	2	296	0.675676	T1R1:13	T1R1:355	T1R1:3.66197183098592
582263	chr2	91179182	91179182	G	A	exonic	Madd	nonsynonymous	SNV	Madd:NM_001177720:exon1:c.C56T:p.A19V,Madd:NM_001177719:exon2:c.C56T:p.A19V,Madd:NM_145527:exon2:c.C56T:p.A19V	0	139	0	T1R1:6	T1R1:122	T1R1:4.91803278688525
582263	chr3	5399208	5399208	C	T	exonic	Zfhx4	synonymous	SNV	Zfhx4:NM_030708:exon10:c.C4425T:p.S1475S	0	182	0	T1R1:7	T1R1:164	T1R1:4.26829268292683
582356	chr10	58416547	58416547	-	A	intronic	Lims1	NA	NA	0	51	0	T1R1:11	T1R1:50	T1R1:22
582356	chr10	79685317	79685317	A	-	exonic	Cdc34	frameshift	deletion	Cdc34:NM_177613:exon4:c.447delA:p.R149fs	0	70	0	T1R1:13	T1R1:89	T1R1:14.6067415730337
582356	chr14	29974413	29974414	GA	-	intronic	Selenok	NA	NA	0	55	0	T1R1:10	T1R1:93	T1R1:10.752688172043
582356	chr2	111479474	111479474	C	-	exonic	Olfr1288	stopgain	Olfr1288:NM_146400:exon1:c.689delC:p.S230X	0	297	0	T1R1:43	T1R1:450	T1R1:9.55555555555556
582356	chr2	131055879	131055889	CCCAGCCCAGT	-	intronic	Adam33	NA	NA	0	52	0	T1R1:13	T1R1:82	T1R1:15.8536585365854
582356	chr5	134597824	134597828	CTGCT	-	intronic	Rfc2	NA	NA	0	109	0	T1R1:16	T1R1:90	T1R1:17.7777777777778
582356	chrM	11281	11281	C	-	intergenic	NONE,NONE	NA	NA	0	7072	0	T1R1:363	T1R1:8755	T1R1:4.14620217018846
582356	chrX	42535962	42535962	C	-	exonic	Tenm1	frameshift	deletion	Tenm1:NM_011855:exon31:c.6980delG:p.G2327fs	0	58	0	T1R1:20	T1R1:108	T1R1:18.5185185185185
582356	chr1	40014751	40014751	G	T	intronic	Map4k4	NA	NA	0	72	0	T1R1:7	T1R1:54	T1R1:12.962962962963
582356	chr1	83276028	83276028	C	A	exonic	Sphkap	nonsynonymous	SNV	Sphkap:NM_172430:exon7:c.G3999T:p.K1333N	0	155	0	T1R1:12	T1R1:155	T1R1:7.74193548387097
582356	chr1	150430568	150430568	A	T	exonic	Tpr	nonsynonymous	SNV	Tpr:NM_133780:exon33:c.A4592T:p.E1531V	0	116	0	T1R1:10	T1R1:100	T1R1:10
582356	chr11	43254223	43254223	C	T	exonic	Atp10b	synonymous	SNV	Atp10b:NM_176999:exon22:c.C3792T:p.F1264F	0	105	0	T1R1:12	T1R1:156	T1R1:7.69230769230769
582356	chr17	20356587	20356587	A	G	exonic	Vmn2r107	synonymous	SNV	Vmn2r107:NM_001104569:exon3:c.A846G:p.E282E	0	233	0	T1R1:32	T1R1:429	T1R1:7.45920745920746
582356	chr17	38305070	38305070	G	C	exonic	Olfr137	synonymous	SNV	Olfr137:NM_146488:exon1:c.C390G:p.P130P	0	99	0	T1R1:12	T1R1:111	T1R1:10.8108108108108
582356	chr18	36954226	36954226	C	T	exonic	Gm37013,Pcdha4	synonymous	SNV	Gm37013:NM_001174154:exon1:c.C1461T:p.N487N,Pcdha4:NM_007766:exon1:c.C1461T:p.N487N	1	469	0.21322	T1R1:159	T1R1:424	T1R1:37.5
582356	chr2	88525779	88525779	C	T	exonic	Olfr1186	synonymous	SNV	Olfr1186:NM_146530:exon1:c.C195T:p.F65F	0	277	0	T1R1:170	T1R1:401	T1R1:42.3940149625935
582356	chr2	131055877	131055877	C	T	intronic	Adam33	NA	NA	0	87	0	T1R1:10	T1R1:72	T1R1:13.8888888888889
582356	chr4	111119041	111119041	G	A	exonic	Agbl4	synonymous	SNV	Agbl4:NM_001048189:exon5:c.G594A:p.V198V,Agbl4:NM_001284190:exon5:c.G594A:p.V198V,Agbl4:NM_030231:exon5:c.G594A:p.V198V	0	135	0	T1R1:16	T1R1:166	T1R1:9.63855421686747
582356	chr4	111119042	111119042	G	A	splicing	Agbl4	NA	NA	0	130	0	T1R1:16	T1R1:166	T1R1:9.63855421686747
582356	chr6	83941243	83941243	A	T	splicing	Zfp638	NA	NA	0	146	0	T1R1:14	T1R1:136	T1R1:10.2941176470588
582356	chr7	86615605	86615605	T	C	downstream	Olfr294	NA	NA	0	99	0	T1R1:9	T1R1:133	T1R1:6.76691729323308
582356	chr7	141864847	141864847	G	T	exonic	Muc5b	synonymous	SNV	Muc5b:NM_028801:exon31:c.G11529T:p.G3843G	0	135	0	T1R1:13	T1R1:105	T1R1:12.3809523809524
582356	chrX	107293940	107293940	C	A	UTR3	Gpr174	NA	NA	0	163	0	T1R1:51	T1R1:210	T1R1:24.2857142857143
582356	chrX	107293941	107293941	T	A	UTR3	Gpr174	NA	NA	0	167	0	T1R1:50	T1R1:212	T1R1:23.5849056603774
582356	chr1	140100763	140100763	C	T	intronic	Cfh	NA	NA	0	132	0	T1R1:8	T1R1:161	T1R1:4.96894409937888
582356	chr2	114108095	114108095	C	T	intronic	Aqr	NA	NA	0	162	0	T1R1:9	T1R1:181	T1R1:4.97237569060773
582357	chr1	119598970	119598970	C	T	intronic	Epb41l5	NA	NA	0	56	0	T1R1:34;T1R2:23	T1R1:92;T1R2:61	T1R1:36.9565217391304;T1R2:61
582357	chr1	159319694	159319694	T	G	intronic	Rfwd2	NA	NA	0	51	0	T1R1:10;T1R2:0	T1R1:83;T1R2:0	T1R1:12.0481927710843;T1R2:0
582357	chr1	171580712	171580712	-	AG	intronic	Cd244	NA	NA	0	115	0	T1R1:34;T1R2:32	T1R1:242;T1R2:162	T1R1:14.0495867768595;T1R2:162
582357	chr1	26687145	26687145	A	-	intronic	4931408C20Rik	NA	NA	0	113	0	T1R1:0;T1R2:18	T1R1:135;T1R2:180	T1R1:0;T1R2:180
582357	chr1	72274826	72274826	C	-	intronic	Pecr	NA	NA	0	57	0	T1R1:10;T1R2:0	T1R1:91;T1R2:0	T1R1:10.989010989011;T1R2:0
582357	chr1	88254961	88254961	A	G	exonic	Mroh2a	nonsynonymous	SNV	Mroh2a:NM_001281466:exon32:c.A3601G:p.I1201V	0	154	0	T1R1:14;T1R2:11	T1R1:280;T1R2:234	T1R1:5;T1R2:234
582357	chr10	33471713	33471713	T	C	intronic	Trdn	NA	NA	0	32	0	T1R1:33;T1R2:28	T1R1:65;T1R2:54	T1R1:50.7692307692308;T1R2:54
582357	chr11	4108967	4108969	TAA	-	exonic	Sec14l2	nonframeshift	deletion	Sec14l2:NM_144520:exon7:c.575_577del:p.192_193del	0	194	0	T1R1:56;T1R2:36	T1R1:237;T1R2:142	T1R1:23.6286919831224;T1R2:142
582357	chr11	70527633	70527633	A	C	UTR3	Psmb6	NA	NA	0	33	0	T1R1:30;T1R2:15	T1R1:72;T1R2:34	T1R1:41.6666666666667;T1R2:34
582357	chr13	30195689	30195689	T	-	intronic	Mboat1	NA	NA	0	64	0	T1R1:10;T1R2:0	T1R1:98;T1R2:0	T1R1:10.2040816326531;T1R2:0
582357	chr15	57919946	57919946	G	C	exonic	Tbc1d31	nonsynonymous	SNV	Tbc1d31:NM_001081396:exon3:c.G240C:p.Q80H,Tbc1d31:NM_001167679:exon3:c.G240C:p.Q80H	0	55	0	T1R1:40;T1R2:39	T1R1:97;T1R2:87	T1R1:41.2371134020619;T1R2:87
582357	chr18	36656842	36656876	GCTTTGTGGATTTTTTTTACAGTGAGTCAACATGT	-	intronic	Ankhd1	NA	NA	0	58	0	T1R1:32;T1R2:0	T1R1:59;T1R2:0	T1R1:54.2372881355932;T1R2:0
582357	chr2	157469250	157469252	AGA	-	exonic	Src	nonframeshift	deletion	Src:NM_001025395:exon12:c.1239_1241del:p.413_414del,Src:NM_009271:exon13:c.1257_1259del:p.419_420del	0	67	0	T1R1:19;T1R2:0	T1R1:107;T1R2:0	T1R1:17.7570093457944;T1R2:0
582357	chr2	59797809	59797809	G	T	intronic	Tanc1	NA	NA	0	58	0	T1R1:26;T1R2:19	T1R1:93;T1R2:76	T1R1:27.9569892473118;T1R2:76
582357	chr2	59797810	59797810	G	A	intronic	Tanc1	NA	NA	0	57	0	T1R1:26;T1R2:19	T1R1:93;T1R2:76	T1R1:27.9569892473118;T1R2:76
582357	chr2	91931373	91931373	T	-	exonic	Mdk	frameshift	deletion	Mdk:NM_001012335:exon2:c.75delA:p.K25fs,Mdk:NM_001012336:exon2:c.75delA:p.K25fs,Mdk:NM_001291481:exon2:c.75delA:p.K25fs,Mdk:NM_001291483:exon2:c.75delA:p.K25fs,Mdk:NM_010784:exon2:c.75delA:p.K25fs	0	55	0	T1R1:10;T1R2:0	T1R1:92;T1R2:0	T1R1:10.8695652173913;T1R2:0
582357	chr3	67594286	67594286	T	-	intronic	Mfsd1	NA	NA	0	82	0	T1R1:10;T1R2:0	T1R1:123;T1R2:0	T1R1:8.13008130081301;T1R2:0
582357	chr4	107165589	107165592	TTCT	-	exonic	Tceanc2	frameshift	deletion	Tceanc2:NM_025617:exon3:c.197_200del:p.K66fs	0	100	0	T1R1:0;T1R2:63	T1R1:76;T1R2:129	T1R1:0;T1R2:129
582357	chr4	130719318	130719318	C	T	exonic	Pum1	synonymous	SNV	Pum1:NM_001159603:exon5:c.C687T:p.S229S,Pum1:NM_001159604:exon5:c.C687T:p.S229S,Pum1:NM_030722:exon5:c.C687T:p.S229S	0	49	0	T1R1:27;T1R2:37	T1R1:84;T1R2:78	T1R1:32.1428571428571;T1R2:78
582357	chr4	139432453	139432453	-	T	intronic	Ubr4	NA	NA	0	217	0	T1R1:1;T1R2:11	T1R1:282;T1R2:236	T1R1:0.354609929078014;T1R2:236
582357	chr5	33076412	33076412	A	-	intergenic	Ywhah,Slc5a1	NA	NA	0	56	0	T1R1:11;T1R2:12	T1R1:146;T1R2:104	T1R1:7.53424657534247;T1R2:104
582357	chr5	92662571	92662571	-	GAG	intronic	Ccdc158	NA	NA	0	111	0	T1R1:35;T1R2:49	T1R1:129;T1R2:167	T1R1:27.1317829457364;T1R2:167
582357	chr6	118169799	118169799	A	-	intronic	Ret	NA	NA	0	65	0	T1R1:12;T1R2:0	T1R1:108;T1R2:0	T1R1:11.1111111111111;T1R2:0
582357	chr6	125684081	125684081	-	T	intronic	Vwf	NA	NA	0	142	0	T1R1:10;T1R2:0	T1R1:245;T1R2:0	T1R1:4.08163265306122;T1R2:0
582357	chr6	145234355	145234355	T	A	exonic	Kras	nonsynonymous	SNV	Kras:NM_021284:exon3:c.A183T:p.Q61H	0	76	0	T1R1:119;T1R2:101	T1R1:198;T1R2:163	T1R1:60.1010101010101;T1R2:163
582357	chr6	149327240	149327240	G	T	exonic	2810474O19Rik	nonsynonymous	SNV	2810474O19Rik:NM_001289662:exon3:c.G1783T:p.V595F,2810474O19Rik:NM_026054:exon3:c.G1783T:p.V595F,2810474O19Rik:NM_001289661:exon4:c.G1783T:p.V595F	0	52	0	T1R1:40;T1R2:29	T1R1:166;T1R2:128	T1R1:24.0963855421687;T1R2:128
582357	chr6	47508432	47508432	G	A	intronic	Cul1	NA	NA	0	75	0	T1R1:59;T1R2:52	T1R1:199;T1R2:153	T1R1:29.6482412060301;T1R2:153
582357	chr7	102710826	102710826	A	T	UTR3	Olfr558	NA	NA	0	78	0	T1R1:34;T1R2:35	T1R1:198;T1R2:157	T1R1:17.1717171717172;T1R2:157
582357	chr8	48277849	48277849	-	T	intronic	Tenm3	NA	NA	0	57	0	T1R1:10;T1R2:0	T1R1:144;T1R2:0	T1R1:6.94444444444444;T1R2:0
582357	chr9	54398032	54398032	T	-	intronic	Dmxl2	NA	NA	0	91	0	T1R1:32;T1R2:0	T1R1:210;T1R2:0	T1R1:15.2380952380952;T1R2:0
584246	chr12	102227106	102227108	TTG	-	intronic	Slc24a4	NA	NA	0	71	0	T1R1:11	T1R1:109	T1R1:10.0917431192661
584246	chr2	140265635	140265635	A	-	intronic	Sel1l2	NA	NA	0	110	0	T1R1:31	T1R1:90	T1R1:34.4444444444444
584246	chr1	130596598	130596598	G	A	intronic	Zp3r	NA	NA	0	40	0	T1R1:30	T1R1:51	T1R1:58.8235294117647
584246	chr12	69921617	69921617	C	T	intronic	Atl1	NA	NA	0	171	0	T1R1:23	T1R1:201	T1R1:11.4427860696517
584246	chr14	55073418	55073418	C	T	exonic	Zfhx2	synonymous	SNV	Zfhx2:NM_001039198:exon2:c.G1818A:p.L606L	0	43	0	T1R1:17	T1R1:35	T1R1:48.5714285714286
584246	chr14	88467404	88467404	C	T	exonic	Pcdh20	nonsynonymous	SNV	Pcdh20:NM_178685:exon3:c.G2459A:p.R820H	1	115	0.869565	T1R1:13	T1R1:120	T1R1:10.8333333333333
584246	chr15	98863993	98863993	G	A	exonic	Kmt2d	nonsynonymous	SNV	Kmt2d:NM_001033276:exon11:c.C1475T:p.P492L	0	79	0	T1R1:14	T1R1:99	T1R1:14.1414141414141
584246	chr15	98863994	98863994	G	A	exonic	Kmt2d	nonsynonymous	SNV	Kmt2d:NM_001033276:exon11:c.C1474T:p.P492S	0	78	0	T1R1:14	T1R1:101	T1R1:13.8613861386139
584246	chr17	37563993	37563993	G	T	exonic	Olfr112	nonsynonymous	SNV	Olfr112:NM_001013575:exon3:c.C317A:p.A106D	0	350	0	T1R1:20	T1R1:360	T1R1:5.55555555555556
584246	chr17	40208169	40208169	G	A	exonic	Pgk2	nonsynonymous	SNV	Pgk2:NM_031190:exon1:c.C367T:p.R123C	0	67	0	T1R1:43	T1R1:75	T1R1:57.3333333333333
584246	chr17	64138960	64138960	C	T	exonic	Fer	synonymous	SNV	Fer:NM_008000:exon14:c.C1305T:p.R435R,Fer:NM_001286415:exon18:c.C2241T:p.R747R,Fer:NM_001037997:exon19:c.C2415T:p.R805R	0	125	0	T1R1:8	T1R1:97	T1R1:8.24742268041237
584246	chr2	150801522	150801522	T	A	intronic	Pygb	NA	NA	0	47	0	T1R1:39	T1R1:73	T1R1:53.4246575342466
584246	chr3	142608249	142608249	G	C	exonic	Gbp2b	nonsynonymous	SNV	Gbp2b:NM_010259:exon8:c.G1289C:p.G430A	0	84	0	T1R1:8	T1R1:80	T1R1:10
584246	chr4	96526022	96526022	T	G	exonic	Cyp2j6	nonsynonymous	SNV	Cyp2j6:NM_010008:exon7:c.A1005C:p.K335N	0	78	0	T1R1:13	T1R1:75	T1R1:17.3333333333333
584246	chr5	38674534	38674534	C	A	exonic	Zfp518b	nonsynonymous	SNV	Zfp518b:NM_001177902:exon3:c.G127T:p.A43S,Zfp518b:NM_001081144:exon4:c.G127T:p.A43S	0	111	0	T1R1:14	T1R1:108	T1R1:12.962962962963
584246	chr6	122318615	122318615	G	A	exonic	Phc1	stopgain	Phc1:NM_001042623:exon14:c.C2755T:p.Q919X,Phc1:NM_001271579:exon15:c.C2911T:p.Q971X,Phc1:NM_007905:exon15:c.C2911T:p.Q971X	0	106	0	T1R1:18	T1R1:132	T1R1:13.6363636363636
584246	chrX	56923244	56923244	G	A	intergenic	Map7d3,Brs3	NA	NA	0	150	0	T1R1:21	T1R1:121	T1R1:17.3553719008264
584246	chrX	152269783	152269783	C	A	exonic	Kdm5c	nonsynonymous	SNV	Kdm5c:NM_013668:exon20:c.C3050A:p.P1017H	0	82	0	T1R1:12	T1R1:76	T1R1:15.7894736842105
584246	chrX	152269784	152269784	C	A	exonic	Kdm5c	synonymous	SNV	Kdm5c:NM_013668:exon20:c.C3051A:p.P1017P	0	82	0	T1R1:12	T1R1:76	T1R1:15.7894736842105
584246	chr2	88767554	88767554	A	C	exonic	Olfr1200	nonsynonymous	SNV	Olfr1200:NM_001005227:exon1:c.T760G:p.Y254D	0	213	0	T1R1:10	T1R1:301	T1R1:3.32225913621263
584254	chr13	21495784	21495787	CTGC	-	intergenic	Zkscan4,Zfp389	NA	NA	0	56	0	T1R1:33	T1R1:101	T1R1:32.6732673267327
584254	chr17	57769497	57769497	A	-	upstream	Cntnap5c	NA	NA	0	93	0	T1R1:11	T1R1:149	T1R1:7.38255033557047
584254	chr4	147512213	147512218	AAAAAG	-	intronic	Zfp982	NA	NA	0	146	0	T1R1:11	T1R1:220	T1R1:5
584254	chr7	52003902	52003902	-	GGGGGG	intronic	Svip	NA	NA	0	54	0	T1R1:14	T1R1:71	T1R1:19.7183098591549
584254	chrX	7705387	7705387	C	-	exonic	Gpkow	frameshift	deletion	Gpkow:NM_173747:exon6:c.868delC:p.R290fs	0	70	0	T1R1:11	T1R1:125	T1R1:8.8
584254	chrX	159973106	159973106	-	C	intronic	Sh3kbp1	NA	NA	0	215	0	T1R1:49	T1R1:323	T1R1:15.1702786377709
584254	chrX	164428497	164428497	-	T	intronic	Piga	NA	NA	0	82	0	T1R1:13	T1R1:78	T1R1:16.6666666666667
584254	chr1	65252527	65252527	G	T	exonic	Pikfyve	nonsynonymous	SNV	Pikfyve:NM_001310624:exon23:c.G3904T:p.V1302L,Pikfyve:NM_011086:exon23:c.G3769T:p.V1257L	0	124	0	T1R1:16	T1R1:156	T1R1:10.2564102564103
584254	chr1	131316270	131316270	G	T	intronic	Srgap2	NA	NA	0	87	0	T1R1:9	T1R1:72	T1R1:12.5
584254	chr1	174223342	174223342	G	C	exonic	Spta1	nonsynonymous	SNV	Spta1:NM_011465:exon38:c.G5386C:p.V1796L	0	55	0	T1R1:13	T1R1:94	T1R1:13.8297872340426
584254	chr11	94647998	94647998	G	T	exonic	Eme1	nonsynonymous	SNV	Eme1:NM_177752:exon5:c.C1055A:p.A352E	0	83	0	T1R1:16	T1R1:70	T1R1:22.8571428571429
584254	chr11	99628069	99628069	G	T	exonic	Krtap4-1	nonsynonymous	SNV	Krtap4-1:NM_001048196:exon1:c.C114A:p.S38R	0	334	0	T1R1:46	T1R1:243	T1R1:18.9300411522634
584254	chr16	96790970	96790970	T	C	exonic	Dscam	nonsynonymous	SNV	Dscam:NM_031174:exon10:c.A2104G:p.I702V	0	170	0	T1R1:22	T1R1:175	T1R1:12.5714285714286
584254	chr18	14651075	14651075	C	T	exonic	Ss18	synonymous	SNV	Ss18:NM_001161369:exon5:c.G555A:p.Q185Q,Ss18:NM_009280:exon5:c.G555A:p.Q185Q	0	63	0	T1R1:8	T1R1:84	T1R1:9.52380952380952
584254	chr19	50168582	50168582	A	C	exonic	Sorcs1	nonsynonymous	SNV	Sorcs1:NM_001252501:exon24:c.T3202G:p.L1068V,Sorcs1:NM_001290356:exon24:c.T3202G:p.L1068V,Sorcs1:NM_021377:exon24:c.T3202G:p.L1068V	0	90	0	T1R1:9	T1R1:75	T1R1:12
584254	chr2	78918774	78918774	G	A	exonic	Ube2e3	nonsynonymous	SNV	Ube2e3:NM_009454:exon5:c.G466A:p.A156T	0	99	0	T1R1:18	T1R1:151	T1R1:11.9205298013245
584254	chr2	89590430	89590430	C	A	exonic	Olfr1246	nonsynonymous	SNV	Olfr1246:NM_146792:exon1:c.G684T:p.Q228H	0	127	0	T1R1:17	T1R1:211	T1R1:8.05687203791469
584254	chr2	125986321	125986321	G	A	exonic	Fam227b	stopgain	Fam227b:NM_029455:exon16:c.C1396T:p.Q466X	1	138	0.724638	T1R1:18	T1R1:140	T1R1:12.8571428571429
584254	chr3	98811039	98811039	C	A	exonic	Hsd3b6	nonsynonymous	SNV	Hsd3b6:NM_013821:exon2:c.G8T:p.G3V	0	164	0	T1R1:24	T1R1:213	T1R1:11.2676056338028
584254	chr3	138112583	138112583	C	A	exonic	Mttp	synonymous	SNV	Mttp:NM_008642:exon9:c.G1113T:p.S371S,Mttp:NM_001163457:exon11:c.G1158T:p.S386S	0	48	0	T1R1:11	T1R1:67	T1R1:16.4179104477612
584254	chr4	106342298	106342298	G	A	intronic	Usp24	NA	NA	0	175	0	T1R1:15	T1R1:155	T1R1:9.67741935483871
584254	chr6	40884996	40884996	A	T	exonic	Moxd2	nonsynonymous	SNV	Moxd2:NM_139296:exon4:c.T641A:p.L214H	0	209	0	T1R1:45	T1R1:320	T1R1:14.0625
584254	chr6	50594982	50594982	G	A	intronic	4921507P07Rik	NA	NA	0	68	0	T1R1:10	T1R1:67	T1R1:14.9253731343284
584254	chr6	55461594	55461594	G	T	exonic	Adcyap1r1	nonsynonymous	SNV	Adcyap1r1:NM_001025372:exon3:c.G137T:p.G46V,Adcyap1r1:NM_007407:exon3:c.G137T:p.G46V	0	74	0	T1R1:8	T1R1:78	T1R1:10.2564102564103
584254	chr7	87492674	87492674	G	T	exonic	Tyr	nonsynonymous	SNV	Tyr:NM_001317397:exon1:c.C677A:p.T226N,Tyr:NM_011661:exon1:c.C677A:p.T226N	0	72	0	T1R1:16	T1R1:99	T1R1:16.1616161616162
584254	chr8	40467852	40467852	G	A	intronic	Zdhhc2	NA	NA	0	74	0	T1R1:21	T1R1:80	T1R1:26.25
584254	chr8	104965972	104965972	T	G	exonic	Ces2g	nonsynonymous	SNV	Ces2g:NM_197999:exon6:c.T903G:p.I301M	0	200	0	T1R1:39	T1R1:226	T1R1:17.2566371681416
584254	chr9	58921224	58921224	G	A	exonic	Neo1	nonsynonymous	SNV	Neo1:NM_001042752:exon11:c.C1925T:p.A642V,Neo1:NM_008684:exon11:c.C1925T:p.A642V	0	162	0	T1R1:13	T1R1:96	T1R1:13.5416666666667
584254	chrX	7705389	7705389	G	A	exonic	Gpkow	synonymous	SNV	Gpkow:NM_173747:exon6:c.G870A:p.R290R	0	92	0	T1R1:18	T1R1:130	T1R1:13.8461538461538
584254	chrX	99072973	99072973	C	A	intronic	Stard8	NA	NA	0	53	0	T1R1:13	T1R1:53	T1R1:24.5283018867925
584254	chrX	100397185	100397185	C	T	UTR3	Eda	NA	NA	0	50	0	T1R1:6	T1R1:39	T1R1:15.3846153846154
584254	chrX	139004001	139004001	G	C	exonic	Nrk	nonsynonymous	SNV	Nrk:NM_013724:exon27:c.G4174C:p.A1392P	0	110	0	T1R1:27	T1R1:187	T1R1:14.4385026737968
585996	chr11	46239804	46239809	CTCCCT	-	ncRNA_intronic	Mir6989	NA	NA	0	136	0	T1R1:35	T1R1:100	T1R1:35
585996	chr12	111979749	111979749	G	-	intronic	Rd3l,Tdrd9	NA	NA	0	107	0	T1R1:10	T1R1:102	T1R1:9.80392156862745
585996	chr15	5099121	5099130	GTAGATGAAA	-	exonic	Card6	frameshift	deletion	Card6:NM_001163138:exon4:c.2783_2792del:p.L928fs	0	197	0	T1R1:19	T1R1:181	T1R1:10.4972375690608
585996	chr18	36975738	36975740	GTG	-	exonic	Gm38667,Pcdha7	nonframeshift	deletion	Gm38667:NM_001301259:exon1:c.1842_1844del:p.614_615del,Pcdha7:NM_009957:exon1:c.1815_1817del:p.605_606del	0	125	0	T1R1:40	T1R1:120	T1R1:33.3333333333333
585996	chr6	57926195	57926195	-	A	exonic	Vmn1r23	frameshift	insertion	Vmn1r23:NM_134179:exon1:c.596dupT:p.V199fs	0	264	0	T1R1:153	T1R1:448	T1R1:34.1517857142857
585996	chr6	58265410	58265410	T	-	exonic	Vmn1r28	frameshift	deletion	Vmn1r28:NM_134180:exon1:c.237delT:p.T79fs	0	515	0	T1R1:253	T1R1:656	T1R1:38.5670731707317
585996	chr6	118169799	118169799	A	-	intronic	Ret	NA	NA	0	62	0	T1R1:13	T1R1:76	T1R1:17.1052631578947
585996	chr8	40509976	40509976	-	A	intronic	Cnot7	NA	NA	0	155	0	T1R1:11	T1R1:130	T1R1:8.46153846153846
585996	chr1	50979502	50979502	A	T	intronic	Tmeff2	NA	NA	0	165	0	T1R1:50	T1R1:135	T1R1:37.037037037037
585996	chr1	74192883	74192883	A	T	intronic	Cxcr1	NA	NA	0	47	0	T1R1:14	T1R1:44	T1R1:31.8181818181818
585996	chr1	134541239	134541239	G	A	exonic	Mgat4e	nonsynonymous	SNV	Mgat4e:NM_001145300:exon3:c.C1066T:p.P356S,Mgat4e:NM_001291015:exon4:c.C820T:p.P274S	0	75	0	T1R1:28	T1R1:71	T1R1:39.4366197183099
585996	chr10	80022364	80022364	A	T	ncRNA_intronic	Bc1	NA	NA	0	70	0	T1R1:17	T1R1:38	T1R1:44.7368421052632
585996	chr10	130018140	130018140	C	A	exonic	Olfr820	nonsynonymous	SNV	Olfr820:NM_146675:exon1:c.C778A:p.P260T	0	144	0	T1R1:42	T1R1:144	T1R1:29.1666666666667
585996	chr11	52118112	52118112	C	T	exonic	Ppp2ca	synonymous	SNV	Ppp2ca:NM_019411:exon3:c.C438T:p.F146F	0	96	0	T1R1:26	T1R1:81	T1R1:32.0987654320988
585996	chr11	67251832	67251832	C	A	exonic	Myh4	nonsynonymous	SNV	Myh4:NM_010855:exon23:c.C2818A:p.L940I	0	173	0	T1R1:31	T1R1:91	T1R1:34.0659340659341
585996	chr11	67251833	67251833	T	C	exonic	Myh4	nonsynonymous	SNV	Myh4:NM_010855:exon23:c.T2819C:p.L940P	0	166	0	T1R1:31	T1R1:89	T1R1:34.8314606741573
585996	chr11	83350935	83350935	G	A	intronic	Ap2b1	NA	NA	0	94	0	T1R1:11	T1R1:47	T1R1:23.4042553191489
585996	chr15	31027358	31027358	C	T	intronic	Ctnnd2	NA	NA	0	142	0	T1R1:49	T1R1:109	T1R1:44.954128440367
585996	chr15	47883504	47883504	T	A	intronic	Csmd3	NA	NA	0	108	0	T1R1:52	T1R1:135	T1R1:38.5185185185185
585996	chr15	83677015	83677015	G	A	exonic	Scube1	synonymous	SNV	Scube1:NM_001271472:exon4:c.C375T:p.N125N,Scube1:NM_001271473:exon4:c.C375T:p.N125N,Scube1:NM_022723:exon4:c.C375T:p.N125N	0	88	0	T1R1:9	T1R1:74	T1R1:12.1621621621622
585996	chr15	88824632	88824632	C	T	intronic	Creld2	NA	NA	0	108	0	T1R1:17	T1R1:75	T1R1:22.6666666666667
585996	chr15	97245469	97245469	G	A	exonic	Amigo2	synonymous	SNV	Amigo2:NM_178114:exon1:c.C1071T:p.A357A,Amigo2:NM_001164563:exon2:c.C1071T:p.A357A,Amigo2:NM_001164602:exon2:c.C1071T:p.A357A	0	112	0	T1R1:25	T1R1:69	T1R1:36.231884057971
585996	chr16	91407712	91407712	G	T	exonic	Il10rb	synonymous	SNV	Il10rb:NM_008349:exon2:c.G150T:p.T50T	0	105	0	T1R1:8	T1R1:52	T1R1:15.3846153846154
585996	chr18	11888885	11888885	G	T	intronic	Cables1	NA	NA	0	60	0	T1R1:16	T1R1:40	T1R1:40
585996	chr18	37658120	37658120	G	A	intronic	Gm37013,Gm38666,Gm38667	NA	NA	0	165	0	T1R1:49	T1R1:127	T1R1:38.5826771653543
585996	chr2	4092047	4092047	G	A	intronic	Frmd4a	NA	NA	0	89	0	T1R1:32	T1R1:75	T1R1:42.6666666666667
585996	chr2	85070014	85070014	C	T	exonic	Tnks1bp1	nonsynonymous	SNV	Tnks1bp1:NM_001081260:exon7:c.C4313T:p.P1438L	0	149	0	T1R1:9	T1R1:143	T1R1:6.29370629370629
585996	chr2	86356138	86356138	C	A	exonic	Olfr1056	synonymous	SNV	Olfr1056:NM_147018:exon1:c.G243T:p.T81T	1	303	0.330033	T1R1:120	T1R1:329	T1R1:36.4741641337386
585996	chr2	112142921	112142921	A	C	downstream	Olfr1317	NA	NA	0	31	0	T1R1:21	T1R1:51	T1R1:41.1764705882353
585996	chr2	150801522	150801522	T	A	intronic	Pygb	NA	NA	0	97	0	T1R1:41	T1R1:65	T1R1:63.0769230769231
585996	chr2	172939664	172939664	C	A	exonic	Bmp7	nonsynonymous	SNV	Bmp7:NM_007557:exon1:c.G406T:p.V136F	0	48	0	T1R1:16	T1R1:45	T1R1:35.5555555555556
585996	chr3	95171561	95171561	G	T	exonic	Sema6c	nonsynonymous	SNV	Sema6c:NM_011351:exon16:c.G1721T:p.G574V,Sema6c:NM_001272024:exon19:c.G1721T:p.G574V	0	195	0	T1R1:37	T1R1:123	T1R1:30.0813008130081
585996	chr4	46468586	46468586	G	T	exonic	Anp32b	nonsynonymous	SNV	Anp32b:NM_130889:exon4:c.G355T:p.D119Y	0	125	0	T1R1:31	T1R1:80	T1R1:38.75
585996	chr4	114603025	114603025	G	C	intronic	Trabd2b	NA	NA	0	74	0	T1R1:8	T1R1:57	T1R1:14.0350877192982
585996	chr4	156232240	156232240	C	A	exonic	Klhl17	nonsynonymous	SNV	Klhl17:NM_198305:exon6:c.G983T:p.S328I	0	32	0	T1R1:17	T1R1:38	T1R1:44.7368421052632
585996	chr5	87891430	87891430	G	T	intronic	Odam	NA	NA	0	75	0	T1R1:33	T1R1:84	T1R1:39.2857142857143
585996	chr5	110726807	110726807	G	A	intronic	Ep400	NA	NA	0	114	0	T1R1:29	T1R1:88	T1R1:32.9545454545455
585996	chr5	117708018	117708018	C	T	exonic	Ksr2	nonsynonymous	SNV	Ksr2:NM_001312914:exon14:c.C1949T:p.A650V	0	94	0	T1R1:47	T1R1:113	T1R1:41.5929203539823
585996	chr6	18074761	18074761	A	G	intronic	Asz1	NA	NA	0	96	0	T1R1:14	T1R1:132	T1R1:10.6060606060606
585996	chr6	41533807	41533807	G	C	intergenic	Prss2,Ephb6	NA	NA	0	119	0	T1R1:28	T1R1:76	T1R1:36.8421052631579
585996	chr6	145047278	145047278	A	T	intronic	Bcat1	NA	NA	0	134	0	T1R1:57	T1R1:122	T1R1:46.7213114754098
585996	chr7	15904026	15904026	G	C	UTR3	Crxos	NA	NA	0	53	0	T1R1:23	T1R1:56	T1R1:41.0714285714286
585996	chr7	130196315	130196315	A	G	exonic	Fgfr2	nonsynonymous	SNV	Fgfr2:NM_001347638:exon7:c.T856C:p.C286R,Fgfr2:NM_201601:exon7:c.T859C:p.C287R,Fgfr2:NM_010207:exon9:c.T1201C:p.C401R	0	79	0	T1R1:29	T1R1:47	T1R1:61.7021276595745
585996	chr8	45242112	45242112	C	T	intronic	F11	NA	NA	0	76	0	T1R1:8	T1R1:82	T1R1:9.75609756097561
585996	chr9	39592908	39592908	G	T	exonic	AW551984	synonymous	SNV	AW551984:NM_001199556:exon15:c.C1761A:p.A587A,AW551984:NM_178737:exon15:c.C1761A:p.A587A	0	83	0	T1R1:18	T1R1:57	T1R1:31.5789473684211
585996	chr9	45346089	45346089	G	T	UTR3	Tmprss13	NA	NA	0	104	0	T1R1:18	T1R1:54	T1R1:33.3333333333333
585996	chr9	72616837	72616837	A	T	exonic	Rfx7	synonymous	SNV	Rfx7:NM_001033536:exon9:c.A1308T:p.P436P	0	212	0	T1R1:58	T1R1:130	T1R1:44.6153846153846
585996	chr9	72616838	72616838	G	T	exonic	Rfx7	nonsynonymous	SNV	Rfx7:NM_001033536:exon9:c.G1309T:p.A437S	0	212	0	T1R1:58	T1R1:131	T1R1:44.2748091603053
585996	chr12	114937361	114937361	C	G	intergenic	Mir7094-2,Mir6388	NA	NA	3	347	0.864553	T1R1:23	T1R1:607	T1R1:3.78912685337726
585996	chrX	75285932	75285932	G	T	exonic	F8	nonsynonymous	SNV	F8:NM_001161373:exon13:c.C4351A:p.L1451I,F8:NM_001161374:exon13:c.C4351A:p.L1451I,F8:NM_007977:exon14:c.C4561A:p.L1521I	0	141	0	T1R1:9	T1R1:182	T1R1:4.94505494505495
585998	chr10	129526537	129526540	TCTC	-	exonic	Olfr791	frameshift	deletion	Olfr791:NM_146930:exon1:c.309_312del:p.I103fs	0	138	0	T1R1:27	T1R1:185	T1R1:14.5945945945946
585998	chr14	59526731	59526738	TCCTTCAC	-	intronic	Cab39l	NA	NA	0	180	0	T1R1:30	T1R1:124	T1R1:24.1935483870968
585998	chr3	81941444	81941444	-	C	intronic	Ctso	NA	NA	0	62	0	T1R1:17	T1R1:52	T1R1:32.6923076923077
585998	chr3	103046736	103046736	-	A	intronic	Csde1	NA	NA	0	157	0	T1R1:12	T1R1:91	T1R1:13.1868131868132
585998	chr6	41311442	41311451	ACAGTATTGA	-	intronic	Try5	NA	NA	0	123	0	T1R1:21	T1R1:184	T1R1:11.4130434782609
585998	chr11	60375739	60375739	A	G	intronic	Drc3	NA	NA	0	84	0	T1R1:7	T1R1:50	T1R1:14
585998	chr11	64045416	64045416	G	T	intronic	Cox10	NA	NA	0	77	0	T1R1:8	T1R1:55	T1R1:14.5454545454545
585998	chr11	80252844	80252844	G	A	intronic	Rhot1	NA	NA	0	34	0	T1R1:17	T1R1:32	T1R1:53.125
585998	chr12	113422452	113422452	C	T	intergenic	Tmem121,Adam6b	NA	NA	0	107	0	T1R1:39	T1R1:112	T1R1:34.8214285714286
585998	chr17	28330718	28330718	G	A	intronic	Rpl10a	NA	NA	0	119	0	T1R1:10	T1R1:83	T1R1:12.0481927710843
585998	chr2	89630827	89630827	C	T	exonic	Olfr1249	nonsynonymous	SNV	Olfr1249:NM_001011796:exon1:c.G70A:p.A24T	1	241	0.414938	T1R1:21	T1R1:336	T1R1:6.25
585998	chr3	93202791	93202791	G	T	exonic	Flg2	nonsynonymous	SNV	Flg2:NM_001013804:exon3:c.G2125T:p.G709C	0	160	0	T1R1:9	T1R1:159	T1R1:5.66037735849057
585998	chr4	22376939	22376939	A	G	exonic	Fbxl4	nonsynonymous	SNV	Fbxl4:NM_172988:exon3:c.A374G:p.D125G	0	110	0	T1R1:11	T1R1:125	T1R1:8.8
585998	chr6	137056624	137056624	T	G	intronic	Rerg	NA	NA	0	54	0	T1R1:14	T1R1:49	T1R1:28.5714285714286
585998	chr6	145234356	145234356	T	C	exonic	Kras	nonsynonymous	SNV	Kras:NM_021284:exon3:c.A182G:p.Q61R	0	142	0	T1R1:48	T1R1:116	T1R1:41.3793103448276
585998	chr8	81770822	81770822	A	G	exonic	Inpp4b	synonymous	SNV	Inpp4b:NM_001297593:exon5:c.A87G:p.P29P,Inpp4b:NM_001297591:exon6:c.A270G:p.P90P,Inpp4b:NM_001297596:exon6:c.A270G:p.P90P,Inpp4b:NM_001024617:exon7:c.A270G:p.P90P	0	114	0	T1R1:46	T1R1:108	T1R1:42.5925925925926
585998	chr8	109558731	109558731	C	T	exonic	Dhx38	synonymous	SNV	Dhx38:NM_178380:exon10:c.G1302A:p.V434V	0	101	0	T1R1:13	T1R1:88	T1R1:14.7727272727273
585998	chr9	55815375	55815375	G	T	exonic	Scaper	synonymous	SNV	Scaper:NM_001081341:exon18:c.C2148A:p.A716A	0	88	0	T1R1:15	T1R1:130	T1R1:11.5384615384615
585998	chr9	55815376	55815376	G	T	exonic	Scaper	nonsynonymous	SNV	Scaper:NM_001081341:exon18:c.C2147A:p.A716D	0	87	0	T1R1:14	T1R1:127	T1R1:11.0236220472441
585998	chr14	53777397	53777397	A	G	intergenic	Olfr1507,Dad1	NA	NA	0	174	0	T1R1:10	T1R1:210	T1R1:4.76190476190476
587965	chr12	16965489	16965489	-	T	exonic	Rock2	frameshift	insertion	Rock2:NM_009072:exon20:c.2387dupT:p.I796fs	0	70	0	T2R1:16	T2R1:112	T2R1:14.2857142857143
587965	chr2	26463876	26463876	T	C	exonic	Notch1	nonsynonymous	SNV	Notch1:NM_008714:exon31:c.A5738G:p.Q1913R	0	52	0	T2R1:7	T2R1:46	T2R1:15.2173913043478
587965	chr4	55044333	55044333	A	G	intronic	Zfp462	NA	NA	0	53	0	T2R1:8	T2R1:45	T2R1:17.7777777777778
587966	chr10	129802064	129802064	C	T	exonic	Olfr811	nonsynonymous	SNV	Olfr811:NM_146552:exon1:c.G460A:p.V154I	0	255	0	T1R1:117;LLR1(liver	lump):0	T1R1:283;LLR1(liver	lump):0	T1R1:41.3427561837456;LLR1(liver	lump):0
587966	chr11	53464156	53464156	C	T	exonic	Shroom1	nonsynonymous	SNV	Shroom1:NM_001290789:exon2:c.C902T:p.P301L,Shroom1:NM_027917:exon2:c.C902T:p.P301L	0	77	0	T1R1:0;LLR1(liver	lump):12	T1R1:67;LLR1(liver	lump):100	T1R1:0;LLR1(liver	lump):100
587966	chr13	93093045	93093045	A	G	exonic	Cmya5	nonsynonymous	SNV	Cmya5:NM_023821:exon2:c.T5534C:p.V1845A	0	129	0	T1R1:60;LLR1(liver	lump):0	T1R1:133;LLR1(liver	lump):0	T1R1:45.1127819548872;LLR1(liver	lump):0
587966	chr14	56376329	56376329	T	C	intronic	Atp12a	NA	NA	0	87	0	T1R1:24;LLR1(liver	lump):0	T1R1:68;LLR1(liver	lump):0	T1R1:35.2941176470588;LLR1(liver	lump):0
587966	chr14	67410149	67410149	T	C	intronic	Ebf2	NA	NA	0	80	0	T1R1:0;LLR1(liver	lump):7	T1R1:63;LLR1(liver	lump):85	T1R1:0;LLR1(liver	lump):85
587966	chr15	80257175	80257175	T	A	exonic	Atf4	synonymous	SNV	Atf4:NM_009716:exon3:c.T765A:p.P255P,Atf4:NM_001287180:exon4:c.T765A:p.P255P	0	46	0	T1R1:0;LLR1(liver	lump):13	T1R1:48;LLR1(liver	lump):58	T1R1:0;LLR1(liver	lump):58
587966	chr15	80257176	80257176	C	A	exonic	Atf4	synonymous	SNV	Atf4:NM_009716:exon3:c.C766A:p.R256R,Atf4:NM_001287180:exon4:c.C766A:p.R256R	0	48	0	T1R1:0;LLR1(liver	lump):13	T1R1:49;LLR1(liver	lump):63	T1R1:0;LLR1(liver	lump):63
587966	chr16	13416469	13416469	C	-	UTR3	Mkl2	NA	NA	0	93	0	T1R1:0;LLR1(liver	lump):15	T1R1:61;LLR1(liver	lump):126	T1R1:0;LLR1(liver	lump):126
587966	chr16	13664812	13664812	T	A	intronic	Parn	NA	NA	0	129	0	T1R1:10;LLR1(liver	lump):0	T1R1:141;LLR1(liver	lump):0	T1R1:7.09219858156028;LLR1(liver	lump):0
587966	chr16	91030504	91030504	C	A	exonic	Paxbp1	nonsynonymous	SNV	Paxbp1:NM_026110:exon8:c.G1442T:p.R481L	0	124	0	T1R1:49;LLR1(liver	lump):0	T1R1:112;LLR1(liver	lump):0	T1R1:43.75;LLR1(liver	lump):0
587966	chr18	12439303	12439303	G	A	intronic	Lama3	NA	NA	0	192	0	T1R1:0;LLR1(liver	lump):13	T1R1:146;LLR1(liver	lump):166	T1R1:0;LLR1(liver	lump):166
587966	chr18	87757803	87757803	-	A	intergenic	Cbln2,Socs6	NA	NA	0	131	0	T1R1:0;LLR1(liver	lump):21	T1R1:97;LLR1(liver	lump):147	T1R1:0;LLR1(liver	lump):147
587966	chr18	87757806	87757806	T	A	intergenic	Cbln2,Socs6	NA	NA	0	121	0	T1R1:0;LLR1(liver	lump):17	T1R1:93;LLR1(liver	lump):124	T1R1:0;LLR1(liver	lump):124
587966	chr19	12322360	12322360	C	A	exonic	Olfr1437	nonsynonymous	SNV	Olfr1437:NM_001011839:exon1:c.G466T:p.G156C	0	332	0	T1R1:7;LLR1(liver	lump):0	T1R1:337;LLR1(liver	lump):0	T1R1:2.07715133531157;LLR1(liver	lump):0
587966	chr19	5026096	5026096	C	T	exonic	Slc29a2	synonymous	SNV	Slc29a2:NM_007854:exon3:c.C180T:p.P60P	0	77	0	T1R1:8;LLR1(liver	lump):0	T1R1:60;LLR1(liver	lump):0	T1R1:13.3333333333333;LLR1(liver	lump):0
587966	chr2	109989691	109989691	T	-	intronic	Lgr4	NA	NA	0	140	0	T1R1:0;LLR1(liver	lump):13	T1R1:107;LLR1(liver	lump):148	T1R1:0;LLR1(liver	lump):148
587966	chr2	127187318	127187318	G	T	UTR5	1810024B03Rik	NA	NA	0	150	0	T1R1:6;LLR1(liver	lump):0	T1R1:121;LLR1(liver	lump):0	T1R1:4.95867768595041;LLR1(liver	lump):0
587966	chr2	65466962	65466962	A	G	exonic	Scn3a	nonsynonymous	SNV	Scn3a:NM_018732:exon25:c.T4352C:p.L1451P	0	199	0	T1R1:0;LLR1(liver	lump):8	T1R1:232;LLR1(liver	lump):215	T1R1:0;LLR1(liver	lump):215
587966	chr3	103029221	103029221	G	C	intronic	Csde1	NA	NA	0	106	0	T1R1:0;LLR1(liver	lump):9	T1R1:86;LLR1(liver	lump):119	T1R1:0;LLR1(liver	lump):119
587966	chr3	90476095	90476095	A	C	upstream	Ilf2	NA	NA	0	42	0	T1R1:0;LLR1(liver	lump):11	T1R1:44;LLR1(liver	lump):56	T1R1:0;LLR1(liver	lump):56
587966	chr4	25255979	25255979	A	G	intronic	Ufl1	NA	NA	0	211	0	T1R1:0;LLR1(liver	lump):34	T1R1:195;LLR1(liver	lump):242	T1R1:0;LLR1(liver	lump):242
587966	chr5	140760879	140760879	C	G	exonic	Gna12	nonsynonymous	SNV	Gna12:NM_010302:exon4:c.G810C:p.E270D	0	94	0	T1R1:0;LLR1(liver	lump):10	T1R1:108;LLR1(liver	lump):121	T1R1:0;LLR1(liver	lump):121
587966	chr5	51456823	51456824	AC	-	UTR3	Ppargc1a	NA	NA	0	92	0	T1R1:0;LLR1(liver	lump):10	T1R1:116;LLR1(liver	lump):158	T1R1:0;LLR1(liver	lump):158
587966	chr5	97265894	97265894	T	C	intergenic	Paqr3,Naa11	NA	NA	0	129	0	T1R1:22;LLR1(liver	lump):0	T1R1:134;LLR1(liver	lump):0	T1R1:16.4179104477612;LLR1(liver	lump):0
587966	chr6	126013581	126013581	C	A	intronic	Ano2	NA	NA	0	70	0	T1R1:0;LLR1(liver	lump):19	T1R1:72;LLR1(liver	lump):82	T1R1:0;LLR1(liver	lump):82
587966	chr6	126892120	126892120	T	C	exonic	Dyrk4	nonsynonymous	SNV	Dyrk4:NM_207210:exon7:c.A728G:p.E243G	0	70	0	T1R1:0;LLR1(liver	lump):6	T1R1:79;LLR1(liver	lump):63	T1R1:0;LLR1(liver	lump):63
587966	chr6	78406491	78406491	C	-	intronic	Reg2	NA	NA	0	110	0	T1R1:0;LLR1(liver	lump):11	T1R1:175;LLR1(liver	lump):102	T1R1:0;LLR1(liver	lump):102
587966	chr7	114233292	114233292	A	T	exonic	Copb1	synonymous	SNV	Copb1:NM_033370:exon13:c.T1521A:p.T507T	0	69	0	T1R1:20;LLR1(liver	lump):0	T1R1:52;LLR1(liver	lump):0	T1R1:38.4615384615385;LLR1(liver	lump):0
587966	chr8	128722734	128722734	T	G	intronic	Itgb1	NA	NA	0	55	0	T1R1:23;LLR1(liver	lump):0	T1R1:55;LLR1(liver	lump):0	T1R1:41.8181818181818;LLR1(liver	lump):0
587966	chr8	24962984	24962984	C	T	exonic	Adam9	nonsynonymous	SNV	Adam9:NM_001270996:exon20:c.G2306A:p.G769D,Adam9:NM_007404:exon20:c.G2306A:p.G769D	0	67	0	T1R1:7;LLR1(liver	lump):0	T1R1:74;LLR1(liver	lump):0	T1R1:9.45945945945946;LLR1(liver	lump):0
587966	chr8	69864280	69864280	A	T	intronic	Pbx4	NA	NA	0	88	0	T1R1:0;LLR1(liver	lump):9	T1R1:131;LLR1(liver	lump):70	T1R1:0;LLR1(liver	lump):70
587966	chr8	79989353	79989353	G	A	exonic	Hhip	nonsynonymous	SNV	Hhip:NM_020259:exon10:c.C1573T:p.P525S	0	92	0	T1R1:0;LLR1(liver	lump):17	T1R1:121;LLR1(liver	lump):110	T1R1:0;LLR1(liver	lump):110
587966	chr8	87568621	87568621	A	G	intronic	4933402J07Rik	NA	NA	0	95	0	T1R1:8;LLR1(liver	lump):0	T1R1:86;LLR1(liver	lump):0	T1R1:9.30232558139535;LLR1(liver	lump):0
587966	chr8	87773489	87773489	G	A	intronic	Zfp423	NA	NA	0	62	0	T1R1:14;LLR1(liver	lump):0	T1R1:64;LLR1(liver	lump):0	T1R1:21.875;LLR1(liver	lump):0
587966	chr9	105073912	105073912	G	T	intronic	Mrpl3	NA	NA	0	43	0	T1R1:0;LLR1(liver	lump):9	T1R1:41;LLR1(liver	lump):32	T1R1:0;LLR1(liver	lump):32
587966	chr9	105073913	105073913	T	G	intronic	Mrpl3	NA	NA	0	42	0	T1R1:0;LLR1(liver	lump):9	T1R1:34;LLR1(liver	lump):33	T1R1:0;LLR1(liver	lump):33
587966	chr9	14736960	14736960	G	A	intronic	Piwil4	NA	NA	0	67	0	T1R1:0;LLR1(liver	lump):7	T1R1:63;LLR1(liver	lump):66	T1R1:0;LLR1(liver	lump):66
587966	chrX	127061476	127061476	A	C	exonic	Gm382	nonsynonymous	SNV	Gm382:NM_001033241:exon3:c.A1283C:p.N428T	1	105	0.952381	T1R1:22;LLR1(liver	lump):0	T1R1:134;LLR1(liver	lump):0	T1R1:16.4179104477612;LLR1(liver	lump):0
587966	chrX	153148439	153148439	-	T	intronic	Rragb	NA	NA	0	80	0	T1R1:48;LLR1(liver	lump):0	T1R1:119;LLR1(liver	lump):0	T1R1:40.3361344537815;LLR1(liver	lump):0
587966	chrX	164090650	164090650	C	-	intronic	Tmem27	NA	NA	0	82	0	T1R1:11;LLR1(liver	lump):0	T1R1:79;LLR1(liver	lump):0	T1R1:13.9240506329114;LLR1(liver	lump):0
591564	chr1	17752819	17752819	T	-	intronic	Crispld1	NA	NA	0	79	0	T1R1:16	T1R1:131	T1R1:12.2137404580153
591564	chr1	171580713	171580713	-	GT	intronic	Cd244	NA	NA	0	80	0	T1R1:35	T1R1:110	T1R1:31.8181818181818
591564	chr14	65202851	65202851	G	-	exonic	Fzd3	frameshift	deletion	Fzd3:NM_021458:exon7:c.1869delC:p.H623fs	0	114	0	T1R1:27	T1R1:95	T1R1:28.4210526315789
591564	chr16	49070149	49070149	T	-	intronic	Myh15	NA	NA	0	153	0	T1R1:11	T1R1:237	T1R1:4.64135021097046
591564	chr16	96648105	96648105	-	T	intronic	Dscam	NA	NA	0	83	0	T1R1:11	T1R1:78	T1R1:14.1025641025641
591564	chr19	55313126	55313145	GAAATACAACAAAAAGAGGA	-	intronic	Zdhhc6	NA	NA	0	84	0	T1R1:14	T1R1:84	T1R1:16.6666666666667
591564	chr4	87880163	87880163	-	A	intronic	Mllt3	NA	NA	0	67	0	T1R1:16	T1R1:86	T1R1:18.6046511627907
591564	chrX	36797182	36797190	GAAAGGGAA	-	exonic	Slc25a5	nonframeshift	deletion	Slc25a5:NM_007451:exon2:c.451_459del:p.151_153del	0	71	0	T1R1:25	T1R1:56	T1R1:44.6428571428571
591564	chrX	100606567	100606567	A	-	intronic	Arr3	NA	NA	0	134	0	T1R1:13	T1R1:97	T1R1:13.4020618556701
591564	chr1	172378332	172378332	T	G	UTR3	Pigm	NA	NA	0	75	0	T1R1:11	T1R1:94	T1R1:11.7021276595745
591564	chr10	50984333	50984333	G	A	exonic	Sim1	nonsynonymous	SNV	Sim1:NM_011376:exon11:c.G2290A:p.G764R	0	87	0	T1R1:31	T1R1:193	T1R1:16.0621761658031
591564	chr10	76062239	76062239	A	T	exonic	Slc5a4b	nonsynonymous	SNV	Slc5a4b:NM_023219:exon13:c.T1640A:p.L547Q	0	49	0	T1R1:15	T1R1:71	T1R1:21.1267605633803
591564	chr10	80783916	80783916	A	C	exonic	Dot1l	synonymous	SNV	Dot1l:NM_199322:exon15:c.A1389C:p.P463P	0	39	0	T1R1:14	T1R1:35	T1R1:40
591564	chr11	78325819	78325819	A	G	intronic	Aldoc	NA	NA	0	73	0	T1R1:16	T1R1:69	T1R1:23.1884057971014
591564	chr13	43461802	43461802	T	A	exonic	Ranbp9	nonsynonymous	SNV	Ranbp9:NM_019930:exon2:c.A539T:p.D180V	0	95	0	T1R1:16	T1R1:108	T1R1:14.8148148148148
591564	chr14	50736980	50736980	G	C	exonic	Olfr749	nonsynonymous	SNV	Olfr749:NM_020288:exon2:c.C181G:p.L61V	0	55	0	T1R1:24	T1R1:77	T1R1:31.1688311688312
591564	chr15	83973309	83973309	G	A	exonic	Efcab6	synonymous	SNV	Efcab6:NM_029946:exon9:c.C888T:p.T296T	0	69	0	T1R1:25	T1R1:109	T1R1:22.9357798165138
591564	chr16	46395031	46395031	A	T	UTR3	Nectin3	NA	NA	0	50	0	T1R1:19	T1R1:105	T1R1:18.0952380952381
591564	chr16	91501597	91501597	A	G	intronic	Ifnar1	NA	NA	0	50	0	T1R1:10	T1R1:62	T1R1:16.1290322580645
591564	chr17	37701044	37701044	G	C	exonic	Olfr119	nonsynonymous	SNV	Olfr119:NM_001011830:exon2:c.G373C:p.A125P	0	223	0	T1R1:25	T1R1:488	T1R1:5.12295081967213
591564	chr6	123267179	123267179	C	A	intronic	Clec4d	NA	NA	0	35	0	T1R1:18	T1R1:92	T1R1:19.5652173913043
591564	chr6	145246771	145246771	C	T	exonic	Kras	nonsynonymous	SNV	Kras:NM_021284:exon2:c.G35A:p.G12D	0	113	0	T1R1:25	T1R1:139	T1R1:17.9856115107914
591564	chr8	24962984	24962984	C	T	exonic	Adam9	nonsynonymous	SNV	Adam9:NM_001270996:exon20:c.G2306A:p.G769D,Adam9:NM_007404:exon20:c.G2306A:p.G769D	0	51	0	T1R1:15	T1R1:75	T1R1:20
591564	chr8	24962985	24962985	C	T	exonic	Adam9	nonsynonymous	SNV	Adam9:NM_001270996:exon20:c.G2305A:p.G769S,Adam9:NM_007404:exon20:c.G2305A:p.G769S	0	51	0	T1R1:14	T1R1:74	T1R1:18.9189189189189
591564	chr8	61071818	61071818	G	A	exonic	Nek1	nonsynonymous	SNV	Nek1:NM_001293638:exon18:c.G1598A:p.R533K,Nek1:NM_001293637:exon19:c.G1730A:p.R577K	0	54	0	T1R1:20	T1R1:93	T1R1:21.505376344086
591564	chrX	36797193	36797193	C	T	exonic	Slc25a5	synonymous	SNV	Slc25a5:NM_007451:exon2:c.C462T:p.F154F	0	66	0	T1R1:21	T1R1:61	T1R1:34.4262295081967
591564	chrX	84818095	84818095	G	A	exonic	Dmd	nonsynonymous	SNV	Dmd:NM_007868:exon59:c.G8716A:p.A2906T	0	36	0	T1R1:15	T1R1:35	T1R1:42.8571428571429
591564	chr2	111379148	111379148	A	G	exonic	Olfr1284	synonymous	SNV	Olfr1284:NM_146381:exon1:c.A147G:p.V49V	0	144	0	T1R1:16	T1R1:324	T1R1:4.93827160493827
591564	chr7	108065874	108065874	T	C	exonic	Olfr480	nonsynonymous	SNV	Olfr480:NM_020291:exon1:c.A923G:p.Y308C	0	174	0	T1R1:15	T1R1:378	T1R1:3.96825396825397
591564	chrM	4409	4409	G	A	intergenic	NONE,NONE	NA	NA	4	8774	0.0455892	T1R1:219	T1R1:9382	T1R1:2.33425708804093
594254	chr13	38164723	38164730	GAGAAAAG	-	intronic	Dsp	NA	NA	0	152	0	T1R1:22	T1R1:59	T1R1:37.2881355932203
594254	chr4	52911619	52911619	G	-	exonic	Olfr272	frameshift	deletion	Olfr272:NM_146839:exon1:c.174delC:p.P58fs	0	160	0	T1R1:10	T1R1:117	T1R1:8.54700854700855
594254	chr5	36604551	36604559	TCTTTAGCA	-	exonic	D5Ertd579e	nonframeshift	deletion	D5Ertd579e:NM_001081232:exon8:c.3963_3971del:p.1321_1324del	0	103	0	T1R1:19	T1R1:62	T1R1:30.6451612903226
594254	chr6	141648461	141648461	-	C	intronic	Slco1b2	NA	NA	0	79	0	T1R1:38	T1R1:119	T1R1:31.9327731092437
594254	chr1	68199062	68199062	A	G	intronic	Erbb4	NA	NA	0	59	0	T1R1:12	T1R1:44	T1R1:27.2727272727273
594254	chr1	163996779	163996779	C	G	exonic	Mettl18	nonsynonymous	SNV	Mettl18:NM_027279:exon2:c.C668G:p.A223G	0	154	0	T1R1:67	T1R1:139	T1R1:48.2014388489209
594254	chr1	188714966	188714966	T	G	intronic	Ush2a	NA	NA	0	119	0	T1R1:32	T1R1:77	T1R1:41.5584415584416
594254	chr10	107686477	107686477	A	G	intronic	Ptprq	NA	NA	0	126	0	T1R1:77	T1R1:161	T1R1:47.8260869565217
594254	chr10	108234131	108234131	G	C	exonic	Ppp1r12a	synonymous	SNV	Ppp1r12a:NM_027892:exon5:c.G780C:p.T260T	0	115	0	T1R1:6	T1R1:96	T1R1:6.25
594254	chr11	70640183	70640183	C	G	exonic	Gp1ba	nonsynonymous	SNV	Gp1ba:NM_010326:exon2:c.C774G:p.N258K	0	114	0	T1R1:26	T1R1:65	T1R1:40
594254	chr14	123460438	123460438	G	A	intronic	Nalcn	NA	NA	0	42	0	T1R1:13	T1R1:37	T1R1:35.1351351351351
594254	chr16	4493847	4493847	A	G	exonic	Srl	nonsynonymous	SNV	Srl:NM_001347162:exon2:c.T92C:p.L31P,Srl:NM_175347:exon3:c.T1406C:p.L469P	0	101	0	T1R1:24	T1R1:55	T1R1:43.6363636363636
594254	chr16	93847366	93847366	C	A	exonic	Morc3	nonsynonymous	SNV	Morc3:NM_001045529:exon5:c.C544A:p.L182M	0	162	0	T1R1:7	T1R1:113	T1R1:6.19469026548673
594254	chr18	37335148	37335148	C	T	exonic	Pcdhb6	nonsynonymous	SNV	Pcdhb6:NM_053131:exon1:c.C1121T:p.S374L	0	365	0	T1R1:96	T1R1:236	T1R1:40.6779661016949
594254	chr2	35133945	35133945	C	T	intronic	Cntrl	NA	NA	0	145	0	T1R1:5	T1R1:57	T1R1:8.7719298245614
594254	chr2	76916021	76916021	G	T	intronic	Ttn	NA	NA	0	270	0	T1R1:63	T1R1:173	T1R1:36.4161849710983
594254	chr2	88817414	88817414	C	A	exonic	Olfr1202	nonsynonymous	SNV	Olfr1202:NM_146462:exon1:c.C242A:p.A81D	0	280	0	T1R1:45	T1R1:383	T1R1:11.7493472584856
594254	chr4	59957918	59957918	A	T	intronic	Mup4	NA	NA	0	466	0	T1R1:26	T1R1:484	T1R1:5.37190082644628
594254	chr4	126882468	126882468	C	A	exonic	Zmym4	nonsynonymous	SNV	Zmym4:NM_001114399:exon24:c.G3675T:p.K1225N	0	137	0	T1R1:43	T1R1:104	T1R1:41.3461538461538
594254	chr5	52368904	52368904	C	A	UTR3	Sod3	NA	NA	0	94	0	T1R1:22	T1R1:59	T1R1:37.2881355932203
594254	chr5	65231107	65231107	C	A	exonic	Wdr19	nonsynonymous	SNV	Wdr19:NM_153391:exon18:c.C2134A:p.Q712K	0	97	0	T1R1:25	T1R1:57	T1R1:43.859649122807
594254	chr5	107549543	107549543	T	C	UTR3	1700028K03Rik	NA	NA	0	57	0	T1R1:21	T1R1:39	T1R1:53.8461538461538
594254	chr6	66612490	66612490	T	A	exonic	Vmn1r33	nonsynonymous	SNV	Vmn1r33:NM_134169:exon1:c.A79T:p.T27S	0	310	0	T1R1:20	T1R1:379	T1R1:5.27704485488127
594254	chr8	71354587	71354587	T	C	intronic	Myo9b	NA	NA	0	155	0	T1R1:6	T1R1:87	T1R1:6.89655172413793
594254	chr2	76916862	76916862	T	G	intronic	Ttn	NA	NA	0	195	0	T1R1:5	T1R1:129	T1R1:3.87596899224806
594927	chr1	53840604	53840604	A	-	intronic	Hecw2	NA	NA	0	51	0	T1R1:15	T1R1:50	T1R1:30
594927	chr3	130568218	130568218	T	-	intronic	Col25a1	NA	NA	0	54	0	T1R1:24	T1R1:105	T1R1:22.8571428571429
594927	chr6	73133610	73133612	TCT	-	exonic	Dnah6	nonframeshift	deletion	Dnah6:NM_001164669:exon33:c.4989_4991del:p.1663_1664del	0	57	0	T1R1:21	T1R1:121	T1R1:17.3553719008264
594927	chr8	10926398	10926399	GA	-	ncRNA_exonic	3930402G23Rik	NA	NA	0	92	0	T1R1:11	T1R1:112	T1R1:9.82142857142857
594927	chrX	7767578	7767578	C	-	exonic	Tfe3	frameshift	deletion	Tfe3:NM_001105196:exon4:c.671delC:p.A224fs,Tfe3:NM_001105197:exon4:c.356delC:p.A119fs,Tfe3:NM_001271489:exon4:c.356delC:p.A119fs,Tfe3:NM_001271490:exon4:c.356delC:p.A119fs,Tfe3:NM_001271491:exon4:c.356delC:p.A119fs,Tfe3:NM_172472:exon4:c.671delC:p.A224fs	0	69	0	T1R1:28	T1R1:82	T1R1:34.1463414634146
594927	chr1	38017960	38017960	G	T	intronic	Eif5b	NA	NA	0	179	0	T1R1:10	T1R1:163	T1R1:6.13496932515337
594927	chr11	100705321	100705321	C	A	exonic	Kat2a	nonsynonymous	SNV	Kat2a:NM_001038010:exon18:c.G2407T:p.D803Y,Kat2a:NM_020004:exon18:c.G2410T:p.D804Y	0	67	0	T1R1:16	T1R1:56	T1R1:28.5714285714286
594927	chr11	105131663	105131663	T	C	intronic	Mettl2	NA	NA	0	114	0	T1R1:35	T1R1:108	T1R1:32.4074074074074
594927	chr14	55590852	55590852	G	C	exonic	Psme2	nonsynonymous	SNV	Psme2:NM_011190:exon1:c.C38G:p.A13G	0	170	0	T1R1:8	T1R1:112	T1R1:7.14285714285714
594927	chr15	11255699	11255699	G	T	intronic	Adamts12	NA	NA	0	116	0	T1R1:21	T1R1:219	T1R1:9.58904109589041
594927	chr16	3933730	3933730	A	T	exonic	Cluap1	nonsynonymous	SNV	Cluap1:NM_029738:exon10:c.A952T:p.I318F	0	78	0	T1R1:9	T1R1:109	T1R1:8.25688073394496
594927	chr17	12433742	12433742	C	G	intronic	Slc22a3	NA	NA	0	90	0	T1R1:24	T1R1:111	T1R1:21.6216216216216
594927	chr2	40927842	40927842	C	A	exonic	Lrp1b	nonsynonymous	SNV	Lrp1b:NM_053011:exon44:c.G7375T:p.D2459Y	0	148	0	T1R1:16	T1R1:233	T1R1:6.86695278969957
594927	chr2	88034750	88034750	G	T	exonic	Olfr73	nonsynonymous	SNV	Olfr73:NM_054090:exon1:c.C388A:p.P130T	0	102	0	T1R1:15	T1R1:247	T1R1:6.07287449392713
594927	chr2	118448407	118448407	G	A	exonic	Eif2ak4	synonymous	SNV	Eif2ak4:NM_001177806:exon20:c.G2715A:p.T905T,Eif2ak4:NM_013719:exon21:c.G3051A:p.T1017T	0	56	0	T1R1:12	T1R1:63	T1R1:19.047619047619
594927	chr3	19969949	19969949	G	A	exonic	Cp	nonsynonymous	SNV	Cp:NM_001276248:exon5:c.G952A:p.A318T,Cp:NM_001276250:exon5:c.G952A:p.A318T,Cp:NM_007752:exon5:c.G952A:p.A318T	0	91	0	T1R1:12	T1R1:146	T1R1:8.21917808219178
594927	chr3	72900416	72900416	A	G	splicing	Sis	NA	NA	0	197	0	T1R1:28	T1R1:365	T1R1:7.67123287671233
594927	chr4	19678358	19678358	C	A	exonic	Wwp1	nonsynonymous	SNV	Wwp1:NM_177327:exon3:c.G57T:p.Q19H	0	115	0	T1R1:7	T1R1:123	T1R1:5.69105691056911
594927	chr4	58834599	58834599	C	A	exonic	AI314180	nonsynonymous	SNV	AI314180:NM_172381:exon21:c.G2278T:p.A760S	0	161	0	T1R1:14	T1R1:160	T1R1:8.75
594927	chr6	68121634	68121634	T	A	intergenic	4930515G16Rik,Rprl1	NA	NA	0	270	0	T1R1:99	T1R1:519	T1R1:19.0751445086705
594927	chr6	116042972	116042972	C	T	exonic	Tmcc1	synonymous	SNV	Tmcc1:NM_177412:exon4:c.G1398A:p.R466R	0	89	0	T1R1:24	T1R1:184	T1R1:13.0434782608696
594927	chrX	8143334	8143334	T	A	splicing	Rbm3	NA	NA	0	143	0	T1R1:17	T1R1:174	T1R1:9.77011494252874
594927	chrX	150643446	150643446	C	T	intronic	Pfkfb1	NA	NA	0	59	0	T1R1:44	T1R1:79	T1R1:55.6962025316456
594927	chr9	19441067	19441067	T	A	exonic	Olfr849	synonymous	SNV	Olfr849:NM_146527:exon1:c.T153A:p.S51S	0	255	0	T1R1:11	T1R1:328	T1R1:3.35365853658537
594929	chr12	38120529	38120529	A	-	intronic	Dgkb	NA	NA	0	83	0	T1R1:39	T1R1:107	T1R1:36.4485981308411
594929	chr2	62735977	62735980	GCAC	-	exonic	Kcnh7	frameshift	deletion	Kcnh7:NM_133207:exon11:c.2606_2609del:p.S869fs	0	59	0	T1R1:19	T1R1:131	T1R1:14.5038167938931
594929	chr2	66697526	66697531	AAAAAT	-	intronic	Scn7a	NA	NA	0	85	0	T1R1:23	T1R1:89	T1R1:25.8426966292135
594929	chr1	18134022	18134022	C	A	intronic	Crisp4	NA	NA	0	87	0	T1R1:17	T1R1:149	T1R1:11.4093959731544
594929	chr1	18134023	18134023	T	A	intronic	Crisp4	NA	NA	0	86	0	T1R1:16	T1R1:148	T1R1:10.8108108108108
594929	chr1	24536906	24536906	C	T	exonic	Col19a1	synonymous	SNV	Col19a1:NM_007733:exon5:c.G354A:p.K118K	0	91	0	T1R1:17	T1R1:115	T1R1:14.7826086956522
594929	chr1	93364979	93364979	C	T	exonic	Ppp1r7	synonymous	SNV	Ppp1r7:NM_023200:exon10:c.C999T:p.P333P	0	63	0	T1R1:8	T1R1:69	T1R1:11.5942028985507
594929	chr1	106023155	106023155	C	A	intronic	Zcchc2	NA	NA	0	120	0	T1R1:13	T1R1:101	T1R1:12.8712871287129
594929	chr12	45437606	45437606	G	T	intergenic	Stxbp6,Nova1	NA	NA	0	152	0	T1R1:30	T1R1:256	T1R1:11.71875
594929	chr12	104133013	104133013	G	A	exonic	Serpina3b	synonymous	SNV	Serpina3b:NM_173024:exon3:c.G786A:p.V262V	0	145	0	T1R1:15	T1R1:203	T1R1:7.38916256157635
594929	chr12	112031224	112031224	T	C	exonic	Tdrd9	nonsynonymous	SNV	Tdrd9:NM_029056:exon21:c.T2146C:p.S716P	0	95	0	T1R1:20	T1R1:96	T1R1:20.8333333333333
594929	chr17	20574050	20574050	A	C	exonic	Vmn2r110	nonsynonymous	SNV	Vmn2r110:NM_001104572:exon6:c.T2356G:p.F786V	0	411	0	T1R1:102	T1R1:395	T1R1:25.8227848101266
594929	chr19	20384706	20384706	T	C	exonic	Anxa1	nonsynonymous	SNV	Anxa1:NM_010730:exon2:c.A53G:p.E18G	0	130	0	T1R1:7	T1R1:109	T1R1:6.42201834862385
594929	chr19	39090588	39090588	C	A	intronic	Cyp2c65	NA	NA	1	118	0.847458	T1R1:20	T1R1:168	T1R1:11.9047619047619
594929	chr2	79342295	79342295	A	T	intronic	Cerkl	NA	NA	0	118	0	T1R1:15	T1R1:138	T1R1:10.8695652173913
594929	chr2	82256807	82256807	G	C	exonic	Zfp804a	nonsynonymous	SNV	Zfp804a:NM_175513:exon4:c.G979C:p.A327P	0	147	0	T1R1:25	T1R1:162	T1R1:15.4320987654321
594929	chr2	89171223	89171223	G	T	UTR5	Olfr1225	NA	NA	0	112	0	T1R1:10	T1R1:126	T1R1:7.93650793650794
594929	chr2	129208291	129208291	A	T	exonic	Slc20a1	synonymous	SNV	Slc20a1:NM_015747:exon8:c.A1368T:p.A456A	0	93	0	T1R1:10	T1R1:131	T1R1:7.63358778625954
594929	chr3	37091891	37091891	A	T	exonic	Adad1	nonsynonymous	SNV	Adad1:NM_009350:exon10:c.A1407T:p.L469F	0	159	0	T1R1:14	T1R1:216	T1R1:6.48148148148148
594929	chr3	38957240	38957240	T	G	exonic	Fat4	nonsynonymous	SNV	Fat4:NM_183221:exon5:c.T6488G:p.I2163S	0	105	0	T1R1:12	T1R1:112	T1R1:10.7142857142857
594929	chr3	75906327	75906327	G	A	intronic	Golim4	NA	NA	0	40	0	T1R1:8	T1R1:42	T1R1:19.047619047619
594929	chr3	93444265	93444265	G	A	exonic	Tchh	synonymous	SNV	Tchh:NM_001163098:exon2:c.G1011A:p.R337R	0	45	0	T1R1:13	T1R1:94	T1R1:13.8297872340426
594929	chr3	154587682	154587682	G	T	intronic	Tyw3	NA	NA	0	30	0	T1R1:11	T1R1:57	T1R1:19.2982456140351
594929	chr3	154720125	154720125	G	A	exonic	Erich3	synonymous	SNV	Erich3:NM_175176:exon3:c.G258A:p.A86A	0	80	0	T1R1:11	T1R1:99	T1R1:11.1111111111111
594929	chr4	127945264	127945264	G	T	exonic	CK137956	nonsynonymous	SNV	CK137956:NM_001134733:exon4:c.C1360A:p.L454M	0	85	0	T1R1:22	T1R1:74	T1R1:29.7297297297297
594929	chr4	139409644	139409644	G	A	intronic	Ubr4	NA	NA	0	38	0	T1R1:7	T1R1:32	T1R1:21.875
594929	chr5	37357459	37357459	C	A	exonic	Evc2	synonymous	SNV	Evc2:NM_145920:exon6:c.C660A:p.L220L	0	72	0	T1R1:14	T1R1:91	T1R1:15.3846153846154
594929	chr5	130129506	130129506	A	T	splicing	Tpst1	NA	NA	0	67	0	T1R1:12	T1R1:82	T1R1:14.6341463414634
594929	chr5	136988599	136988599	G	T	exonic	Plod3	synonymous	SNV	Plod3:NM_011962:exon4:c.G375T:p.P125P	0	142	0	T1R1:61	T1R1:134	T1R1:45.5223880597015
594929	chr6	48906170	48906170	T	A	exonic	Aoc1	nonsynonymous	SNV	Aoc1:NM_001161621:exon1:c.T979A:p.W327R,Aoc1:NM_001161622:exon2:c.T979A:p.W327R,Aoc1:NM_029638:exon2:c.T979A:p.W327R	0	76	0	T1R1:11	T1R1:102	T1R1:10.7843137254902
594929	chr7	29003678	29003678	C	A	intronic	Ryr1	NA	NA	0	46	0	T1R1:7	T1R1:45	T1R1:15.5555555555556
594929	chr7	30873032	30873032	C	T	intronic	Cd22	NA	NA	0	45	0	T1R1:10	T1R1:46	T1R1:21.7391304347826
594929	chr7	141620448	141620448	C	G	intronic	Ap2a2	NA	NA	0	68	0	T1R1:8	T1R1:56	T1R1:14.2857142857143
594929	chr8	32477206	32477206	T	A	intergenic	Gm8179,Gm3985	NA	NA	1	296	0.337838	T1R1:34	T1R1:430	T1R1:7.90697674418605
594929	chr9	50545939	50545939	T	A	exonic	Bco2	nonsynonymous	SNV	Bco2:NM_133217:exon3:c.A302T:p.E101V	0	89	0	T1R1:13	T1R1:89	T1R1:14.6067415730337
594929	chr9	50545940	50545940	C	T	exonic	Bco2	nonsynonymous	SNV	Bco2:NM_133217:exon3:c.G301A:p.E101K	0	91	0	T1R1:13	T1R1:87	T1R1:14.9425287356322
594929	chr9	87203601	87203601	C	T	intronic	Cep162	NA	NA	0	125	0	T1R1:7	T1R1:136	T1R1:5.14705882352941
594929	chrX	36059604	36059604	A	G	exonic	Dock11	synonymous	SNV	Dock11:NM_001009947:exon46:c.A5133G:p.R1711R	0	183	0	T1R1:104	T1R1:189	T1R1:55.026455026455
594929	chrX	159865322	159865322	C	A	intronic	Sh3kbp1	NA	NA	0	191	0	T1R1:24	T1R1:224	T1R1:10.7142857142857
594929	chr11	82981297	82981297	A	T	exonic	Slfn9	nonsynonymous	SNV	Slfn9:NM_172796:exon5:c.T2612A:p.I871N	0	264	0	T1R1:12	T1R1:246	T1R1:4.8780487804878
594932	chr2	77230746	77230746	-	A	exonic	Sestd1	frameshift	insertion	Sestd1:NM_175465:exon5:c.286dupT:p.C96fs	0	91	0	T1R1:15	T1R1:152	T1R1:9.86842105263158
594932	chr1	119954088	119954088	T	C	intronic	Cfap221	NA	NA	0	50	0	T1R1:17	T1R1:98	T1R1:17.3469387755102
594932	chr1	157108518	157108518	A	C	UTR5	Tex35	NA	NA	0	50	0	T1R1:12	T1R1:88	T1R1:13.6363636363636
594932	chr11	76904607	76904607	C	A	exonic	Tmigd1	nonsynonymous	SNV	Tmigd1:NM_025655:exon1:c.C40A:p.L14I	0	107	0	T1R1:6	T1R1:86	T1R1:6.97674418604651
594932	chr11	77503281	77503281	G	T	intronic	Git1	NA	NA	0	109	0	T1R1:5	T1R1:59	T1R1:8.47457627118644
594932	chr11	97218639	97218639	C	T	exonic	Npepps	nonsynonymous	SNV	Npepps:NM_008942:exon18:c.G2110A:p.A704T	0	162	0	T1R1:5	T1R1:97	T1R1:5.15463917525773
594932	chr11	100861861	100861861	A	G	exonic	Stat5a	nonsynonymous	SNV	Stat5a:NM_001164062:exon3:c.A269G:p.Y90C,Stat5a:NM_011488:exon4:c.A269G:p.Y90C	0	37	0	T1R1:19	T1R1:45	T1R1:42.2222222222222
594932	chr11	107054562	107054562	C	A	exonic	Bptf	nonsynonymous	SNV	Bptf:NM_176850:exon21:c.G7505T:p.R2502M	0	110	0	T1R1:6	T1R1:79	T1R1:7.59493670886076
594932	chr12	114455955	114455955	T	C	intergenic	Adam6a,Mir7094-1	NA	NA	0	45	0	T1R1:16	T1R1:135	T1R1:11.8518518518519
594932	chr13	51420063	51420063	A	G	UTR3	S1pr3	NA	NA	0	95	0	T1R1:19	T1R1:139	T1R1:13.6690647482014
594932	chr14	50533552	50533552	G	A	exonic	Olfr743	nonsynonymous	SNV	Olfr743:NM_001177508:exon1:c.G139A:p.A47T	0	210	0	T1R1:63	T1R1:491	T1R1:12.8309572301426
594932	chr17	32213453	32213453	G	T	intronic	Brd4	NA	NA	0	133	0	T1R1:5	T1R1:88	T1R1:5.68181818181818
594932	chr18	13844216	13844216	C	A	exonic	Zfp521	nonsynonymous	SNV	Zfp521:NM_145492:exon4:c.G3139T:p.G1047W	0	143	0	T1R1:6	T1R1:104	T1R1:5.76923076923077
594932	chr19	4986716	4986716	G	T	exonic	Npas4	nonsynonymous	SNV	Npas4:NM_153553:exon7:c.C1419A:p.S473R	0	40	0	T1R1:16	T1R1:47	T1R1:34.0425531914894
594932	chr19	33970804	33970804	C	T	exonic	Lipf	nonsynonymous	SNV	Lipf:NM_026334:exon7:c.C725T:p.T242M	0	67	0	T1R1:15	T1R1:79	T1R1:18.9873417721519
594932	chr2	86162512	86162512	T	A	exonic	Olfr1043	nonsynonymous	SNV	Olfr1043:NM_146577:exon1:c.A436T:p.I146F	0	71	0	T1R1:47	T1R1:198	T1R1:23.7373737373737
594932	chr6	114859009	114859009	G	A	exonic	Atg7	nonsynonymous	SNV	Atg7:NM_028835:exon19:c.G2083A:p.E695K,Atg7:NM_001253717:exon20:c.G2212A:p.E738K,Atg7:NM_001253718:exon20:c.G2083A:p.E695K	0	104	0	T1R1:7	T1R1:114	T1R1:6.14035087719298
594932	chr8	24962890	24962890	C	T	exonic	Adam9	synonymous	SNV	Adam9:NM_001270996:exon20:c.G2400A:p.P800P	0	43	0	T1R1:63	T1R1:66	T1R1:95.4545454545455
594932	chr9	38994859	38994859	G	A	exonic	Olfr935	nonsynonymous	SNV	Olfr935:NM_146746:exon1:c.C575T:p.A192V	0	112	0	T1R1:56	T1R1:156	T1R1:35.8974358974359
594932	chr9	65874946	65874946	C	A	exonic	Trip4	nonsynonymous	SNV	Trip4:NM_001170907:exon4:c.G503T:p.R168L,Trip4:NM_019797:exon7:c.G503T:p.R168L	0	71	0	T1R1:20	T1R1:42	T1R1:47.6190476190476
594932	chr9	106049788	106049788	G	A	intronic	Col6a4	NA	NA	0	34	0	T1R1:10	T1R1:30	T1R1:33.3333333333333
594932	chr11	84862316	84862316	C	A	exonic	Ggnbp2	nonsynonymous	SNV	Ggnbp2:NM_153144:exon3:c.G96T:p.M32I	0	334	0	T1R1:5	T1R1:194	T1R1:2.57731958762887
594932	chr2	130999151	130999151	C	A	exonic	Atrn	nonsynonymous	SNV	Atrn:NM_009730:exon22:c.C3472A:p.L1158I	0	204	0	T1R1:7	T1R1:222	T1R1:3.15315315315315
594932	chr7	109520464	109520464	C	A	intronic	Rpl27a	NA	NA	0	262	0	T1R1:7	T1R1:181	T1R1:3.86740331491713
594933	chr2	76075297	76075297	G	-	intronic	Pde11a	NA	NA	0	117	0	T1R1:37	T1R1:84	T1R1:44.047619047619
594933	chr5	8064511	8064511	A	-	intronic	Sri	NA	NA	0	119	0	T1R1:10	T1R1:80	T1R1:12.5
594933	chr1	132484904	132484904	A	T	exonic	Rbbp5	synonymous	SNV	Rbbp5:NM_172517:exon3:c.A204T:p.P68P	0	173	0	T1R1:7	T1R1:118	T1R1:5.93220338983051
594933	chr1	154414029	154414029	G	T	exonic	Cacna1e	nonsynonymous	SNV	Cacna1e:NM_009782:exon40:c.C5426A:p.T1809N	0	129	0	T1R1:21	T1R1:92	T1R1:22.8260869565217
594933	chr14	17925620	17925620	C	T	UTR5	Thrb	NA	NA	0	239	0	T1R1:11	T1R1:135	T1R1:8.14814814814815
594933	chr14	36940018	36940018	G	T	exonic	Ccser2	nonsynonymous	SNV	Ccser2:NM_001347502:exon1:c.C1208A:p.S403Y,Ccser2:NM_027045:exon2:c.C1208A:p.S403Y	0	92	0	T1R1:5	T1R1:62	T1R1:8.06451612903226
594933	chr4	142159110	142159110	G	A	exonic	Kazn	synonymous	SNV	Kazn:NM_001109685:exon3:c.C471T:p.Y157Y	0	89	0	T1R1:46	T1R1:86	T1R1:53.4883720930233
594933	chr5	13557197	13557197	T	C	intronic	Sema3a	NA	NA	0	41	0	T1R1:6	T1R1:36	T1R1:16.6666666666667
599368	chr12	101480713	101480713	T	-	intronic	Catsperb	NA	NA	0	74	0	T2R2:10	T2R2:88	T2R2:11.3636363636364
599368	chr16	72972088	72972088	-	T	intronic	Robo1	NA	NA	0	69	0	T2R2:24	T2R2:123	T2R2:19.5121951219512
599368	chr19	24359964	24359972	CCATCTGCA	-	exonic	Pip5k1b	nonframeshift	deletion	Pip5k1b:NM_008846:exon8:c.951_959del:p.317_320del	0	127	0	T2R2:13	T2R2:90	T2R2:14.4444444444444
599368	chr3	62377681	62377682	AC	-	intronic	Arhgef26	NA	NA	0	59	0	T2R2:11	T2R2:82	T2R2:13.4146341463415
599368	chrX	136525031	136525037	TCATAGA	-	exonic	Kir3dl1	frameshift	deletion	Kir3dl1:NM_177749:exon3:c.153_159del:p.S51fs	0	108	0	T2R2:42	T2R2:254	T2R2:16.5354330708661
599368	chr1	165518381	165518381	A	G	exonic	Adcy10	nonsynonymous	SNV	Adcy10:NM_173029:exon9:c.A998G:p.N333S	0	51	0	T2R2:17	T2R2:59	T2R2:28.8135593220339
599368	chr11	113856558	113856558	C	T	intronic	Sdk2	NA	NA	0	82	0	T2R2:15	T2R2:114	T2R2:13.1578947368421
599368	chr13	14297389	14297389	C	A	exonic	Hecw1	nonsynonymous	SNV	Hecw1:NM_001081348:exon15:c.G2974T:p.A992S	0	70	0	T2R2:14	T2R2:89	T2R2:15.7303370786517
599368	chr13	19120674	19120674	G	T	intronic	Amph	NA	NA	0	96	0	T2R2:10	T2R2:90	T2R2:11.1111111111111
599368	chr17	47375950	47375950	A	T	exonic	Mrps10	stopgain	Mrps10:NM_001146211:exon5:c.A337T:p.K113X,Mrps10:NM_001146212:exon5:c.A340T:p.K114X,Mrps10:NM_183086:exon5:c.A217T:p.K73X	0	96	0	T2R2:20	T2R2:98	T2R2:20.4081632653061
599368	chr18	37965604	37965604	C	T	intronic	Fchsd1	NA	NA	0	46	0	T2R2:14	T2R2:38	T2R2:36.8421052631579
599368	chr19	30894678	30894678	C	T	exonic	Prkg1	nonsynonymous	SNV	Prkg1:NM_001013833:exon5:c.G671A:p.S224N,Prkg1:NM_011160:exon5:c.G716A:p.S239N	0	49	0	T2R2:8	T2R2:40	T2R2:20
599368	chr19	44334149	44334149	G	A	exonic	Scd4	synonymous	SNV	Scd4:NM_183216:exon2:c.G180A:p.P60P	0	164	0	T2R2:21	T2R2:127	T2R2:16.5354330708661
599368	chr2	10242568	10242568	T	C	intronic	Itih5	NA	NA	0	76	0	T2R2:15	T2R2:83	T2R2:18.0722891566265
599368	chr2	85777511	85777511	C	T	downstream	Olfr1014	NA	NA	0	79	0	T2R2:16	T2R2:126	T2R2:12.6984126984127
599368	chr2	130208359	130208359	G	A	exonic	Tmc2	synonymous	SNV	Tmc2:NM_138655:exon4:c.G423A:p.Q141Q	0	46	0	T2R2:19	T2R2:43	T2R2:44.1860465116279
599368	chr2	157023825	157023825	A	T	exonic	Soga1	nonsynonymous	SNV	Soga1:NM_001164663:exon12:c.T3371A:p.M1124K	0	139	0	T2R2:25	T2R2:97	T2R2:25.7731958762887
599368	chr3	37064349	37064349	C	T	exonic	Adad1	nonsynonymous	SNV	Adad1:NM_009350:exon2:c.C287T:p.T96M	0	98	0	T2R2:28	T2R2:77	T2R2:36.3636363636364
599368	chr5	142528536	142528536	C	T	exonic	Papolb	nonsynonymous	SNV	Papolb:NM_019943:exon1:c.G1351A:p.E451K	0	157	0	T2R2:6	T2R2:115	T2R2:5.21739130434783
599368	chr6	136329007	136329007	C	T	exonic	Gm8994	synonymous	SNV	Gm8994:NM_001142734:exon2:c.C465T:p.Y155Y	0	122	0	T2R2:9	T2R2:174	T2R2:5.17241379310345
599368	chr7	86802003	86802003	A	C	exonic	Vmn2r77	nonsynonymous	SNV	Vmn2r77:NM_001105188:exon3:c.A1096C:p.T366P	0	282	0	T2R2:33	T2R2:345	T2R2:9.56521739130435
599368	chr7	103893158	103893158	A	T	exonic	Olfr64	nonsynonymous	SNV	Olfr64:NM_013617:exon1:c.T576A:p.F192L	0	250	0	T2R2:63	T2R2:267	T2R2:23.5955056179775
599368	chr8	75057242	75057242	C	T	exonic	Tom1	nonsynonymous	SNV	Tom1:NM_001136259:exon8:c.C853T:p.L285F,Tom1:NM_011622:exon8:c.C853T:p.L285F	0	156	0	T2R2:43	T2R2:231	T2R2:18.6147186147186
599368	chr8	83678025	83678025	C	G	intronic	Pkn1	NA	NA	0	141	0	T2R2:13	T2R2:119	T2R2:10.9243697478992
599368	chr8	125447762	125447762	A	C	exonic	Sipa1l2	nonsynonymous	SNV	Sipa1l2:NM_001081337:exon13:c.T3776G:p.I1259S	0	46	0	T2R2:8	T2R2:51	T2R2:15.6862745098039
599368	chr9	8626724	8626724	C	A	exonic	Trpc6	synonymous	SNV	Trpc6:NM_001282086:exon3:c.C1074A:p.G358G,Trpc6:NM_001282087:exon3:c.C1074A:p.G358G,Trpc6:NM_013838:exon3:c.C1074A:p.G358G	0	64	0	T2R2:17	T2R2:82	T2R2:20.7317073170732
599368	chrX	94636548	94636548	T	C	exonic	Gspt2	nonsynonymous	SNV	Gspt2:NM_008179:exon1:c.T292C:p.C98R	0	42	0	T2R2:27	T2R2:53	T2R2:50.9433962264151
599368	chr15	101947898	101947898	T	C	exonic	Krt78	nonsynonymous	SNV	Krt78:NM_212487:exon9:c.A1477G:p.R493G	0	191	0	T2R2:7	T2R2:194	T2R2:3.60824742268041
599368	chr8	109623898	109623898	T	C	exonic	Pkd1l3	synonymous	SNV	Pkd1l3:NM_001039700:exon5:c.T1374C:p.N458N,Pkd1l3:NM_001286454:exon5:c.T1374C:p.N458N,Pkd1l3:NM_181544:exon5:c.T1374C:p.N458N	1	356	0.280899	T2R2:11	T2R2:454	T2R2:2.42290748898678
599368	chrM	12183	12183	G	A	intergenic	NONE,NONE	NA	NA	2	9636	0.0207555	T2R2:238	T2R2:9575	T2R2:2.48563968668407
599370	chr1	36564933	36564935	AGA	-	intronic	Fam178b	NA	NA	0	116	0	T1R1:33	T1R1:72	T1R1:45.8333333333333
599370	chr14	61211828	61211828	C	-	intronic	Sacs	NA	NA	0	246	0	T1R1:26	T1R1:59	T1R1:44.0677966101695
599370	chr1	93838114	93838114	C	T	intronic	D2hgdh	NA	NA	0	56	0	T1R1:8	T1R1:75	T1R1:10.6666666666667
599370	chr10	77930780	77930780	C	A	intronic	Trpm2	NA	NA	0	76	0	T1R1:12	T1R1:39	T1R1:30.7692307692308
599370	chr13	13679122	13679122	C	T	exonic	Lyst	synonymous	SNV	Lyst:NM_010748:exon24:c.C7008T:p.I2336I	0	115	0	T1R1:33	T1R1:96	T1R1:34.375
599370	chr2	76908720	76908720	G	A	exonic	Ttn	nonsynonymous	SNV	Ttn:NM_028004:exon45:c.C11474T:p.P3825L	0	207	0	T1R1:29	T1R1:90	T1R1:32.2222222222222
599370	chr2	85903977	85903977	A	G	downstream	Olfr1024	NA	NA	0	38	0	T1R1:13	T1R1:36	T1R1:36.1111111111111
599370	chr2	131188036	131188036	G	T	ncRNA_intronic	Mir3098	NA	NA	0	71	0	T1R1:22	T1R1:41	T1R1:53.6585365853659
599370	chr5	113758176	113758176	C	T	exonic	Sart3	nonsynonymous	SNV	Sart3:NM_016926:exon6:c.G872A:p.G291E	0	132	0	T1R1:20	T1R1:80	T1R1:25
599370	chr6	145246771	145246771	C	T	exonic	Kras	nonsynonymous	SNV	Kras:NM_021284:exon2:c.G35A:p.G12D	0	137	0	T1R1:25	T1R1:80	T1R1:31.25
599370	chr8	64968762	64968762	G	T	exonic	Tmem192	synonymous	SNV	Tmem192:NM_001163747:exon5:c.G594T:p.V198V,Tmem192:NM_028427:exon6:c.G729T:p.V243V	0	81	0	T1R1:39	T1R1:88	T1R1:44.3181818181818
599370	chr8	85946109	85946109	G	A	exonic	Phkb	nonsynonymous	SNV	Phkb:NM_199446:exon12:c.G1102A:p.G368S	0	138	0	T1R1:7	T1R1:105	T1R1:6.66666666666667
599370	chr8	122491483	122491483	C	A	exonic	Piezo1	synonymous	SNV	Piezo1:NM_001037298:exon25:c.G3513T:p.A1171A	0	77	0	T1R1:23	T1R1:45	T1R1:51.1111111111111
599370	chr9	32255710	32255710	C	T	exonic	Arhgap32	nonsynonymous	SNV	Arhgap32:NM_177379:exon11:c.C1642T:p.R548W,Arhgap32:NM_001195632:exon20:c.C2689T:p.R897W	0	141	0	T1R1:7	T1R1:78	T1R1:8.97435897435897
599370	chr9	38378401	38378401	T	G	exonic	Olfr251,Olfr900	nonsynonymous	SNV	Olfr900:NM_146874:exon1:c.T519G:p.S173R,Olfr251:NM_207553:exon1:c.T519G:p.S173R	0	189	0	T1R1:81	T1R1:170	T1R1:47.6470588235294
599370	chrX	73770372	73770372	C	T	exonic	Plxnb3	stopgain	Plxnb3:NM_019587:exon29:c.C5017T:p.R1673X	0	71	0	T1R1:20	T1R1:42	T1R1:47.6190476190476
599370	chrX	136034782	136034782	C	T	UTR3	Arxes1	NA	NA	0	188	0	T1R1:22	T1R1:123	T1R1:17.8861788617886
