# Supplementary material for: Mixed responses to targeted therapy driven by chromosomal instability through p53 dysfunction and genome doubling
Source: Nat Commun. 2024 Jun 13;15:4871. doi: 10.1038/s41467-024-47606-9 (PMC11176322; doi:10.1038/s41467-024-47606-9)
Supplement: Supplementary file 6 — Supplementary data 3 [file 41467_2024_47606_MOESM6_ESM.xlsx]

## Sheet: Significant Changes
List of genes significantly gained or lost in triploid and hexaploid PC9 cells
bin	prop	type	event	chr.x	start.x	stop.x	new.start	new.stop	threshold	chr.y	start.y	stop.y	allgenes	drivergenes
1:143000000:144000000	-28.5714	hexaploid	loss	1	143000000	144000000	143000000	144000000	sig.thresh	1	143000000	144000000	PPIAL4G|FAM72D	NA
1:144000000:145000000	-42.8571	hexaploid	loss	1	144000000	145000000	144000000	145000000	sig.thresh	1	144000000	145000000	NBPF8|PPIAL4B|NBPF9|PDE4DIP	PDE4DIP
1:145000000:146000000	-42.8571	hexaploid	loss	1	145000000	146000000	145000000	146000000	sig.thresh	1	145000000	146000000	PDE4DIP|NOTCH2NL|NBPF10|HFE2|TXNIP|POLR3GL|ANKRD34A|LIX1L|RBM8A|PEX11B|ITGA10|ANKRD35|PIAS3|NUDT17|POLR3C|RNF115|CD160|PDZK1|GPR89A|GPR89C	PDE4DIP
1:146000000:147000000	-42.8571	hexaploid	loss	1	146000000	147000000	146000000	147000000	sig.thresh	1	146000000	147000000	NBPF11|NBPF12|PRKAB2|FMO5|CHD1L	NA
1:147000000:148000000	-42.8571	hexaploid	loss	1	147000000	148000000	147000000	148000000	sig.thresh	1	147000000	148000000	BCL9|ACP6|GJA5|GJA8|GPR89B|NBPF24|PPIAL4A	BCL9
1:148000000:149000000	-42.8571	hexaploid	loss	1	148000000	149000000	148000000	149000000	sig.thresh	1	148000000	149000000	NBPF14|PPIAL4D|NBPF20|NBPF15|NBPF16	NA
1:150000000:151000000	-38.0952	hexaploid	loss	1	150000000	151000000	150000000	151000000	sig.thresh	1	150000000	151000000	VPS45|PLEKHO1|ANP32E|CA14|APH1A|C1orf54|C1orf51|MRPS21|PRPF3|RPRD2|TARS2|ECM1|ADAMTSL4|ADAMTSL4-AS1|MCL1|ENSA|GOLPH3L|HORMAD1|CTSS|CTSK|ARNT|SETDB1|CERS2|ANXA9|FAM63A|PRUNE	ARNT|SETDB1
1:151000000:152000000	-38.0952	hexaploid	loss	1	151000000	152000000	151000000	152000000	sig.thresh	1	151000000	152000000	PRUNE|BNIPL|C1orf56|CDC42SE1|MLLT11|GABPB2|SEMA6C|TNFAIP8L2|SCNM1|LYSMD1|TMOD4|VPS72|PIP5K1A|PSMD4|ZNF687|PI4KB|RFX5|SELENBP1|PSMB4|POGZ|CGN|TUFT1|SNX27|CELF3|RIIAD1|MRPL9|OAZ3|TDRKH|LINGO4|RORC|C2CD4D|THEM5|THEM4|S100A10	MLLT11
1:152000000:153000000	-38.0952	hexaploid	loss	1	152000000	153000000	152000000	153000000	sig.thresh	1	152000000	153000000	S100A11|TCHHL1|TCHH|RPTN|HRNR|FLG|FLG2|CRNN|LCE5A|CRCT1|LCE3E|LCE3D|LCE3C|LCE3B|LCE3A|LCE2D|LCE2C|LCE2B|LCE2A|LCE4A|C1orf68|KPRP|LCE1F|LCE1E|LCE1D|LCE1C|LCE1B|LCE1A|LCE6A|SMCP|IVL|SPRR4|SPRR1A|SPRR3	NA
1:153000000:154000000	-33.3333	hexaploid	loss	1	153000000	154000000	153000000	154000000	sig.thresh	1	153000000	154000000	SPRR1B|SPRR2D|SPRR2A|SPRR2B|SPRR2E|SPRR2F|SPRR2G|LELP1|PRR9|LOR|PGLYRP3|PGLYRP4|S100A9|S100A12|S100A8|S100A7A|S100A7L2|S100A7|S100A6|S100A5|S100A4|S100A3|S100A2|S100A16|S100A14|S100A13|S100A1|CHTOP|SNAPIN|ILF2|NPR1|INTS3|SLC27A3|GATAD2B|DENND4B|CRTC2|SLC39A1|CREB3L4|JTB|RAB13|RPS27|NUP210L	S100A7
1:154000000:155000000	-33.3333	hexaploid	loss	1	154000000	155000000	154000000	155000000	sig.thresh	1	154000000	155000000	NUP210L|TPM3|C1orf189|C1orf43|UBAP2L|HAX1|AQP10|ATP8B2|IL6R|SHE|TDRD10|UBE2Q1|CHRNB2|ADAR|KCNN3|PMVK|PBXIP1|PYGO2|SHC1|CKS1B|FLAD1|LENEP|ZBTB7B|DCST2	TPM3
1:155000000:156000000	-33.3333	hexaploid	loss	1	155000000	156000000	155000000	156000000	sig.thresh	1	155000000	156000000	DCST2|DCST1|ADAM15|EFNA4|EFNA3|EFNA1|SLC50A1|DPM3|KRTCAP2|TRIM46|MUC1|THBS3|MTX1|GBA|FAM189B|SCAMP3|CLK2|HCN3|PKLR|FDPS|RUSC1|ASH1L|MSTO1|YY1AP1|DAP3|GON4L|SYT11|RIT1|KIAA0907|RXFP4|ARHGEF2|SSR2	MUC1
1:156000000:157000000	-33.3333	hexaploid	loss	1	156000000	157000000	156000000	157000000	sig.thresh	1	156000000	157000000	UBQLN4|LAMTOR2|RAB25|MEX3A|LMNA|SEMA4A|SLC25A44|PMF1-BGLAP|PMF1|BGLAP|PAQR6|SMG5|TMEM79|C1orf85|VHLL|CCT3|TSACC|RHBG|C1orf61|MEF2D|IQGAP3|TTC24|APOA1BP|GPATCH4|HAPLN2|BCAN|NES|CRABP2|ISG20L2|RRNAD1|MRPL24|HDGF|PRCC|SH2D2A|NTRK1|INSRR|PEAR1|LRRC71|ARHGEF11	LMNA|PRCC|NTRK1
1:157000000:158000000	-33.3333	hexaploid	loss	1	157000000	158000000	157000000	158000000	sig.thresh	1	157000000	158000000	ARHGEF11|ETV3L|ETV3|FCRL5|FCRL4|FCRL3|FCRL2|FCRL1|CD5L|KIRREL	FCRL4
1:158000000:159000000	-33.3333	hexaploid	loss	1	158000000	159000000	158000000	159000000	sig.thresh	1	158000000	159000000	KIRREL|CD1D|CD1A|CD1C|CD1B|CD1E|OR10T2|OR10K2|OR10K1|OR10R2|OR6Y1|OR6P1|OR10X1|OR10Z1|SPTA1|OR6K2|OR6K3|OR6K6|OR6N1|OR6N2|MNDA|PYHIN1|IFI16	NA
1:159000000:160000000	-33.3333	hexaploid	loss	1	159000000	160000000	159000000	160000000	sig.thresh	1	159000000	160000000	IFI16|AIM2|CADM3|DARC|FCER1A|OR10J3|OR10J1|OR10J5|APCS|CRP|DUSP23|FCRL6|SLAMF8|C1orf204|VSIG8|CCDC19|TAGLN2|IGSF9|SLAMF9|PIGM	NA
1:160000000:161000000	-33.3333	hexaploid	loss	1	160000000	161000000	160000000	161000000	sig.thresh	1	160000000	161000000	PIGM|KCNJ10|KCNJ9|IGSF8|ATP1A2|ATP1A4|CASQ1|PEA15|DCAF8|PEX19|COPA|NCSTN|NHLH1|VANGL2|SLAMF6|CD84|SLAMF1|CD48|SLAMF7|LY9|CD244|ITLN1|ITLN2|F11R	NA
1:161000000:162000000	-33.3333	hexaploid	loss	1	161000000	162000000	161000000	162000000	sig.thresh	1	161000000	162000000	TSTD1|USF1|ARHGAP30|PVRL4|KLHDC9|PFDN2|NIT1|DEDD|UFC1|USP21|PPOX|B4GALT3|ADAMTS4|NDUFS2|FCER1G|APOA2|TOMM40L|NR1I3|PCP4L1|MPZ|SDHC|C1orf192|FCGR2A|HSPA6|FCGR3A|FCGR2B|FCGR3B|FCRLA|FCRLB|DUSP12|ATF6|OLFML2B	SDHC|FCGR2B
1:162000000:163000000	-28.5714	hexaploid	loss	1	162000000	163000000	162000000	163000000	sig.thresh	1	162000000	163000000	NOS1AP|C1orf226|C1orf111|SH2D1B|UHMK1|UAP1|DDR2|HSD17B7|C1orf110	DDR2
1:163000000:164000000	-28.5714	hexaploid	loss	1	163000000	164000000	163000000	164000000	sig.thresh	1	163000000	164000000	RGS4|RGS5|NUF2	NA
1:164000000:165000000	-28.5714	hexaploid	loss	1	164000000	165000000	164000000	165000000	sig.thresh	1	164000000	165000000	PBX1	PBX1
1:165000000:166000000	-28.5714	hexaploid	loss	1	165000000	166000000	165000000	166000000	sig.thresh	1	165000000	166000000	LMX1A|RXRG|LRRC52|MGST3|ALDH9A1|TMCO1|UCK2	NA
1:166000000:167000000	-28.5714	hexaploid	loss	1	166000000	167000000	166000000	167000000	sig.thresh	1	166000000	167000000	FAM78B|POGK|TADA1|ILDR2|MAEL	NA
1:167000000:168000000	-28.5714	hexaploid	loss	1	167000000	168000000	167000000	168000000	sig.thresh	1	167000000	168000000	GPA33|DUSP27|POU2F1|CD247|CREG1|RCSD1|MPZL1|ADCY10|MPC2|DCAF6	NA
1:168000000:169000000	-28.5714	hexaploid	loss	1	168000000	169000000	168000000	169000000	sig.thresh	1	168000000	169000000	DCAF6|GPR161|TIPRL|SFT2D2|TBX19|XCL2|XCL1|DPT	NA
1:169000000:170000000	-28.5714	hexaploid	loss	1	169000000	170000000	169000000	170000000	sig.thresh	1	169000000	170000000	ATP1B1|NME7|BLZF1|CCDC181|SLC19A2|F5|SELP|C1orf112|SELL|SELE|METTL18|SCYL3|KIFAP3	NA
1:170000000:171000000	-28.5714	hexaploid	loss	1	170000000	171000000	170000000	171000000	sig.thresh	1	170000000	171000000	KIFAP3|METTL11B|GORAB|PRRX1|MROH9	PRRX1
1:171000000:172000000	-28.5714	hexaploid	loss	1	171000000	172000000	171000000	172000000	sig.thresh	1	171000000	172000000	MROH9|FMO3|FMO6P|FMO2|FMO1|FMO4|PRRC2C|MYOC|VAMP4|METTL13|DNM3	NA
1:172000000:173000000	-28.5714	hexaploid	loss	1	172000000	173000000	172000000	173000000	sig.thresh	1	172000000	173000000	DNM3|PIGC|C1orf105|SUCO|FASLG	NA
1:173000000:174000000	-28.5714	hexaploid	loss	1	173000000	174000000	173000000	174000000	sig.thresh	1	173000000	174000000	TNFSF18|TNFSF4|PRDX6|SLC9C2|ANKRD45|KLHL20|CENPL|DARS2|ZBTB37|SERPINC1|RC3H1	NA
1:174000000:175000000	-28.5714	hexaploid	loss	1	174000000	175000000	174000000	175000000	sig.thresh	1	174000000	175000000	RABGAP1L|GPR52|CACYBP|MRPS14	NA
1:175000000:176000000	-28.5714	hexaploid	loss	1	175000000	176000000	175000000	176000000	sig.thresh	1	175000000	176000000	TNN|KIAA0040|TNR|RFWD2	NA
1:176000000:177000000	-28.5714	hexaploid	loss	1	176000000	177000000	176000000	177000000	sig.thresh	1	176000000	177000000	RFWD2|PAPPA2|ASTN1	NA
1:177000000:178000000	-28.5714	hexaploid	loss	1	177000000	178000000	177000000	178000000	sig.thresh	1	177000000	178000000	ASTN1|BRINP2|SEC16B	NA
10:0:1000000	42.8571	hexaploid	gain	10	0	1000000	1679743334	1680743334	sig.thresh	10	0	1000000	TUBB8|ZMYND11|DIP2C|PRR26|LARP4B	LARP4B
10:1000000:2000000	42.8571	hexaploid	gain	10	1000000	2000000	1680743334	1681743334	sig.thresh	10	1000000	2000000	GTPBP4|IDI2|IDI1|WDR37|ADARB2	NA
10:100000000:101000000	23.8095	hexaploid	gain	10	100000000	101000000	1779743334	1780743334	sig.thresh	10	100000000	101000000	R3HCC1L|LOXL4|PYROXD2|HPS1|HPSE2	NA
10:101000000:102000000	23.8095	hexaploid	gain	10	101000000	102000000	1780743334	1781743334	sig.thresh	10	101000000	102000000	CNNM1|GOT1|NKX2-3|SLC25A28|ENTPD7|CUTC|COX15|ABCC2|DNMBP|CPN1|ERLIN1|CHUK|CWF19L1	NA
10:102000000:103000000	23.8095	hexaploid	gain	10	102000000	103000000	1781743334	1782743334	sig.thresh	10	102000000	103000000	CWF19L1|BLOC1S2|PKD2L1|SCD|WNT8B|SEC31B|NDUFB8|HIF1AN|PAX2|FAM178A|MRPL43|SEMA4G|C10orf2|LZTS2|PDZD7|SFXN3|KAZALD1|TLX1NB|TLX1|LBX1	TLX1
10:103000000:104000000	23.8095	hexaploid	gain	10	103000000	104000000	1782743334	1783743334	sig.thresh	10	103000000	104000000	BTRC|DPCD|POLL|FBXW4|FGF8|NPM3|MGEA5|KCNIP2|C10orf76|HPS6|LDB1|PPRC1|NOLC1|ELOVL3|PITX3	NA
10:104000000:105000000	23.8095	hexaploid	gain	10	104000000	105000000	1783743334	1784743334	sig.thresh	10	104000000	105000000	PITX3|GBF1|NFKB2|PSD|FBXL15|CUEDC2|C10orf95|TMEM180|ACTR1A|SUFU|TRIM8|ARL3|SFXN2|WBP1L|CYP17A1|C10orf32|C10orf32-ASMT|AS3MT|CNNM2|NT5C2	NFKB2|SUFU|NT5C2
10:105000000:106000000	23.8095	hexaploid	gain	10	105000000	106000000	1784743334	1785743334	sig.thresh	10	105000000	106000000	RPEL1|INA|PCGF6|TAF5|USMG5|PDCD11|CALHM2|CALHM1|CALHM3|NEURL1|SH3PXD2A|OBFC1|SLK|COL17A1|SFR1|WDR96|GSTO1	NA
10:106000000:107000000	28.5714	hexaploid	gain	10	106000000	107000000	1785743334	1786743334	sig.thresh	10	106000000	107000000	GSTO1|GSTO2|ITPRIP|CCDC147|SORCS3	NA
10:108000000:109000000	28.5714	hexaploid	gain	10	108000000	109000000	1787743334	1788743334	sig.thresh	10	108000000	109000000	SORCS1	NA
10:11000000:12000000	42.8571	hexaploid	gain	10	11000000	12000000	1690743334	1691743334	sig.thresh	10	11000000	12000000	CELF2|USP6NL|ECHDC3|PROSER2|UPF2	NA
10:111000000:112000000	23.8095	hexaploid	gain	10	111000000	112000000	1790743334	1791743334	sig.thresh	10	111000000	112000000	XPNPEP1|ADD3|MXI1	NA
10:112000000:113000000	28.5714	hexaploid	gain	10	112000000	113000000	1791743334	1792743334	sig.thresh	10	112000000	113000000	MXI1|SMNDC1|DUSP5|SMC3|RBM20|PDCD4|BBIP1|SHOC2|ADRA2A	NA
10:113000000:114000000	28.5714	hexaploid	gain	10	113000000	114000000	1792743334	1793743334	sig.thresh	10	113000000	114000000	GPAM	NA
10:114000000:115000000	28.5714	hexaploid	gain	10	114000000	115000000	1793743334	1794743334	sig.thresh	10	114000000	115000000	TECTB|ACSL5|ZDHHC6|VTI1A|TCF7L2	VTI1A|TCF7L2
10:115000000:116000000	28.5714	hexaploid	gain	10	115000000	116000000	1794743334	1795743334	sig.thresh	10	115000000	116000000	HABP2|NRAP|CASP7|PLEKHS1|DCLRE1A|NHLRC2|ADRB1|C10orf118|TDRD1|VWA2	NA
10:116000000:117000000	28.5714	hexaploid	gain	10	116000000	117000000	1795743334	1796743334	sig.thresh	10	116000000	117000000	VWA2|AFAP1L2|ABLIM1|FAM160B1|TRUB1|ATRNL1	NA
10:117000000:118000000	28.5714	hexaploid	gain	10	117000000	118000000	1796743334	1797743334	sig.thresh	10	117000000	118000000	ATRNL1|GFRA1	NA
10:118000000:119000000	28.5714	hexaploid	gain	10	118000000	119000000	1797743334	1798743334	sig.thresh	10	118000000	119000000	GFRA1|CCDC172|PNLIPRP3|PNLIP|PNLIPRP1|C10orf82|HSPA12A|ENO4|KIAA1598|VAX1|KCNK18	NA
10:119000000:120000000	28.5714	hexaploid	gain	10	119000000	120000000	1798743334	1799743334	sig.thresh	10	119000000	120000000	SLC18A2|PDZD8|EMX2|RAB11FIP2	NA
10:12000000:13000000	42.8571	hexaploid	gain	10	12000000	13000000	1691743334	1692743334	sig.thresh	10	12000000	13000000	UPF2|DHTKD1|SEC61A2|NUDT5|CDC123|CAMK1D|CCDC3	NA
10:120000000:121000000	28.5714	hexaploid	gain	10	120000000	121000000	1799743334	1800743334	sig.thresh	10	120000000	121000000	FAM204A|PRLHR|CACUL1|NANOS1|EIF3A|FAM45A|SFXN4|PRDX3|GRK5	NA
10:121000000:122000000	28.5714	hexaploid	gain	10	121000000	122000000	1800743334	1801743334	sig.thresh	10	121000000	122000000	GRK5|RGS10|TIAL1|BAG3|INPP5F|MCMBP|SEC23IP	NA
10:123000000:124000000	28.5714	hexaploid	gain	10	123000000	124000000	1802743334	1803743334	sig.thresh	10	123000000	124000000	FGFR2|ATE1|NSMCE4A|TACC2	FGFR2
10:124000000:125000000	28.5714	hexaploid	gain	10	124000000	125000000	1803743334	1804743334	sig.thresh	10	124000000	125000000	TACC2|BTBD16|PLEKHA1|ARMS2|HTRA1|DMBT1|C10orf120|CUZD1|FAM24B|FAM24A|C10orf88|PSTK|IKZF5|ACADSB|HMX3|HMX2|BUB3	NA
10:125000000:126000000	28.5714	hexaploid	gain	10	125000000	126000000	1804743334	1805743334	sig.thresh	10	125000000	126000000	GPR26|CPXM2|CHST15	NA
10:126000000:127000000	28.5714	hexaploid	gain	10	126000000	127000000	1805743334	1806743334	sig.thresh	10	126000000	127000000	OAT|NKX1-2|LHPP|FAM53B|METTL10|FAM175B|ZRANB1|CTBP2	NA
10:127000000:128000000	28.5714	hexaploid	gain	10	127000000	128000000	1806743334	1807743334	sig.thresh	10	127000000	128000000	TEX36|EDRF1|MMP21|UROS|BCCIP|DHX32|FANK1|ADAM12	NA
10:128000000:129000000	28.5714	hexaploid	gain	10	128000000	129000000	1807743334	1808743334	sig.thresh	10	128000000	129000000	ADAM12|C10orf90|DOCK1|FAM196A	NA
10:129000000:130000000	28.5714	hexaploid	gain	10	129000000	130000000	1808743334	1809743334	sig.thresh	10	129000000	130000000	DOCK1|NPS|FOXI2|CLRN3|PTPRE|MKI67	NA
10:13000000:14000000	42.8571	hexaploid	gain	10	13000000	14000000	1692743334	1693743334	sig.thresh	10	13000000	14000000	CCDC3|OPTN|MCM10|UCMA|PHYH|SEPHS1|BEND7|PRPF18|FRMD4A	NA
10:131000000:132000000	28.5714	hexaploid	gain	10	131000000	132000000	1810743334	1811743334	sig.thresh	10	131000000	132000000	MGMT|EBF3|GLRX3	MGMT
10:132000000:133000000	33.3333	hexaploid	gain	10	132000000	133000000	1811743334	1812743334	sig.thresh	10	132000000	133000000	TCERG1L	NA
10:133000000:134000000	28.5714	hexaploid	gain	10	133000000	134000000	1812743334	1813743334	sig.thresh	10	133000000	134000000	TCERG1L|PPP2R2D|BNIP3|JAKMIP3	NA
10:134000000:135000000	28.5714	hexaploid	gain	10	134000000	135000000	1813743334	1814743334	sig.thresh	10	134000000	135000000	DPYSL4|STK32C|LRRC27|PWWP2B|C10orf91|INPP5A|NKX6-2|TTC40|GPR123|KNDC1	NA
10:135000000:135534747	28.5714	hexaploid	gain	10	135000000	135534747	1814743334	1815278081	sig.thresh	10	135000000	135534747	KNDC1|UTF1|VENTX|ADAM8|TUBGCP2|ZNF511|CALY|PRAP1|FUOM|ECHS1|PAOX|MTG1|SPRN|CYP2E1|SYCE1|FRG2B	NA
10:14000000:15000000	42.8571	hexaploid	gain	10	14000000	15000000	1693743334	1694743334	sig.thresh	10	14000000	15000000	FRMD4A|FAM107B|CDNF|HSPA14|SUV39H2|DCLRE1C	NA
10:15000000:16000000	42.8571	hexaploid	gain	10	15000000	16000000	1694743334	1695743334	sig.thresh	10	15000000	16000000	MEIG1|OLAH|ACBD7|C10orf111|RPP38|NMT2|FAM171A1|ITGA8|FAM188A	NA
10:16000000:17000000	42.8571	hexaploid	gain	10	16000000	17000000	1695743334	1696743334	sig.thresh	10	16000000	17000000	PTER|C1QL3|RSU1|CUBN	NA
10:17000000:18000000	42.8571	hexaploid	gain	10	17000000	18000000	1696743334	1697743334	sig.thresh	10	17000000	18000000	CUBN|TRDMT1|VIM|ST8SIA6|PTPLA|STAM|TMEM236	NA
10:18000000:19000000	42.8571	hexaploid	gain	10	18000000	19000000	1697743334	1698743334	sig.thresh	10	18000000	19000000	MRC1|SLC39A12|CACNB2|NSUN6|ARL5B	NA
10:19000000:20000000	42.8571	hexaploid	gain	10	19000000	20000000	1698743334	1699743334	sig.thresh	10	19000000	20000000	MALRD1	NA
10:20000000:21000000	42.8571	hexaploid	gain	10	20000000	21000000	1699743334	1700743334	sig.thresh	10	20000000	21000000	MALRD1|PLXDC2	NA
10:21000000:22000000	42.8571	hexaploid	gain	10	21000000	22000000	1700743334	1701743334	sig.thresh	10	21000000	22000000	NEBL|C10orf113|CASC10|SKIDA1|MLLT10	MLLT10
10:22000000:23000000	42.8571	hexaploid	gain	10	22000000	23000000	1701743334	1702743334	sig.thresh	10	22000000	23000000	MLLT10|DNAJC1|EBLN1|COMMD3|COMMD3-BMI1|BMI1|SPAG6|PIP4K2A	MLLT10
10:23000000:24000000	42.8571	hexaploid	gain	10	23000000	24000000	1702743334	1703743334	sig.thresh	10	23000000	24000000	PIP4K2A|ARMC3|MSRB2|PTF1A|C10orf115|C10orf67|OTUD1|KIAA1217	NA
10:24000000:25000000	42.8571	hexaploid	gain	10	24000000	25000000	1703743334	1704743334	sig.thresh	10	24000000	25000000	KIAA1217|ARHGAP21	NA
10:25000000:26000000	42.8571	hexaploid	gain	10	25000000	26000000	1704743334	1705743334	sig.thresh	10	25000000	26000000	ARHGAP21|PRTFDC1|ENKUR|THNSL1|GPR158	NA
10:26000000:27000000	42.8571	hexaploid	gain	10	26000000	27000000	1705743334	1706743334	sig.thresh	10	26000000	27000000	MYO3A|GAD2|APBB1IP|PDSS1	NA
10:27000000:28000000	42.8571	hexaploid	gain	10	27000000	28000000	1706743334	1707743334	sig.thresh	10	27000000	28000000	PDSS1|ABI1|ANKRD26|YME1L1|MASTL|ACBD5|PTCHD3|RAB18|MKX	ABI1
10:28000000:29000000	42.8571	hexaploid	gain	10	28000000	29000000	1707743334	1708743334	sig.thresh	10	28000000	29000000	MKX|ARMC4|MPP7|WAC|BAMBI	NA
10:29000000:30000000	42.8571	hexaploid	gain	10	29000000	30000000	1708743334	1709743334	sig.thresh	10	29000000	30000000	C10orf126|LYZL1|SVIL	NA
10:3000000:4000000	42.8571	hexaploid	gain	10	3000000	4000000	1682743334	1683743334	sig.thresh	10	3000000	4000000	PFKP|PITRM1|KLF6	KLF6
10:30000000:31000000	42.8571	hexaploid	gain	10	30000000	31000000	1709743334	1710743334	sig.thresh	10	30000000	31000000	SVIL|KIAA1462|MTPAP|MAP3K8|LYZL2	NA
10:31000000:32000000	42.8571	hexaploid	gain	10	31000000	32000000	1710743334	1711743334	sig.thresh	10	31000000	32000000	ZNF438|ZEB1	ZEB1
10:32000000:33000000	42.8571	hexaploid	gain	10	32000000	33000000	1711743334	1712743334	sig.thresh	10	32000000	33000000	ARHGAP12|KIF5B|EPC1|CCDC7	KIF5B
10:33000000:34000000	42.8571	hexaploid	gain	10	33000000	34000000	1712743334	1713743334	sig.thresh	10	33000000	34000000	ITGB1|NRP1	NA
10:34000000:35000000	42.8571	hexaploid	gain	10	34000000	35000000	1713743334	1714743334	sig.thresh	10	34000000	35000000	PARD3	NA
10:35000000:36000000	42.8571	hexaploid	gain	10	35000000	36000000	1714743334	1715743334	sig.thresh	10	35000000	36000000	PARD3|CUL2|CREM|CCNY|GJD4|FZD8	NA
10:37000000:38000000	42.8571	hexaploid	gain	10	37000000	38000000	1716743334	1717743334	sig.thresh	10	37000000	38000000	ANKRD30A|MTRNR2L7	NA
10:38000000:39000000	38.0952	hexaploid	gain	10	38000000	39000000	1717743334	1718743334	sig.thresh	10	38000000	39000000	ZNF248|ZNF25|ZNF33A|ZNF37A|LINC00999	NA
10:5000000:6000000	42.8571	hexaploid	gain	10	5000000	6000000	1684743334	1685743334	sig.thresh	10	5000000	6000000	AKR1C1|AKR1C2|AKR1C3|AKR1CL1|AKR1C4|UCN3|TUBAL3|NET1|CALML5|CALML3|ASB13|FAM208B|GDI2|ANKRD16|FBXO18|IL15RA	NA
10:6000000:7000000	42.8571	hexaploid	gain	10	6000000	7000000	1685743334	1686743334	sig.thresh	10	6000000	7000000	IL15RA|IL2RA|RBM17|PFKFB3|PRKCQ	NA
10:7000000:8000000	42.8571	hexaploid	gain	10	7000000	8000000	1686743334	1687743334	sig.thresh	10	7000000	8000000	SFMBT2|ITIH5|ITIH2|KIN|ATP5C1|TAF3	NA
10:78000000:79000000	23.8095	hexaploid	gain	10	78000000	79000000	1757743334	1758743334	sig.thresh	10	78000000	79000000	C10orf11|KCNMA1	NA
10:79000000:80000000	23.8095	hexaploid	gain	10	79000000	80000000	1758743334	1759743334	sig.thresh	10	79000000	80000000	KCNMA1|DLG5|POLR3A|RPS24	NA
10:8000000:9000000	42.8571	hexaploid	gain	10	8000000	9000000	1687743334	1688743334	sig.thresh	10	8000000	9000000	TAF3|GATA3	GATA3
10:81000000:82000000	23.8095	hexaploid	gain	10	81000000	82000000	1760743334	1761743334	sig.thresh	10	81000000	82000000	ZMIZ1|PPIF|ZCCHC24|EIF5AL1|SFTPA2|SFTPA1|NUTM2B|NUTM2E|SFTPD|TMEM254|PLAC9|ANXA11	NUTM2B
10:82000000:83000000	23.8095	hexaploid	gain	10	82000000	83000000	1761743334	1762743334	sig.thresh	10	82000000	83000000	MAT1A|DYDC1|DYDC2|FAM213A|TSPAN14|SH2D4B	NA
10:84000000:85000000	23.8095	hexaploid	gain	10	84000000	85000000	1763743334	1764743334	sig.thresh	10	84000000	85000000	NRG3	NA
10:85000000:86000000	23.8095	hexaploid	gain	10	85000000	86000000	1764743334	1765743334	sig.thresh	10	85000000	86000000	GHITM|C10orf99|CDHR1|LRIT2|LRIT1	NA
10:86000000:87000000	23.8095	hexaploid	gain	10	86000000	87000000	1765743334	1766743334	sig.thresh	10	86000000	87000000	LRIT1|RGR|CCSER2	NA
10:90000000:91000000	23.8095	hexaploid	gain	10	90000000	91000000	1769743334	1770743334	sig.thresh	10	90000000	91000000	RNLS|LIPJ|LIPF|LIPK|LIPN|LIPM|ANKRD22|STAMBPL1|ACTA2|FAS|CH25H|LIPA	FAS
10:91000000:92000000	23.8095	hexaploid	gain	10	91000000	92000000	1770743334	1771743334	sig.thresh	10	91000000	92000000	LIPA|IFIT2|IFIT3|IFIT1B|IFIT1|IFIT5|SLC16A12|PANK1|KIF20B	NA
10:92000000:93000000	23.8095	hexaploid	gain	10	92000000	93000000	1771743334	1772743334	sig.thresh	10	92000000	93000000	HTR7|RPP30|ANKRD1|PCGF5	NA
10:93000000:94000000	23.8095	hexaploid	gain	10	93000000	94000000	1772743334	1773743334	sig.thresh	10	93000000	94000000	PCGF5|HECTD2|PPP1R3C|TNKS2|FGFBP3|BTAF1|CPEB3	CPEB3
10:94000000:95000000	23.8095	hexaploid	gain	10	94000000	95000000	1773743334	1774743334	sig.thresh	10	94000000	95000000	CPEB3|MARCH5|IDE|KIF11|HHEX|EXOC6|CYP26C1|CYP26A1	CPEB3
10:95000000:96000000	23.8095	hexaploid	gain	10	95000000	96000000	1774743334	1775743334	sig.thresh	10	95000000	96000000	MYOF|CEP55|FFAR4|RBP4|PDE6C|FRA10AC1|LGI1|SLC35G1|PLCE1	NA
10:96000000:97000000	23.8095	hexaploid	gain	10	96000000	97000000	1775743334	1776743334	sig.thresh	10	96000000	97000000	PLCE1|NOC3L|TBC1D12|HELLS|CYP2C18|CYP2C19|CYP2C9|CYP2C8|C10orf129|PDLIM1	CYP2C8
10:97000000:98000000	23.8095	hexaploid	gain	10	97000000	98000000	1776743334	1777743334	sig.thresh	10	97000000	98000000	PDLIM1|SORBS1|ALDH18A1|TCTN3|ENTPD1|C10orf131|CC2D2B|CCNJ|BLNK	NA
10:98000000:99000000	23.8095	hexaploid	gain	10	98000000	99000000	1777743334	1778743334	sig.thresh	10	98000000	99000000	BLNK|DNTT|OPALIN|TLL2|TM9SF3|PIK3AP1|LCOR|C10orf12|SLIT1|ARHGAP19-SLIT1|ARHGAP19	NA
10:99000000:100000000	23.8095	hexaploid	gain	10	99000000	100000000	1778743334	1779743334	sig.thresh	10	99000000	100000000	ARHGAP19-SLIT1|ARHGAP19|FRAT1|FRAT2|RRP12|PGAM1|EXOSC1|ZDHHC16|MMS19|UBTD1|ANKRD2|HOGA1|PI4K2A|C10orf62|MORN4|AVPI1|MARVELD1|ZFYVE27|SFRP5|GOLGA7B|CRTAC1|R3HCC1L	NA
11:12000000:13000000	28.5714	hexaploid	gain	11	12000000	13000000	1827278081	1828278081	sig.thresh	11	12000000	13000000	DKK3|MICAL2|MICALCL|PARVA|TEAD1	NA
11:13000000:14000000	28.5714	hexaploid	gain	11	13000000	14000000	1828278081	1829278081	sig.thresh	11	13000000	14000000	ARNTL|BTBD10|PTH|FAR1	NA
11:14000000:15000000	28.5714	hexaploid	gain	11	14000000	15000000	1829278081	1830278081	sig.thresh	11	14000000	15000000	RRAS2|COPB1|PSMA1|PDE3B|CYP2R1|CALCB|CALCA	NA
11:15000000:16000000	28.5714	hexaploid	gain	11	15000000	16000000	1830278081	1831278081	sig.thresh	11	15000000	16000000	CALCB|INSC|SOX6	NA
11:16000000:17000000	28.5714	hexaploid	gain	11	16000000	17000000	1831278081	1832278081	sig.thresh	11	16000000	17000000	SOX6|C11orf58|PLEKHA7	NA
11:17000000:18000000	23.8095	hexaploid	gain	11	17000000	18000000	1832278081	1833278081	sig.thresh	11	17000000	18000000	PLEKHA7|RPS13|PIK3C2A|NUCB2|NCR3LG1|KCNJ11|ABCC8|USH1C|OTOG|MYOD1|KCNC1|SERGEF	MYOD1
11:18000000:19000000	23.8095	hexaploid	gain	11	18000000	19000000	1833278081	1834278081	sig.thresh	11	18000000	19000000	SERGEF|TPH1|SAAL1|MRGPRX3|MRGPRX4|SAA4|SAA2|SAA1|HPS5|GTF2H1|LDHA|LDHC|LDHAL6A|TSG101|UEVLD|SPTY2D1|TMEM86A|IGSF22|PTPN5|MRGPRX1	NA
11:19000000:20000000	23.8095	hexaploid	gain	11	19000000	20000000	1834278081	1835278081	sig.thresh	11	19000000	20000000	MRGPRX2|ZDHHC13|CSRP3|E2F8|NAV2	NA
11:20000000:21000000	23.8095	hexaploid	gain	11	20000000	21000000	1835278081	1836278081	sig.thresh	11	20000000	21000000	NAV2|DBX1|HTATIP2|PRMT3|SLC6A5|NELL1	NA
11:21000000:22000000	38.0952	hexaploid	gain	11	21000000	22000000	1836278081	1837278081	sig.thresh	11	21000000	22000000	NELL1	NA
11:22000000:23000000	57.1429	hexaploid	gain	11	22000000	23000000	1837278081	1838278081	sig.thresh	11	22000000	23000000	ANO5|SLC17A6|FANCF|GAS2|SVIP|CCDC179	FANCF
11:24000000:25000000	57.1429	hexaploid	gain	11	24000000	25000000	1839278081	1840278081	sig.thresh	11	24000000	25000000	LUZP2	NA
11:25000000:26000000	57.1429	hexaploid	gain	11	25000000	26000000	1840278081	1841278081	sig.thresh	11	25000000	26000000	LUZP2	NA
11:26000000:27000000	47.619	hexaploid	gain	11	26000000	27000000	1841278081	1842278081	sig.thresh	11	26000000	27000000	ANO3|MUC15|SLC5A12	NA
11:27000000:28000000	42.8571	hexaploid	gain	11	27000000	28000000	1842278081	1843278081	sig.thresh	11	27000000	28000000	FIBIN|BBOX1|CCDC34|LGR4|LIN7C|BDNF	NA
11:28000000:29000000	42.8571	hexaploid	gain	11	28000000	29000000	1843278081	1844278081	sig.thresh	11	28000000	29000000	KIF18A|METTL15	NA
11:30000000:31000000	38.0952	hexaploid	gain	11	30000000	31000000	1845278081	1846278081	sig.thresh	11	30000000	31000000	KCNA4|FSHB|ARL14EP|MPPED2|DCDC1	NA
11:31000000:32000000	33.3333	hexaploid	gain	11	31000000	32000000	1846278081	1847278081	sig.thresh	11	31000000	32000000	DCDC1|DNAJC24|IMMP1L|ELP4|PAX6|RCN1	NA
11:32000000:33000000	23.8095	hexaploid	gain	11	32000000	33000000	1847278081	1848278081	sig.thresh	11	32000000	33000000	RCN1|WT1|EIF3M|CCDC73|PRRG4|QSER1	WT1
12:100000000:101000000	23.8095	hexaploid	gain	12	100000000	101000000	2050278081	2051278081	sig.thresh	12	100000000	101000000	ANKS1B|FAM71C|UHRF1BP1L|ACTR6|DEPDC4|SCYL2|SLC17A8|NR1H4|GAS2L3	NA
12:101000000:102000000	23.8095	hexaploid	gain	12	101000000	102000000	2051278081	2052278081	sig.thresh	12	101000000	102000000	GAS2L3|ANO4|SLC5A8|UTP20|ARL1|SPIC|MYBPC1	NA
12:102000000:103000000	23.8095	hexaploid	gain	12	102000000	103000000	2052278081	2053278081	sig.thresh	12	102000000	103000000	MYBPC1|CHPT1|SYCP3|GNPTAB|DRAM1|CCDC53|NUP37|PARPBP|PMCH|IGF1	NA
12:120000000:121000000	17.3913	triploid	gain	12	120000000	121000000	2070278081	2071278081	sig.thresh	12	120000000	121000000	TMEM233|PRKAB1|CIT|CCDC64|RAB35|GCN1L1|RPLP0|PXN|SIRT4|PLA2G1B|MSI1|COX6A1|TRIAP1|GATC|SRSF9|DYNLL1|COQ5|RNF10	NA
12:121000000:122000000	23.8095	hexaploid	gain	12	121000000	122000000	2071278081	2072278081	sig.thresh	12	121000000	122000000	RNF10|POP5|CABP1|MLEC|UNC119B|ACADS|SPPL3|HNF1A|C12orf43|OASL|P2RX7|P2RX4|CAMKK2|ANAPC5|RNF34|KDM2B	HNF1A
12:121000000:122000000	17.3913	triploid	gain	12	121000000	122000000	2071278081	2072278081	sig.thresh	12	121000000	122000000	RNF10|POP5|CABP1|MLEC|UNC119B|ACADS|SPPL3|HNF1A|C12orf43|OASL|P2RX7|P2RX4|CAMKK2|ANAPC5|RNF34|KDM2B	HNF1A
12:122000000:123000000	23.8095	hexaploid	gain	12	122000000	123000000	2072278081	2073278081	sig.thresh	12	122000000	123000000	KDM2B|ORAI1|MORN3|TMEM120B|RHOF|SETD1B|HPD|PSMD9|WDR66|BCL7A|MLXIP|LRRC43|IL31|B3GNT4|DIABLO|VPS33A|CLIP1|ZCCHC8|RSRC2	SETD1B|BCL7A|CLIP1|ZCCHC8
12:122000000:123000000	17.3913	triploid	gain	12	122000000	123000000	2072278081	2073278081	sig.thresh	12	122000000	123000000	KDM2B|ORAI1|MORN3|TMEM120B|RHOF|SETD1B|HPD|PSMD9|WDR66|BCL7A|MLXIP|LRRC43|IL31|B3GNT4|DIABLO|VPS33A|CLIP1|ZCCHC8|RSRC2	SETD1B|BCL7A|CLIP1|ZCCHC8
12:123000000:124000000	17.3913	triploid	gain	12	123000000	124000000	2073278081	2074278081	sig.thresh	12	123000000	124000000	RSRC2|KNTC1|HCAR1|HCAR2|HCAR3|DENR|CCDC62|HIP1R|VPS37B|ABCB9|OGFOD2|ARL6IP4|PITPNM2|MPHOSPH9|C12orf65|CDK2AP1|SBNO1|SETD8|RILPL2|SNRNP35|RILPL1	NA
12:123000000:124000000	23.8095	hexaploid	gain	12	123000000	124000000	2073278081	2074278081	sig.thresh	12	123000000	124000000	RSRC2|KNTC1|HCAR1|HCAR2|HCAR3|DENR|CCDC62|HIP1R|VPS37B|ABCB9|OGFOD2|ARL6IP4|PITPNM2|MPHOSPH9|C12orf65|CDK2AP1|SBNO1|SETD8|RILPL2|SNRNP35|RILPL1	NA
12:124000000:125000000	17.3913	triploid	gain	12	124000000	125000000	2074278081	2075278081	sig.thresh	12	124000000	125000000	RILPL1|TMED2|DDX55|EIF2B1|GTF2H3|TCTN2|ATP6V0A2|DNAH10|CCDC92|DNAH10OS|ZNF664|FAM101A|NCOR2	NCOR2
12:124000000:125000000	23.8095	hexaploid	gain	12	124000000	125000000	2074278081	2075278081	sig.thresh	12	124000000	125000000	RILPL1|TMED2|DDX55|EIF2B1|GTF2H3|TCTN2|ATP6V0A2|DNAH10|CCDC92|DNAH10OS|ZNF664|FAM101A|NCOR2	NCOR2
12:125000000:126000000	23.8095	hexaploid	gain	12	125000000	126000000	2075278081	2076278081	sig.thresh	12	125000000	126000000	NCOR2|SCARB1|UBC|DHX37|BRI3BP|AACS|TMEM132B	NCOR2
12:125000000:126000000	17.3913	triploid	gain	12	125000000	126000000	2075278081	2076278081	sig.thresh	12	125000000	126000000	NCOR2|SCARB1|UBC|DHX37|BRI3BP|AACS|TMEM132B	NCOR2
12:126000000:127000000	23.8095	hexaploid	gain	12	126000000	127000000	2076278081	2077278081	sig.thresh	12	126000000	127000000	TMEM132B	NA
12:126000000:127000000	17.3913	triploid	gain	12	126000000	127000000	2076278081	2077278081	sig.thresh	12	126000000	127000000	TMEM132B	NA
12:128000000:129000000	17.3913	triploid	gain	12	128000000	129000000	2078278081	2079278081	sig.thresh	12	128000000	129000000	TMEM132C	NA
12:128000000:129000000	23.8095	hexaploid	gain	12	128000000	129000000	2078278081	2079278081	sig.thresh	12	128000000	129000000	TMEM132C	NA
12:129000000:130000000	17.3913	triploid	gain	12	129000000	130000000	2079278081	2080278081	sig.thresh	12	129000000	130000000	TMEM132C|SLC15A4|GLT1D1|TMEM132D	NA
12:129000000:130000000	23.8095	hexaploid	gain	12	129000000	130000000	2079278081	2080278081	sig.thresh	12	129000000	130000000	TMEM132C|SLC15A4|GLT1D1|TMEM132D	NA
12:130000000:131000000	17.3913	triploid	gain	12	130000000	131000000	2080278081	2081278081	sig.thresh	12	130000000	131000000	TMEM132D|FZD10|PIWIL1|RIMBP2	NA
12:130000000:131000000	23.8095	hexaploid	gain	12	130000000	131000000	2080278081	2081278081	sig.thresh	12	130000000	131000000	TMEM132D|FZD10|PIWIL1|RIMBP2	NA
12:131000000:132000000	23.8095	hexaploid	gain	12	131000000	132000000	2081278081	2082278081	sig.thresh	12	131000000	132000000	RIMBP2|STX2|RAN|GPR133	NA
12:131000000:132000000	17.3913	triploid	gain	12	131000000	132000000	2081278081	2082278081	sig.thresh	12	131000000	132000000	RIMBP2|STX2|RAN|GPR133	NA
12:132000000:133000000	23.8095	hexaploid	gain	12	132000000	133000000	2082278081	2083278081	sig.thresh	12	132000000	133000000	SFSWAP|MMP17|ULK1|PUS1|EP400|EP400NL|DDX51|NOC4L|GALNT9	NA
12:132000000:133000000	17.3913	triploid	gain	12	132000000	133000000	2082278081	2083278081	sig.thresh	12	132000000	133000000	SFSWAP|MMP17|ULK1|PUS1|EP400|EP400NL|DDX51|NOC4L|GALNT9	NA
12:133000000:133851895	17.3913	triploid	gain	12	133000000	133851895	2083278081	2084129976	sig.thresh	12	133000000	133851895	MUC8|FBRSL1|P2RX2|POLE|PXMP2|PGAM5|ANKLE2|GOLGA3|CHFR|ZNF605|ZNF26|ZNF84|ZNF140|ZNF891|ZNF10|ZNF268|ANHX	POLE
12:133000000:133851895	23.8095	hexaploid	gain	12	133000000	133851895	2083278081	2084129976	sig.thresh	12	133000000	133851895	MUC8|FBRSL1|P2RX2|POLE|PXMP2|PGAM5|ANKLE2|GOLGA3|CHFR|ZNF605|ZNF26|ZNF84|ZNF140|ZNF891|ZNF10|ZNF268|ANHX	POLE
12:14000000:15000000	23.8095	hexaploid	gain	12	14000000	15000000	1964278081	1965278081	sig.thresh	12	14000000	15000000	GRIN2B|ATF7IP|PLBD1|GUCY2C|HIST4H4|H2AFJ|WBP11|C12orf60|SMCO3|ART4	NA
12:15000000:16000000	23.8095	hexaploid	gain	12	15000000	16000000	1965278081	1966278081	sig.thresh	12	15000000	16000000	C12orf60|MGP|ERP27|ARHGDIB|PDE6H|RERG|PTPRO|EPS8	NA
12:16000000:17000000	23.8095	hexaploid	gain	12	16000000	17000000	1966278081	1967278081	sig.thresh	12	16000000	17000000	EPS8|STRAP|DERA|SLC15A5|MGST1|LMO3	NA
12:18000000:19000000	23.8095	hexaploid	gain	12	18000000	19000000	1968278081	1969278081	sig.thresh	12	18000000	19000000	RERGL|PIK3C2G|PLCZ1|CAPZA3	NA
12:19000000:20000000	23.8095	hexaploid	gain	12	19000000	20000000	1969278081	1970278081	sig.thresh	12	19000000	20000000	PLEKHA5|AEBP2	NA
12:20000000:21000000	23.8095	hexaploid	gain	12	20000000	21000000	1970278081	1971278081	sig.thresh	12	20000000	21000000	PDE3A|SLCO1C1|SLCO1B3|SLCO1B7	NA
12:21000000:22000000	23.8095	hexaploid	gain	12	21000000	22000000	1971278081	1972278081	sig.thresh	12	21000000	22000000	SLCO1B3|SLCO1B7|SLCO1B1|SLCO1A2|IAPP|PYROXD1|RECQL|GOLT1B|C12orf39|GYS2|LDHB|KCNJ8|ABCC9	NA
12:22000000:23000000	23.8095	hexaploid	gain	12	22000000	23000000	1972278081	1973278081	sig.thresh	12	22000000	23000000	ABCC9|CMAS|ST8SIA1|C2CD5|ETNK1	ETNK1
12:23000000:24000000	23.8095	hexaploid	gain	12	23000000	24000000	1973278081	1974278081	sig.thresh	12	23000000	24000000	SOX5	NA
12:25000000:26000000	23.8095	hexaploid	gain	12	25000000	26000000	1975278081	1976278081	sig.thresh	12	25000000	26000000	BCAT1|C12orf77|LRMP|CASC1|LYRM5|KRAS|IFLTD1	KRAS
12:26000000:27000000	23.8095	hexaploid	gain	12	26000000	27000000	1976278081	1977278081	sig.thresh	12	26000000	27000000	RASSF8|BHLHE41|SSPN|ITPR2	NA
12:27000000:28000000	23.8095	hexaploid	gain	12	27000000	28000000	1977278081	1978278081	sig.thresh	12	27000000	28000000	ASUN|FGFR1OP2|TM7SF3|MED21|C12orf71|STK38L|ARNTL2|SMCO2|PPFIBP1|REP15|MRPS35|MANSC4|KLHL42	PPFIBP1
12:28000000:29000000	23.8095	hexaploid	gain	12	28000000	29000000	1978278081	1979278081	sig.thresh	12	28000000	29000000	PTHLH|CCDC91	NA
12:29000000:30000000	23.8095	hexaploid	gain	12	29000000	30000000	1979278081	1980278081	sig.thresh	12	29000000	30000000	FAR2|ERGIC2|OVCH1-AS1|OVCH1|TMTC1	NA
12:30000000:31000000	28.5714	hexaploid	gain	12	30000000	31000000	1980278081	1981278081	sig.thresh	12	30000000	31000000	IPO8|CAPRIN2	NA
12:31000000:32000000	28.5714	hexaploid	gain	12	31000000	32000000	1981278081	1982278081	sig.thresh	12	31000000	32000000	TSPAN11|DDX11|FAM60A|DENND5B|METTL20|AMN1|H3F3C	NA
12:32000000:33000000	28.5714	hexaploid	gain	12	32000000	33000000	1982278081	1983278081	sig.thresh	12	32000000	33000000	KIAA1551|BICD1|FGD4|DNM1L|YARS2|PKP2	NA
12:34000000:35000000	28.5714	hexaploid	gain	12	34000000	35000000	1984278081	1985278081	sig.thresh	12	34000000	35000000	ALG10	NA
12:41000000:42000000	23.8095	hexaploid	gain	12	41000000	42000000	1991278081	1992278081	sig.thresh	12	41000000	42000000	CNTN1|PDZRN4	NA
12:42000000:43000000	23.8095	hexaploid	gain	12	42000000	43000000	1992278081	1993278081	sig.thresh	12	42000000	43000000	GXYLT1|YAF2|PPHLN1|ZCRB1|PRICKLE1	NA
12:43000000:44000000	23.8095	hexaploid	gain	12	43000000	44000000	1993278081	1994278081	sig.thresh	12	43000000	44000000	ADAMTS20	NA
12:44000000:45000000	23.8095	hexaploid	gain	12	44000000	45000000	1994278081	1995278081	sig.thresh	12	44000000	45000000	PUS7L|IRAK4|TWF1|TMEM117|NELL2	NA
12:45000000:46000000	23.8095	hexaploid	gain	12	45000000	46000000	1995278081	1996278081	sig.thresh	12	45000000	46000000	NELL2|DBX2|ANO6	NA
12:46000000:47000000	23.8095	hexaploid	gain	12	46000000	47000000	1996278081	1997278081	sig.thresh	12	46000000	47000000	ARID2|SCAF11|SLC38A1|SLC38A2	ARID2
12:68000000:69000000	23.8095	hexaploid	gain	12	68000000	69000000	2018278081	2019278081	sig.thresh	12	68000000	69000000	DYRK2|IFNG|IL26|IL22|MDM1	NA
12:69000000:70000000	23.8095	hexaploid	gain	12	69000000	70000000	2019278081	2020278081	sig.thresh	12	69000000	70000000	RAP1B|NUP107|SLC35E3|MDM2|CPM|CPSF6|LYZ|YEATS4|FRS2|CCT2	MDM2
12:70000000:71000000	23.8095	hexaploid	gain	12	70000000	71000000	2020278081	2021278081	sig.thresh	12	70000000	71000000	LRRC10|BEST3|RAB3IP|MYRFL|CNOT2|KCNMB4|PTPRB	PTPRB
12:71000000:72000000	23.8095	hexaploid	gain	12	71000000	72000000	2021278081	2022278081	sig.thresh	12	71000000	72000000	PTPRB|PTPRR|TSPAN8|LGR5	PTPRB
12:72000000:73000000	23.8095	hexaploid	gain	12	72000000	73000000	2022278081	2023278081	sig.thresh	12	72000000	73000000	ZFC3H1|THAP2|TMEM19|RAB21|TBC1D15|TPH2|TRHDE	NA
12:74000000:75000000	23.8095	hexaploid	gain	12	74000000	75000000	2024278081	2025278081	sig.thresh	12	74000000	75000000	ATXN7L3B	NA
12:75000000:76000000	23.8095	hexaploid	gain	12	75000000	76000000	2025278081	2026278081	sig.thresh	12	75000000	76000000	KCNC2|CAPS2|GLIPR1L1|GLIPR1L2|GLIPR1|KRR1	NA
12:76000000:77000000	23.8095	hexaploid	gain	12	76000000	77000000	2026278081	2027278081	sig.thresh	12	76000000	77000000	PHLDA1|NAP1L1|BBS10|OSBPL8	NA
12:77000000:78000000	23.8095	hexaploid	gain	12	77000000	78000000	2027278081	2028278081	sig.thresh	12	77000000	78000000	ZDHHC17|CSRP2|E2F7	NA
12:78000000:79000000	28.5714	hexaploid	gain	12	78000000	79000000	2028278081	2029278081	sig.thresh	12	78000000	79000000	NAV3	NA
12:79000000:80000000	28.5714	hexaploid	gain	12	79000000	80000000	2029278081	2030278081	sig.thresh	12	79000000	80000000	SYT1|PAWR	NA
12:80000000:81000000	42.8571	hexaploid	gain	12	80000000	81000000	2030278081	2031278081	sig.thresh	12	80000000	81000000	PAWR|PPP1R12A|OTOGL|PTPRQ	NA
12:81000000:82000000	42.8571	hexaploid	gain	12	81000000	82000000	2031278081	2032278081	sig.thresh	12	81000000	82000000	PTPRQ|MYF6|MYF5|LIN7A|ACSS3|PPFIA2	NA
12:82000000:83000000	42.8571	hexaploid	gain	12	82000000	83000000	2032278081	2033278081	sig.thresh	12	82000000	83000000	PPFIA2|CCDC59|METTL25	NA
12:83000000:84000000	42.8571	hexaploid	gain	12	83000000	84000000	2033278081	2034278081	sig.thresh	12	83000000	84000000	TMTC2	NA
12:85000000:86000000	42.8571	hexaploid	gain	12	85000000	86000000	2035278081	2036278081	sig.thresh	12	85000000	86000000	SLC6A15|TSPAN19|LRRIQ1|ALX1	NA
12:88000000:89000000	42.8571	hexaploid	gain	12	88000000	89000000	2038278081	2039278081	sig.thresh	12	88000000	89000000	C12orf50|C12orf29|CEP290|TMTC3|KITLG	NA
12:89000000:90000000	23.8095	hexaploid	gain	12	89000000	90000000	2039278081	2040278081	sig.thresh	12	89000000	90000000	DUSP6|POC1B|GALNT4|POC1B-GALNT4|ATP2B1	NA
12:91000000:92000000	23.8095	hexaploid	gain	12	91000000	92000000	2041278081	2042278081	sig.thresh	12	91000000	92000000	CCER1|EPYC|KERA|LUM|DCN	NA
12:93000000:94000000	23.8095	hexaploid	gain	12	93000000	94000000	2043278081	2044278081	sig.thresh	12	93000000	94000000	C12orf74|PLEKHG7|EEA1|NUDT4|UBE2N|MRPL42|SOCS2	NA
12:94000000:95000000	23.8095	hexaploid	gain	12	94000000	95000000	2044278081	2045278081	sig.thresh	12	94000000	95000000	CRADD|PLXNC1|CCDC41|TMCC3	NA
12:95000000:96000000	23.8095	hexaploid	gain	12	95000000	96000000	2045278081	2046278081	sig.thresh	12	95000000	96000000	TMCC3|NDUFA12|NR2C1|FGD6|VEZT|METAP2|USP44	USP44
12:96000000:97000000	23.8095	hexaploid	gain	12	96000000	97000000	2046278081	2047278081	sig.thresh	12	96000000	97000000	NTN4|SNRPF|CCDC38|AMDHD1|HAL|LTA4H|ELK3|CDK17|C12orf55	NA
12:97000000:98000000	23.8095	hexaploid	gain	12	97000000	98000000	2047278081	2048278081	sig.thresh	12	97000000	98000000	C12orf55|NEDD1	NA
12:99000000:100000000	23.8095	hexaploid	gain	12	99000000	100000000	2049278081	2050278081	sig.thresh	12	99000000	100000000	IKBIP|APAF1|ANKS1B	NA
13:19000000:20000000	-26.087	triploid	loss	13	19000000	20000000	2103129976	2104129976	sig.thresh	13	19000000	20000000	TUBA3C|TPTE2	NA
13:20000000:21000000	-34.7826	triploid	loss	13	20000000	21000000	2104129976	2105129976	sig.thresh	13	20000000	21000000	TPTE2|MPHOSPH8|PSPC1|ZMYM5|ZMYM2|GJA3|GJB2|GJB6|CRYL1	ZMYM2
13:21000000:22000000	-34.7826	triploid	loss	13	21000000	22000000	2105129976	2106129976	sig.thresh	13	21000000	22000000	CRYL1|IFT88|IL17D|N6AMT2|XPO4|LATS2|SAP18|SKA3|MRP63|ZDHHC20	LATS2
13:22000000:23000000	-34.7826	triploid	loss	13	22000000	23000000	2106129976	2107129976	sig.thresh	13	22000000	23000000	ZDHHC20|MICU2|FGF9	NA
13:23000000:24000000	-30.4348	triploid	loss	13	23000000	24000000	2107129976	2108129976	sig.thresh	13	23000000	24000000	SGCG|SACS	NA
13:24000000:25000000	-30.4348	triploid	loss	13	24000000	25000000	2108129976	2109129976	sig.thresh	13	24000000	25000000	SACS|TNFRSF19|MIPEP|C1QTNF9B|SPATA13|C1QTNF9|PARP4	NA
13:25000000:26000000	-30.4348	triploid	loss	13	25000000	26000000	2109129976	2110129976	sig.thresh	13	25000000	26000000	PARP4|ATP12A|RNF17|CENPJ|PABPC3|AMER2|MTMR6|NUPL1|ATP8A2	NA
13:26000000:27000000	-30.4348	triploid	loss	13	26000000	27000000	2110129976	2111129976	sig.thresh	13	26000000	27000000	ATP8A2|SHISA2|RNF6|CDK8	NA
13:27000000:28000000	-30.4348	triploid	loss	13	27000000	28000000	2111129976	2112129976	sig.thresh	13	27000000	28000000	WASF3|GPR12|USP12|RPL21|RASL11A|GTF3A	NA
13:28000000:29000000	-30.4348	triploid	loss	13	28000000	29000000	2112129976	2113129976	sig.thresh	13	28000000	29000000	GTF3A|MTIF3|LNX2|POLR1D|GSX1|PDX1|ATP5EP2|CDX2|URAD|FLT3|PAN3|FLT1	CDX2|FLT3
13:29000000:30000000	-30.4348	triploid	loss	13	29000000	30000000	2113129976	2114129976	sig.thresh	13	29000000	30000000	FLT1|POMP|SLC46A3|MTUS2	NA
13:30000000:31000000	-30.4348	triploid	loss	13	30000000	31000000	2114129976	2115129976	sig.thresh	13	30000000	31000000	MTUS2|SLC7A1|UBL3|KATNAL1	NA
13:31000000:32000000	-30.4348	triploid	loss	13	31000000	32000000	2115129976	2116129976	sig.thresh	13	31000000	32000000	HMGB1|USPL1|ALOX5AP|MEDAG|TEX26|HSPH1|B3GALTL	NA
13:32000000:33000000	-30.4348	triploid	loss	13	32000000	33000000	2116129976	2117129976	sig.thresh	13	32000000	33000000	RXFP2|FRY|ZAR1L|BRCA2|N4BP2L1	BRCA2
13:33000000:34000000	-30.4348	triploid	loss	13	33000000	34000000	2117129976	2118129976	sig.thresh	13	33000000	34000000	N4BP2L1|N4BP2L2|PDS5B|KL|STARD13	NA
13:34000000:35000000	-30.4348	triploid	loss	13	34000000	35000000	2118129976	2119129976	sig.thresh	13	34000000	35000000	RFC3	NA
13:35000000:36000000	-21.7391	triploid	loss	13	35000000	36000000	2119129976	2120129976	sig.thresh	13	35000000	36000000	NBEA	NBEA
13:36000000:37000000	-30.4348	triploid	loss	13	36000000	37000000	2120129976	2121129976	sig.thresh	13	36000000	37000000	NBEA|MAB21L1|DCLK1|SOHLH2|CCDC169-SOHLH2|CCDC169|SPG20|SPG20OS	NBEA
13:37000000:38000000	-30.4348	triploid	loss	13	37000000	38000000	2121129976	2122129976	sig.thresh	13	37000000	38000000	CCNA1|SERTM1|RFXAP|SMAD9|ALG5|EXOSC8|SUPT20H|CSNK1A1L	NA
13:38000000:39000000	-30.4348	triploid	loss	13	38000000	39000000	2122129976	2123129976	sig.thresh	13	38000000	39000000	POSTN|TRPC4|UFM1	NA
13:39000000:40000000	-30.4348	triploid	loss	13	39000000	40000000	2123129976	2124129976	sig.thresh	13	39000000	40000000	FREM2|STOML3|PROSER1|NHLRC3|LHFP	NA
13:40000000:41000000	-30.4348	triploid	loss	13	40000000	41000000	2124129976	2125129976	sig.thresh	13	40000000	41000000	LHFP|COG6	NA
13:61000000:62000000	13.0435	triploid	gain	13	61000000	62000000	2145129976	2146129976	sig.thresh	13	61000000	62000000	TDRD3|PCDH20	NA
13:70000000:71000000	13.0435	triploid	gain	13	70000000	71000000	2154129976	2155129976	sig.thresh	13	70000000	71000000	KLHL1	NA
13:72000000:73000000	13.0435	triploid	gain	13	72000000	73000000	2156129976	2157129976	sig.thresh	13	72000000	73000000	DACH1	NA
13:73000000:74000000	13.0435	triploid	gain	13	73000000	74000000	2157129976	2158129976	sig.thresh	13	73000000	74000000	MZT1|BORA|DIS3|PIBF1|KLF5	NA
13:75000000:76000000	13.0435	triploid	gain	13	75000000	76000000	2159129976	2160129976	sig.thresh	13	75000000	76000000	TBC1D4	NA
13:76000000:77000000	13.0435	triploid	gain	13	76000000	77000000	2160129976	2161129976	sig.thresh	13	76000000	77000000	TBC1D4|COMMD6|UCHL3|LMO7|C13orf45	NA
13:77000000:78000000	13.0435	triploid	gain	13	77000000	78000000	2161129976	2162129976	sig.thresh	13	77000000	78000000	KCTD12|IRG1|CLN5|FBXL3|MYCBP2	NA
13:78000000:79000000	13.0435	triploid	gain	13	78000000	79000000	2162129976	2163129976	sig.thresh	13	78000000	79000000	SCEL|SLAIN1|EDNRB	NA
13:79000000:80000000	13.0435	triploid	gain	13	79000000	80000000	2163129976	2164129976	sig.thresh	13	79000000	80000000	POU4F1|RNF219|RBM26	NA
13:86000000:87000000	13.0435	triploid	gain	13	86000000	87000000	2170129976	2171129976	sig.thresh	13	86000000	87000000	SLITRK6	NA
13:92000000:93000000	13.0435	triploid	gain	13	92000000	93000000	2176129976	2177129976	sig.thresh	13	92000000	93000000	GPC5	GPC5
14:100000000:101000000	-34.7826	triploid	loss	14	100000000	101000000	2299299854	2300299854	sig.thresh	14	100000000	101000000	CCNK|CCDC85C|HHIPL1|CYP46A1|EML1|EVL|DEGS2|YY1|SLC25A29|SLC25A47|WARS|WDR25	NA
14:100000000:101000000	-28.5714	hexaploid	loss	14	100000000	101000000	2299299854	2300299854	sig.thresh	14	100000000	101000000	CCNK|CCDC85C|HHIPL1|CYP46A1|EML1|EVL|DEGS2|YY1|SLC25A29|SLC25A47|WARS|WDR25	NA
14:101000000:102000000	-28.5714	hexaploid	loss	14	101000000	102000000	2300299854	2301299854	sig.thresh	14	101000000	102000000	BEGAIN|DLK1|RTL1	NA
14:101000000:102000000	-43.4783	triploid	loss	14	101000000	102000000	2300299854	2301299854	sig.thresh	14	101000000	102000000	BEGAIN|DLK1|RTL1	NA
14:102000000:103000000	-28.5714	hexaploid	loss	14	102000000	103000000	2301299854	2302299854	sig.thresh	14	102000000	103000000	DIO3|PPP2R5C|DYNC1H1|HSP90AA1|WDR20|MOK|ZNF839|CINP|TECPR2|ANKRD9	HSP90AA1
14:102000000:103000000	-34.7826	triploid	loss	14	102000000	103000000	2301299854	2302299854	sig.thresh	14	102000000	103000000	DIO3|PPP2R5C|DYNC1H1|HSP90AA1|WDR20|MOK|ZNF839|CINP|TECPR2|ANKRD9	HSP90AA1
14:103000000:104000000	-28.5714	hexaploid	loss	14	103000000	104000000	2302299854	2303299854	sig.thresh	14	103000000	104000000	RCOR1|TRAF3|AMN|CDC42BPB|EXOC3L4|TNFAIP2|EIF5|MARK3|CKB|TRMT61A	NA
14:103000000:104000000	-34.7826	triploid	loss	14	103000000	104000000	2302299854	2303299854	sig.thresh	14	103000000	104000000	RCOR1|TRAF3|AMN|CDC42BPB|EXOC3L4|TNFAIP2|EIF5|MARK3|CKB|TRMT61A	NA
14:104000000:105000000	-34.7826	triploid	loss	14	104000000	105000000	2303299854	2304299854	sig.thresh	14	104000000	105000000	TRMT61A|BAG5|KLC1|APOPT1|XRCC3|ZFYVE21|PPP1R13B|C14orf2|TDRD9|RD3L|ASPG|KIF26A|C14orf144|TMEM179	NA
14:104000000:105000000	-28.5714	hexaploid	loss	14	104000000	105000000	2303299854	2304299854	sig.thresh	14	104000000	105000000	TRMT61A|BAG5|KLC1|APOPT1|XRCC3|ZFYVE21|PPP1R13B|C14orf2|TDRD9|RD3L|ASPG|KIF26A|C14orf144|TMEM179	NA
14:105000000:106000000	-28.5714	hexaploid	loss	14	105000000	106000000	2304299854	2305299854	sig.thresh	14	105000000	106000000	TMEM179|C14orf180|INF2|ADSSL1|SIVA1|AKT1|ZBTB42|CEP170B|PLD4|AHNAK2|C14orf79|CDCA4|GPR132|JAG2|NUDT14|BRF1|BTBD6|PACS2|TEX22|MTA1|CRIP2|CRIP1|C14orf80|TMEM121	AKT1
14:105000000:106000000	-34.7826	triploid	loss	14	105000000	106000000	2304299854	2305299854	sig.thresh	14	105000000	106000000	TMEM179|C14orf180|INF2|ADSSL1|SIVA1|AKT1|ZBTB42|CEP170B|PLD4|AHNAK2|C14orf79|CDCA4|GPR132|JAG2|NUDT14|BRF1|BTBD6|PACS2|TEX22|MTA1|CRIP2|CRIP1|C14orf80|TMEM121	AKT1
14:19000000:20000000	23.8095	hexaploid	gain	14	19000000	20000000	2218299854	2219299854	sig.thresh	14	19000000	20000000	OR11H12|POTEG|POTEM	NA
14:19000000:20000000	13.0435	triploid	gain	14	19000000	20000000	2218299854	2219299854	sig.thresh	14	19000000	20000000	OR11H12|POTEG|POTEM	NA
14:20000000:21000000	13.0435	triploid	gain	14	20000000	21000000	2219299854	2220299854	sig.thresh	14	20000000	21000000	POTEM|OR4N2|OR4Q3|OR4M1|OR4K2|OR4K5|OR4K1|OR4K15|OR4K14|OR4K13|OR4L1|OR4K17|OR4N5|OR11G2|OR11H6|OR11H4|TTC5|CCNB1IP1|PARP2|TEP1|KLHL33|OSGEP|APEX1|TMEM55B|PNP|RNASE10	CCNB1IP1
14:20000000:21000000	23.8095	hexaploid	gain	14	20000000	21000000	2219299854	2220299854	sig.thresh	14	20000000	21000000	POTEM|OR4N2|OR4Q3|OR4M1|OR4K2|OR4K5|OR4K1|OR4K15|OR4K14|OR4K13|OR4L1|OR4K17|OR4N5|OR11G2|OR11H6|OR11H4|TTC5|CCNB1IP1|PARP2|TEP1|KLHL33|OSGEP|APEX1|TMEM55B|PNP|RNASE10	CCNB1IP1
14:21000000:22000000	13.0435	triploid	gain	14	21000000	22000000	2220299854	2221299854	sig.thresh	14	21000000	22000000	RNASE9|RNASE11|RNASE12|OR6S1|RNASE4|ANG|EDDM3A|EDDM3B|RNASE6|RNASE1|RNASE3|RNASE2|METTL17|SLC39A2|NDRG2|TPPP2|RNASE13|RNASE7|RNASE8|ARHGEF40|ZNF219|TMEM253|OR5AU1|HNRNPC|RPGRIP1|SUPT16H|CHD8|RAB2B|TOX4|METTL3|SALL2	NA
14:21000000:22000000	23.8095	hexaploid	gain	14	21000000	22000000	2220299854	2221299854	sig.thresh	14	21000000	22000000	RNASE9|RNASE11|RNASE12|OR6S1|RNASE4|ANG|EDDM3A|EDDM3B|RNASE6|RNASE1|RNASE3|RNASE2|METTL17|SLC39A2|NDRG2|TPPP2|RNASE13|RNASE7|RNASE8|ARHGEF40|ZNF219|TMEM253|OR5AU1|HNRNPC|RPGRIP1|SUPT16H|CHD8|RAB2B|TOX4|METTL3|SALL2	NA
14:22000000:23000000	13.0435	triploid	gain	14	22000000	23000000	2221299854	2222299854	sig.thresh	14	22000000	23000000	SALL2|OR10G3|OR10G2|OR4E2	NA
14:22000000:23000000	23.8095	hexaploid	gain	14	22000000	23000000	2221299854	2222299854	sig.thresh	14	22000000	23000000	SALL2|OR10G3|OR10G2|OR4E2	NA
14:23000000:24000000	23.8095	hexaploid	gain	14	23000000	24000000	2222299854	2223299854	sig.thresh	14	23000000	24000000	DAD1|ABHD4|OR6J1|OXA1L|SLC7A7|MRPL52|MMP14|LRP10|REM2|RBM23|PRMT5|HAUS4|AJUBA|C14orf93|PSMB5|PSMB11|CDH24|ACIN1|C14orf119|CEBPE|SLC7A8|C14orf164|HOMEZ|PPP1R3E|BCL2L2|BCL2L2-PABPN1|PABPN1|SLC22A17|EFS|IL25|CMTM5|MYH6|MYH7|NGDN|ZFHX2	NA
14:23000000:24000000	13.0435	triploid	gain	14	23000000	24000000	2222299854	2223299854	sig.thresh	14	23000000	24000000	DAD1|ABHD4|OR6J1|OXA1L|SLC7A7|MRPL52|MMP14|LRP10|REM2|RBM23|PRMT5|HAUS4|AJUBA|C14orf93|PSMB5|PSMB11|CDH24|ACIN1|C14orf119|CEBPE|SLC7A8|C14orf164|HOMEZ|PPP1R3E|BCL2L2|BCL2L2-PABPN1|PABPN1|SLC22A17|EFS|IL25|CMTM5|MYH6|MYH7|NGDN|ZFHX2	NA
14:24000000:25000000	13.0435	triploid	gain	14	24000000	25000000	2223299854	2224299854	sig.thresh	14	24000000	25000000	ZFHX2|THTPA|AP1G2|JPH4|DHRS2|DHRS4|DHRS4L2|LRRC16B|CPNE6|NRL|PCK2|DCAF11|FITM1|PSME1|EMC9|PSME2|RNF31|IRF9|REC8|IPO4|TM9SF1|TSSK4|CHMP4A|MDP1|NEDD8-MDP1|NEDD8|GMPR2|TINF2|TGM1|RABGGTA|DHRS1|NOP9|CIDEB|LTB4R2|LTB4R|ADCY4|RIPK3|NFATC4|NYNRIN|CBLN3|KHNYN|SDR39U1|CMA1	NA
14:24000000:25000000	23.8095	hexaploid	gain	14	24000000	25000000	2223299854	2224299854	sig.thresh	14	24000000	25000000	ZFHX2|THTPA|AP1G2|JPH4|DHRS2|DHRS4|DHRS4L2|LRRC16B|CPNE6|NRL|PCK2|DCAF11|FITM1|PSME1|EMC9|PSME2|RNF31|IRF9|REC8|IPO4|TM9SF1|TSSK4|CHMP4A|MDP1|NEDD8-MDP1|NEDD8|GMPR2|TINF2|TGM1|RABGGTA|DHRS1|NOP9|CIDEB|LTB4R2|LTB4R|ADCY4|RIPK3|NFATC4|NYNRIN|CBLN3|KHNYN|SDR39U1|CMA1	NA
14:25000000:26000000	13.0435	triploid	gain	14	25000000	26000000	2224299854	2225299854	sig.thresh	14	25000000	26000000	CTSG|GZMH|GZMB|STXBP6	NA
14:25000000:26000000	23.8095	hexaploid	gain	14	25000000	26000000	2224299854	2225299854	sig.thresh	14	25000000	26000000	CTSG|GZMH|GZMB|STXBP6	NA
14:30000000:31000000	17.3913	triploid	gain	14	30000000	31000000	2229299854	2230299854	sig.thresh	14	30000000	31000000	PRKD1	NA
14:31000000:32000000	21.7391	triploid	gain	14	31000000	32000000	2230299854	2231299854	sig.thresh	14	31000000	32000000	G2E3|SCFD1|COCH|STRN3|AP4S1|HECTD1|HEATR5A|DTD2|NUBPL	NA
14:33000000:34000000	21.7391	triploid	gain	14	33000000	34000000	2232299854	2233299854	sig.thresh	14	33000000	34000000	AKAP6|NPAS3	NA
14:34000000:35000000	21.7391	triploid	gain	14	34000000	35000000	2233299854	2234299854	sig.thresh	14	34000000	35000000	NPAS3|EGLN3|SPTSSA|EAPP	NA
14:35000000:36000000	21.7391	triploid	gain	14	35000000	36000000	2234299854	2235299854	sig.thresh	14	35000000	36000000	EAPP|SNX6|CFL2|BAZ1A|SRP54|FAM177A1|PPP2R3C|KIAA0391|PSMA6|NFKBIA	BAZ1A
14:36000000:37000000	21.7391	triploid	gain	14	36000000	37000000	2235299854	2236299854	sig.thresh	14	36000000	37000000	INSM2|RALGAPA1|BRMS1L|MBIP|SFTA3|NKX2-1	NKX2-1
14:37000000:38000000	21.7391	triploid	gain	14	37000000	38000000	2236299854	2237299854	sig.thresh	14	37000000	38000000	NKX2-8|PAX9|SLC25A21|SLC25A21-AS1|MIPOL1	NA
14:38000000:39000000	17.3913	triploid	gain	14	38000000	39000000	2237299854	2238299854	sig.thresh	14	38000000	39000000	MIPOL1|FOXA1|TTC6|SSTR1|CLEC14A	FOXA1
14:39000000:40000000	21.7391	triploid	gain	14	39000000	40000000	2238299854	2239299854	sig.thresh	14	39000000	40000000	SEC23A|GEMIN2|TRAPPC6B|PNN|MIA2|CTAGE5|FBXO33	NA
14:81000000:82000000	-21.7391	triploid	loss	14	81000000	82000000	2280299854	2281299854	sig.thresh	14	81000000	82000000	CEP128|TSHR|GTF2A1|STON2|SEL1L	TSHR
14:86000000:87000000	-34.7826	triploid	loss	14	86000000	87000000	2285299854	2286299854	sig.thresh	14	86000000	87000000	FLRT2	NA
14:88000000:89000000	-39.1304	triploid	loss	14	88000000	89000000	2287299854	2288299854	sig.thresh	14	88000000	89000000	GALC|GPR65|KCNK10|SPATA7|PTPN21	NA
14:90000000:91000000	-26.087	triploid	loss	14	90000000	91000000	2289299854	2290299854	sig.thresh	14	90000000	91000000	FOXN3|EFCAB11|TDP1|KCNK13|PSMC1|NRDE2|CALM1	NA
14:91000000:92000000	-30.4348	triploid	loss	14	91000000	92000000	2290299854	2291299854	sig.thresh	14	91000000	92000000	TTC7B|RPS6KA5|C14orf159|GPR68|CCDC88C|SMEK1	NA
14:92000000:93000000	-39.1304	triploid	loss	14	92000000	93000000	2291299854	2292299854	sig.thresh	14	92000000	93000000	CATSPERB|TC2N|FBLN5|TRIP11|ATXN3|NDUFB1|CPSF2|SLC24A4|RIN3	TRIP11
14:93000000:94000000	-39.1304	triploid	loss	14	93000000	94000000	2292299854	2293299854	sig.thresh	14	93000000	94000000	RIN3|LGMN|GOLGA5|CHGA|ITPK1|MOAP1|TMEM251|C14orf142|UBR7|BTBD7|UNC79|COX8C	GOLGA5
14:94000000:95000000	-39.1304	triploid	loss	14	94000000	95000000	2293299854	2294299854	sig.thresh	14	94000000	95000000	UNC79|PRIMA1|FAM181A|ASB2|OTUB2|DDX24|IFI27L1|IFI27|IFI27L2|PPP4R4|SERPINA10|SERPINA6|SERPINA1|SERPINA11|SERPINA9|SERPINA12	NA
14:95000000:96000000	-34.7826	triploid	loss	14	95000000	96000000	2294299854	2295299854	sig.thresh	14	95000000	96000000	SERPINA4|SERPINA5|SERPINA3|GSC|DICER1|CLMN|SYNE3|GLRX5	DICER1
14:96000000:97000000	-39.1304	triploid	loss	14	96000000	97000000	2295299854	2296299854	sig.thresh	14	96000000	97000000	GLRX5|TCL1B|TCL1A|C14orf132|BDKRB2|BDKRB1|ATG2B|GSKIP|AK7|PAPOLA	TCL1A
14:97000000:98000000	-30.4348	triploid	loss	14	97000000	98000000	2296299854	2297299854	sig.thresh	14	97000000	98000000	PAPOLA|VRK1	NA
14:99000000:100000000	-34.7826	triploid	loss	14	99000000	100000000	2298299854	2299299854	sig.thresh	14	99000000	100000000	C14orf177|BCL11B|SETD3|CCNK|CCDC85C	BCL11B
15:20000000:21000000	30.4348	triploid	gain	15	20000000	21000000	2325299854	2326299854	sig.thresh	15	20000000	21000000	GOLGA6L6	NA
15:21000000:22000000	30.4348	triploid	gain	15	21000000	22000000	2326299854	2327299854	sig.thresh	15	21000000	22000000	POTEB2	NA
15:22000000:23000000	30.4348	triploid	gain	15	22000000	23000000	2327299854	2328299854	sig.thresh	15	22000000	23000000	POTEB|OR4M2|OR4N4|GOLGA6L1|TUBGCP5|CYFIP1	NA
15:23000000:24000000	30.4348	triploid	gain	15	23000000	24000000	2328299854	2329299854	sig.thresh	15	23000000	24000000	CYFIP1|NIPA2|NIPA1|GOLGA8I|GOLGA8S|GOLGA6L2|MKRN3|MAGEL2|NDN	NA
15:24000000:25000000	30.4348	triploid	gain	15	24000000	25000000	2329299854	2330299854	sig.thresh	15	24000000	25000000	NPAP1	NA
15:25000000:26000000	30.4348	triploid	gain	15	25000000	26000000	2330299854	2331299854	sig.thresh	15	25000000	26000000	SNRPN|SNURF|UBE3A|ATP10A	NA
15:27000000:28000000	30.4348	triploid	gain	15	27000000	28000000	2332299854	2333299854	sig.thresh	15	27000000	28000000	GABRB3|GABRA5|GABRG3	NA
15:28000000:29000000	30.4348	triploid	gain	15	28000000	29000000	2333299854	2334299854	sig.thresh	15	28000000	29000000	OCA2|HERC2|GOLGA8F|GOLGA8G|GOLGA8M	NA
15:29000000:30000000	30.4348	triploid	gain	15	29000000	30000000	2334299854	2335299854	sig.thresh	15	29000000	30000000	APBA2|FAM189A1|NDNL2|TJP1	NA
15:30000000:31000000	30.4348	triploid	gain	15	30000000	31000000	2335299854	2336299854	sig.thresh	15	30000000	31000000	TJP1|GOLGA8J|GOLGA8T|CHRFAM7A|GOLGA8R|GOLGA8Q|GOLGA8H|ARHGAP11B	NA
15:31000000:32000000	30.4348	triploid	gain	15	31000000	32000000	2336299854	2337299854	sig.thresh	15	31000000	32000000	ARHGAP11B|FAN1|MTMR10|TRPM1|KLF13|OTUD7A	NA
15:32000000:33000000	30.4348	triploid	gain	15	32000000	33000000	2337299854	2338299854	sig.thresh	15	32000000	33000000	OTUD7A|CHRNA7|GOLGA8K|GOLGA8O|GOLGA8N|ARHGAP11A|SCG5	NA
16:0:1000000	-33.3333	hexaploid	loss	16	0	1000000	2407831246	2408831246	sig.thresh	16	0	1000000	WASH4P|POLR3K|SNRNP25|RHBDF1|MPG|NPRL3|HBZ|HBM|HBA2|HBA1|HBQ1|LUC7L|ITFG3|RGS11|ARHGDIG|PDIA2|AXIN1|MRPL28|TMEM8A|NME4|DECR2|RAB11FIP3|CAPN15|C16orf11|PIGQ|NHLRC4|RAB40C|WFIKKN1|C16orf13|FAM195A|WDR90|RHOT2|RHBDL1|STUB1|JMJD8|WDR24|FBXL16|METRN|FAM173A|CCDC78|HAGHL|NARFL|MSLN|MSLNL|RPUSD1|CHTF18|GNG13|PRR25|LMF1	AXIN1
16:1000000:2000000	-33.3333	hexaploid	loss	16	1000000	2000000	2408831246	2409831246	sig.thresh	16	1000000	2000000	LMF1|SOX8|SSTR5|C1QTNF8|CACNA1H|TPSG1|TPSAB1|TPSD1|UBE2I|BAIAP3|TSR3|GNPTG|UNKL|C16orf91|CCDC154|CLCN7|PTX4|TELO2|IFT140|TMEM204|CRAMP1L|HN1L|MAPK8IP3|NME3|MRPS34|EME2|SPSB3|NUBP2|IGFALS|HAGH|FAHD1|MEIOB|HS3ST6|MSRB1|RPL3L	NA
16:10000000:11000000	-28.5714	hexaploid	loss	16	10000000	11000000	2417831246	2418831246	sig.thresh	16	10000000	11000000	GRIN2A|ATF7IP2|EMP2|TEKT5|NUBP1|TVP23A|CIITA	GRIN2A|CIITA
16:11000000:12000000	-28.5714	hexaploid	loss	16	11000000	12000000	2418831246	2419831246	sig.thresh	16	11000000	12000000	CIITA|DEXI|CLEC16A|RMI2|SOCS1|TNP2|PRM3|PRM2|PRM1|LITAF|SNN|TXNDC11|ZC3H7A|RSL1D1|GSPT1	CIITA|RMI2|SOCS1
16:12000000:13000000	-28.5714	hexaploid	loss	16	12000000	13000000	2419831246	2420831246	sig.thresh	16	12000000	13000000	GSPT1|TNFRSF17|SNX29|CPPED1|SHISA9	TNFRSF17|SNX29
16:13000000:14000000	-28.5714	hexaploid	loss	16	13000000	14000000	2420831246	2421831246	sig.thresh	16	13000000	14000000	SHISA9	NA
16:14000000:15000000	-38.0952	hexaploid	loss	16	14000000	15000000	2421831246	2422831246	sig.thresh	16	14000000	15000000	ERCC4|MKL2|PARN|BFAR|PLA2G10|NPIPA3|NPIPA2|NOMO1	ERCC4
16:15000000:16000000	-38.0952	hexaploid	loss	16	15000000	16000000	2422831246	2423831246	sig.thresh	16	15000000	16000000	NPIPA1|PDXDC1|NTAN1|RRN3|NPIPA5|MPV17L|C16orf45|KIAA0430|NDE1|MYH11|FOPNL	MYH11
16:16000000:17000000	-38.0952	hexaploid	loss	16	16000000	17000000	2423831246	2424831246	sig.thresh	16	16000000	17000000	ABCC1|ABCC6|NOMO3|NPIPA7	NA
16:17000000:18000000	-33.3333	hexaploid	loss	16	17000000	18000000	2424831246	2425831246	sig.thresh	16	17000000	18000000	XYLT1	NA
16:18000000:19000000	-33.3333	hexaploid	loss	16	18000000	19000000	2425831246	2426831246	sig.thresh	16	18000000	19000000	NPIPA8|NOMO2|RPS15A|ARL6IP1|SMG1|TMC7	NA
16:19000000:20000000	-33.3333	hexaploid	loss	16	19000000	20000000	2426831246	2427831246	sig.thresh	16	19000000	20000000	TMC7|COQ7|ITPRIPL2|SYT17|CLEC19A|TMC5|GDE1|CCP110|C16orf62|KNOP1|IQCK|GPRC5B	NA
16:2000000:3000000	-33.3333	hexaploid	loss	16	2000000	3000000	2409831246	2410831246	sig.thresh	16	2000000	3000000	RPL3L|NDUFB10|RPS2|RNF151|TBL3|NOXO1|GFER|SYNGR3|ZNF598|NPW|SLC9A3R2|NTHL1|TSC2|PKD1|RAB26|TRAF7|CASKIN1|MLST8|BRICD5|PGP|E4F1|DNASE1L2|ECI1|RNPS1|ABCA3|CCNF|C16orf59|NTN3|TBC1D24|ATP6V0C|AMDHD2|CEMP1|PDPK1|KCTD5|PRSS27|SRRM2|TCEB2|PRSS33|PRSS21|ZG16B|PRSS22|FLYWCH2|FLYWCH1	NTHL1|TSC2|TRAF7
16:20000000:21000000	-33.3333	hexaploid	loss	16	20000000	21000000	2427831246	2428831246	sig.thresh	16	20000000	21000000	GPR139|GP2|UMOD|PDILT|ACSM5|ACSM2A|ACSM2B|ACSM3|ACSM1|THUMPD1|ERI2|DCUN1D3|LYRM1|DNAH3	NA
16:21000000:22000000	-33.3333	hexaploid	loss	16	21000000	22000000	2428831246	2429831246	sig.thresh	16	21000000	22000000	DNAH3|TMEM159|ZP2|ANKS4B|CRYM|NPIPB3|METTL9|IGSF6|OTOA|NPIPB4|UQCRC2|PDZD9	NA
16:22000000:23000000	-33.3333	hexaploid	loss	16	22000000	23000000	2429831246	2430831246	sig.thresh	16	22000000	23000000	PDZD9|C16orf52|VWA3A|SDR42E2|EEF2K|POLR3E|CDR2|NPIPB5|HS3ST2	NA
16:23000000:24000000	-33.3333	hexaploid	loss	16	23000000	24000000	2430831246	2431831246	sig.thresh	16	23000000	24000000	USP31|SCNN1G|SCNN1B|COG7|GGA2|EARS2|UBFD1|NDUFAB1|PALB2|DCTN5|PLK1|ERN2|CHP2|PRKCB	PALB2|PRKCB
16:24000000:25000000	-33.3333	hexaploid	loss	16	24000000	25000000	2431831246	2432831246	sig.thresh	16	24000000	25000000	PRKCB|CACNG3|RBBP6|TNRC6A|SLC5A11|ARHGAP17	PRKCB
16:25000000:26000000	-33.3333	hexaploid	loss	16	25000000	26000000	2432831246	2433831246	sig.thresh	16	25000000	26000000	ARHGAP17|LCMT1|AQP8|ZKSCAN2|HS3ST4	NA
16:27000000:28000000	-28.5714	hexaploid	loss	16	27000000	28000000	2434831246	2435831246	sig.thresh	16	27000000	28000000	KDM8|NSMCE1|IL4R|IL21R|GTF3C1|KIAA0556|GSG1L	IL21R
16:28000000:29000000	-28.5714	hexaploid	loss	16	28000000	29000000	2435831246	2436831246	sig.thresh	16	28000000	29000000	GSG1L|XPO6|SBK1|NPIPB6|EIF3CL|NPIPB7|CLN3|APOBR|IL27|NUPR1|CCDC101|SULT1A2|SULT1A1|NPIPB8|EIF3C|NPIPB9|ATXN2L|TUFM|SH2B1|ATP2A1|RABEP2|CD19|NFATC2IP|SPNS1|LAT	NA
16:29000000:30000000	-28.5714	hexaploid	loss	16	29000000	30000000	2436831246	2437831246	sig.thresh	16	29000000	30000000	LAT|NPIPB11|BOLA2|SLX1B|SULT1A4|SPN|QPRT|C16orf54|ZG16|KIF22|MAZ|PRRT2|PAGR1|MVP|CDIPT|SEZ6L2|ASPHD1|KCTD13|TMEM219|TAOK2	NA
16:3000000:4000000	-33.3333	hexaploid	loss	16	3000000	4000000	2410831246	2411831246	sig.thresh	16	3000000	4000000	FLYWCH1|KREMEN2|PKMYT1|PAQR4|CLDN9|CLDN6|TNFRSF12A|HCFC1R1|THOC6|CCDC64B|MMP25|IL32|ZSCAN10|ZNF205|ZNF213|CASP16|OR1F1|ZNF200|MEFV|ZNF263|TIGD7|ZNF75A|OR2C1|MTRNR2L4|ZSCAN32|ZNF174|ZNF597|NAA60|C16orf90|CLUAP1|SLX4|DNASE1|TRAP1|CREBBP	CREBBP
16:30000000:31000000	-28.5714	hexaploid	loss	16	30000000	31000000	2437831246	2438831246	sig.thresh	16	30000000	31000000	TAOK2|HIRIP3|INO80E|DOC2A|C16orf92|FAM57B|ALDOA|PPP4C|TBX6|YPEL3|GDPD3|MAPK3|CORO1A|BOLA2B|SLX1A|SULT1A3|CD2BP2|TBC1D10B|MYLPF|ZNF48|SEPT1|ZNF771|DCTPP1|SEPHS2|ITGAL|ZNF768|ZNF747|ZNF764|ZNF688|ZNF785|ZNF689|PRR14|FBRS|SRCAP|PHKG2|C16orf93|RNF40|ZNF629|BCL7C|CTF1|FBXL19|ORAI3|SETD1A|HSD3B7	NA
16:31000000:32000000	-28.5714	hexaploid	loss	16	31000000	32000000	2438831246	2439831246	sig.thresh	16	31000000	32000000	HSD3B7|STX1B|STX4|ZNF668|ZNF646|PRSS53|VKORC1|BCKDK|KAT8|PRSS8|PRSS36|FUS|PYCARD|C16orf98|TRIM72|PYDC1|ITGAM|ITGAX|ITGAD|COX6A2|ZNF843|ARMC5|TGFB1I1|SLC5A2|C16orf58|AHSP|ZNF720|ZNF267	FUS
16:4000000:5000000	-33.3333	hexaploid	loss	16	4000000	5000000	2411831246	2412831246	sig.thresh	16	4000000	5000000	ADCY9|SRL|TFAP4|GLIS2|PAM16|CORO7-PAM16|CORO7|VASN|DNAJA3|NMRAL1|HMOX2|CDIP1|C16orf96|UBALD1|MGRN1|NUDT16L1|ANKS3|C16orf71|ZNF500|SEPT12|SMIM22|ROGDI|GLYR1|UBN1|PPL	NA
16:5000000:6000000	-28.5714	hexaploid	loss	16	5000000	6000000	2412831246	2413831246	sig.thresh	16	5000000	6000000	PPL|SEC14L5|NAGPA|ALG1|C16orf89|FAM86A	NA
16:7000000:8000000	-28.5714	hexaploid	loss	16	7000000	8000000	2414831246	2415831246	sig.thresh	16	7000000	8000000	RBFOX1	NA
16:8000000:9000000	-28.5714	hexaploid	loss	16	8000000	9000000	2415831246	2416831246	sig.thresh	16	8000000	9000000	TMEM114|METTL22|ABAT|TMEM186|PMM2|CARHSP1|USP7	NA
16:9000000:10000000	-28.5714	hexaploid	loss	16	9000000	10000000	2416831246	2417831246	sig.thresh	16	9000000	10000000	USP7|C16orf72|GRIN2A	GRIN2A
17:10000000:11000000	13.0435	triploid	gain	17	10000000	11000000	2508185999	2509185999	sig.thresh	17	10000000	11000000	GAS7|MYH13|MYH8|MYH4|MYH1|MYH2|MYH3|SCO1|ADPRM|TMEM220|PIRT	GAS7
17:10000000:11000000	47.619	hexaploid	gain	17	10000000	11000000	2508185999	2509185999	sig.thresh	17	10000000	11000000	GAS7|MYH13|MYH8|MYH4|MYH1|MYH2|MYH3|SCO1|ADPRM|TMEM220|PIRT	GAS7
17:11000000:12000000	13.0435	triploid	gain	17	11000000	12000000	2509185999	2510185999	sig.thresh	17	11000000	12000000	SHISA6|DNAH9|ZNF18|MAP2K4	MAP2K4
17:11000000:12000000	47.619	hexaploid	gain	17	11000000	12000000	2509185999	2510185999	sig.thresh	17	11000000	12000000	SHISA6|DNAH9|ZNF18|MAP2K4	MAP2K4
17:12000000:13000000	13.0435	triploid	gain	17	12000000	13000000	2510185999	2511185999	sig.thresh	17	12000000	13000000	MAP2K4|MYOCD|ARHGAP44|ELAC2	MAP2K4
17:12000000:13000000	47.619	hexaploid	gain	17	12000000	13000000	2510185999	2511185999	sig.thresh	17	12000000	13000000	MAP2K4|MYOCD|ARHGAP44|ELAC2	MAP2K4
17:13000000:14000000	47.619	hexaploid	gain	17	13000000	14000000	2511185999	2512185999	sig.thresh	17	13000000	14000000	HS3ST3A1|COX10	NA
17:13000000:14000000	13.0435	triploid	gain	17	13000000	14000000	2511185999	2512185999	sig.thresh	17	13000000	14000000	HS3ST3A1|COX10	NA
17:14000000:15000000	13.0435	triploid	gain	17	14000000	15000000	2512185999	2513185999	sig.thresh	17	14000000	15000000	COX10|CDRT15|HS3ST3B1	NA
17:14000000:15000000	47.619	hexaploid	gain	17	14000000	15000000	2512185999	2513185999	sig.thresh	17	14000000	15000000	COX10|CDRT15|HS3ST3B1	NA
17:15000000:16000000	13.0435	triploid	gain	17	15000000	16000000	2513185999	2514185999	sig.thresh	17	15000000	16000000	PMP22|TEKT3|CDRT4|TVP23C-CDRT4|TVP23C|CDRT1|TRIM16|ZNF286A|TBC1D26|ADORA2B|ZSWIM7|TTC19|NCOR1	NCOR1
17:15000000:16000000	47.619	hexaploid	gain	17	15000000	16000000	2513185999	2514185999	sig.thresh	17	15000000	16000000	PMP22|TEKT3|CDRT4|TVP23C-CDRT4|TVP23C|CDRT1|TRIM16|ZNF286A|TBC1D26|ADORA2B|ZSWIM7|TTC19|NCOR1	NCOR1
17:16000000:17000000	13.0435	triploid	gain	17	16000000	17000000	2514185999	2515185999	sig.thresh	17	16000000	17000000	NCOR1|PIGL|CENPV|UBB|TRPV2|FAM211A|ZNF287|ZNF624|CCDC144A|TNFRSF13B|MPRIP	NCOR1
17:17000000:18000000	13.0435	triploid	gain	17	17000000	18000000	2515185999	2516185999	sig.thresh	17	17000000	18000000	MPRIP|PLD6|FLCN|COPS3|NT5M|MED9|RASD1|PEMT|RAI1|SREBF1|TOM1L2|LRRC48|ATPAF2|GID4|DRG2	FLCN
17:18000000:19000000	13.0435	triploid	gain	17	18000000	19000000	2516185999	2517185999	sig.thresh	17	18000000	19000000	DRG2|MYO15A|ALKBH5|LLGL1|FLII|MIEF2|TOP3A|SMCR8|SHMT1|EVPLL|LGALS9C|FAM106A|TBC1D28|ZNF286B|TRIM16L|FBXW10|TVP23B|PRPSAP2|SLC5A10|FAM83G|GRAP	NA
17:25000000:26000000	17.3913	triploid	gain	17	25000000	26000000	2523185999	2524185999	sig.thresh	17	25000000	26000000	WSB1|KSR1|LGALS9	NA
17:26000000:27000000	17.3913	triploid	gain	17	26000000	27000000	2524185999	2525185999	sig.thresh	17	26000000	27000000	NOS2|LYRM9|NLK|TMEM97|IFT20|TNFAIP1|POLDIP2|TMEM199|VTN|SEBOX|SARM1|SLC46A1|SLC13A2|FOXN1|UNC119|PIGS|ALDOC|SPAG5|KIAA0100|SDF2|SUPT6H	NA
17:27000000:28000000	17.3913	triploid	gain	17	27000000	28000000	2525185999	2526185999	sig.thresh	17	27000000	28000000	SUPT6H|PROCA1|RAB34|RPL23A|TLCD1|NEK8|TRAF4|FAM222B|ERAL1|FLOT2|DHRS13|PHF12|PIPOX|SEZ6|MYO18A|TIAF1|CRYBA1|NUFIP2|TAOK1|ABHD15|TP53I13|GIT1|ANKRD13B|CORO6|SSH2	NA
17:34000000:35000000	17.3913	triploid	gain	17	34000000	35000000	2532185999	2533185999	sig.thresh	17	34000000	35000000	AP2B1|RASL10B|GAS2L2|MMP28|C17orf50|TAF15|C17orf66|CCL5|RDM1|LYZL6|CCL16|CCL14|CCL15-CCL14|CCL15|CCL23|CCL18|CCL3|CCL4|TBC1D3B|CCL3L3|CCL4L1|TBC1D3C|TBC1D3H|CCL3L1|CCL4L2|TBC1D3G|ZNHIT3|MYO19|PIGW|GGNBP2|DHRS11|MRM1	TAF15
17:35000000:36000000	13.0435	triploid	gain	17	35000000	36000000	2533185999	2534185999	sig.thresh	17	35000000	36000000	LHX1|AATF|ACACA|C17orf78|TADA2A|DUSP14|SYNRG|DDX52	NA
17:36000000:37000000	13.0435	triploid	gain	17	36000000	37000000	2534185999	2535185999	sig.thresh	17	36000000	37000000	DDX52|HNF1B|TBC1D3F|TBC1D3|MRPL45|GPR179|SOCS7|ARHGAP23|SRCIN1|C17orf96|MLLT6|CISD3|PCGF2|PSMB3|PIP4K2B|CWC25|C17orf98	MLLT6
17:37000000:38000000	13.0435	triploid	gain	17	37000000	38000000	2535185999	2536185999	sig.thresh	17	37000000	38000000	RPL23|LASP1|FBXO47|PLXDC1|ARL5C|CACNB1|RPL19|STAC2|FBXL20|MED1|CDK12|NEUROD2|PPP1R1B|STARD3|TCAP|PNMT|PGAP3|ERBB2|MIEN1|GRB7|IKZF3	LASP1|CDK12|ERBB2
17:38000000:39000000	13.0435	triploid	gain	17	38000000	39000000	2536185999	2537185999	sig.thresh	17	38000000	39000000	IKZF3|ZPBP2|GSDMB|ORMDL3|LRRC3C|GSDMA|PSMD3|CSF3|MED24|THRA|NR1D1|MSL1|CASC3|RAPGEFL1|WIPF2|CDC6|RARA|GJD3|TOP2A|IGFBP4|TNS4|CCR7|SMARCE1|KRT222|KRT24|KRT25|KRT26|KRT27|KRT28|KRT10|TMEM99	RARA|CCR7|SMARCE1
17:39000000:40000000	13.0435	triploid	gain	17	39000000	40000000	2537185999	2538185999	sig.thresh	17	39000000	40000000	KRT12|KRT20|KRT23|KRT39|KRT40|KRTAP3-3|KRTAP3-2|KRTAP3-1|KRTAP1-5|KRTAP1-4|KRTAP1-3|KRTAP1-1|KRTAP2-1|KRTAP2-2|KRTAP2-3|KRTAP2-4|KRTAP4-7|KRTAP4-8|KRTAP4-16P|KRTAP4-9|KRTAP4-11|KRTAP4-12|KRTAP4-6|KRTAP4-5|KRTAP4-4|KRTAP4-3|KRTAP4-2|KRTAP4-1|KRTAP9-1|KRTAP9-2|KRTAP9-3|KRTAP9-8|KRTAP9-4|KRTAP9-9|KRTAP9-6|KRTAP9-7|KRTAP29-1|KRTAP16-1|KRTAP17-1|KRT33A|KRT33B|KRT34|KRT31|KRT37|KRT38|KRT32|KRT35|KRT36|…	NA
17:40000000:41000000	13.0435	triploid	gain	17	40000000	41000000	2538185999	2539185999	sig.thresh	17	40000000	41000000	KLHL10|KLHL11|ACLY|CNP|DNAJC7|NKIRAS2|ZNF385C|DHX58|KAT2A|HSPB9|RAB5C|KCNH4|HCRT|GHDC|STAT5B|STAT5A|STAT3|PTRF|ATP6V0A1|NAGLU|HSD17B1|COASY|MLX|PSMC3IP|FAM134C|TUBG1|TUBG2|PLEKHH3|CCR10|CNTNAP1|EZH1|RAMP2|VPS25|WNK4|COA3|CNTD1|BECN1|PSME3|AOC2	STAT5B|STAT3
17:41000000:42000000	13.0435	triploid	gain	17	41000000	42000000	2539185999	2540185999	sig.thresh	17	41000000	42000000	AOC2|AOC3|G6PC|AARSD1|PTGES3L-AARSD1|PTGES3L|RUNDC1|RPL27|IFI35|VAT1|RND2|BRCA1|NBR1|TMEM106A|ARL4D|DHX8|ETV4|MEOX1|SOST|DUSP3|C17orf105|MPP3|CD300LG|MPP2|FAM215A	BRCA1|ETV4
17:42000000:43000000	13.0435	triploid	gain	17	42000000	43000000	2540185999	2541185999	sig.thresh	17	42000000	43000000	PPY|PYY|NAGS|TMEM101|LSM12|G6PC3|HDAC5|C17orf53|ASB16|TMUB2|ATXN7L3|UBTF|SLC4A1|RUNDC3A|SLC25A39|GRN|FAM171A2|ITGA2B|GPATCH8|FZD2|C17orf104|CCDC43|DBF4B|ADAM11|GJC1|HIGD1B|EFTUD2|CCDC103|FAM187A|GFAP	NA
17:43000000:44000000	13.0435	triploid	gain	17	43000000	44000000	2541185999	2542185999	sig.thresh	17	43000000	44000000	KIF18B|C1QL1|DCAKD|NMT1|PLCD3|ACBD4|HEXIM1|HEXIM2|FMNL1|SPATA32|ARHGAP27|PLEKHM1|CRHR1|SPPL2C|MAPT	NA
17:44000000:45000000	13.0435	triploid	gain	17	44000000	45000000	2542185999	2543185999	sig.thresh	17	44000000	45000000	MAPT|STH|KANSL1|ARL17B|LRRC37A|LRRC37A2|ARL17A|NSF|WNT3|WNT9B	NA
17:7000000:8000000	13.0435	triploid	gain	17	7000000	8000000	2505185999	2506185999	sig.thresh	17	7000000	8000000	ASGR2|ASGR1|DLG4|ACADVL|DVL2|PHF23|GABARAP|CTDNEP1|ELP5|CLDN7|SLC2A4|YBX2|EIF5A|GPS2|NEURL4|ACAP1|KCTD11|TMEM95|TNK1|TMEM256-PLSCR3|TMEM256|NLGN2|SPEM1|C17orf74|TMEM102|FGF11|CHRNB1|ZBTB4|SLC35G6|POLR2A|TNFSF12|TNFSF12-TNFSF13|TNFSF13|SENP3|EIF4A1|CD68|MPDU1|SOX15|FXR2|SHBG|SAT2|ATP1B2|TP53|WRAP53|EFNB3|DNAH2|KDM6B|TMEM88|LSMD1|CYB5D1|CHD3|KCNAB3|TRAPPC1|CNTROB|GUCY2D|ALOX15B|ALOX12B|ALOXE3	TP53
17:7000000:8000000	23.8095	hexaploid	gain	17	7000000	8000000	2505185999	2506185999	sig.thresh	17	7000000	8000000	ASGR2|ASGR1|DLG4|ACADVL|DVL2|PHF23|GABARAP|CTDNEP1|ELP5|CLDN7|SLC2A4|YBX2|EIF5A|GPS2|NEURL4|ACAP1|KCTD11|TMEM95|TNK1|TMEM256-PLSCR3|TMEM256|NLGN2|SPEM1|C17orf74|TMEM102|FGF11|CHRNB1|ZBTB4|SLC35G6|POLR2A|TNFSF12|TNFSF12-TNFSF13|TNFSF13|SENP3|EIF4A1|CD68|MPDU1|SOX15|FXR2|SHBG|SAT2|ATP1B2|TP53|WRAP53|EFNB3|DNAH2|KDM6B|TMEM88|LSMD1|CYB5D1|CHD3|KCNAB3|TRAPPC1|CNTROB|GUCY2D|ALOX15B|ALOX12B|ALOXE3	TP53
17:8000000:9000000	13.0435	triploid	gain	17	8000000	9000000	2506185999	2507185999	sig.thresh	17	8000000	9000000	ALOXE3|HES7|PER1|VAMP2|TMEM107|C17orf59|AURKB|CTC1|PFAS|SLC25A35|RANGRF|ARHGEF15|ODF4|KRBA2|RPL26|RNF222|NDEL1|MYH10|CCDC42|SPDYE4|MFSD6L|PIK3R6|PIK3R5|NTN1	PER1
17:8000000:9000000	47.619	hexaploid	gain	17	8000000	9000000	2506185999	2507185999	sig.thresh	17	8000000	9000000	ALOXE3|HES7|PER1|VAMP2|TMEM107|C17orf59|AURKB|CTC1|PFAS|SLC25A35|RANGRF|ARHGEF15|ODF4|KRBA2|RPL26|RNF222|NDEL1|MYH10|CCDC42|SPDYE4|MFSD6L|PIK3R6|PIK3R5|NTN1	PER1
17:9000000:10000000	13.0435	triploid	gain	17	9000000	10000000	2507185999	2508185999	sig.thresh	17	9000000	10000000	NTN1|STX8|WDR16|USP43|DHRS7C|GLP2R|RCVRN|GAS7	GAS7
17:9000000:10000000	47.619	hexaploid	gain	17	9000000	10000000	2507185999	2508185999	sig.thresh	17	9000000	10000000	NTN1|STX8|WDR16|USP43|DHRS7C|GLP2R|RCVRN|GAS7	GAS7
18:0:1000000	13.0435	triploid	gain	18	0	1000000	2579381209	2580381209	sig.thresh	18	0	1000000	USP14|THOC1|COLEC12|CETN1|CLUL1|C18orf56|TYMS|ENOSF1|YES1|ADCYAP1	NA
18:10000000:11000000	13.0435	triploid	gain	18	10000000	11000000	2589381209	2590381209	sig.thresh	18	10000000	11000000	APCDD1|NAPG|PIEZO2	NA
18:11000000:12000000	13.0435	triploid	gain	18	11000000	12000000	2590381209	2591381209	sig.thresh	18	11000000	12000000	PIEZO2|GNAL|CHMP1B|MPPE1|IMPA2	NA
18:12000000:13000000	13.0435	triploid	gain	18	12000000	13000000	2591381209	2592381209	sig.thresh	18	12000000	13000000	IMPA2|ANKRD62|CIDEA|TUBB6|AFG3L2|SLMO1|SPIRE1|PSMG2|CEP76|PTPN2|SEH1L|CEP192	NA
18:13000000:14000000	13.0435	triploid	gain	18	13000000	14000000	2592381209	2593381209	sig.thresh	18	13000000	14000000	CEP192|LDLRAD4|FAM210A|RNMT|MC5R|MC2R	NA
18:2000000:3000000	13.0435	triploid	gain	18	2000000	3000000	2581381209	2582381209	sig.thresh	18	2000000	3000000	METTL4|NDC80|SMCHD1|EMILIN2|LPIN2	NA
18:3000000:4000000	13.0435	triploid	gain	18	3000000	4000000	2582381209	2583381209	sig.thresh	18	3000000	4000000	LPIN2|MYOM1|MYL12A|MYL12B|TGIF1|DLGAP1	NA
18:46000000:47000000	-21.7391	triploid	loss	18	46000000	47000000	2625381209	2626381209	sig.thresh	18	46000000	47000000	CTIF|SMAD7|DYM	NA
18:47000000:48000000	-21.7391	triploid	loss	18	47000000	48000000	2626381209	2627381209	sig.thresh	18	47000000	48000000	C18orf32|RPL17-C18orf32|RPL17|LIPG|ACAA2|MYO5B|CCDC11|MBD1|CXXC1|SKA1	NA
18:48000000:49000000	-21.7391	triploid	loss	18	48000000	49000000	2627381209	2628381209	sig.thresh	18	48000000	49000000	MAPK4|MRO|ME2|ELAC1|SMAD4|MEX3C	SMAD4
18:49000000:50000000	-21.7391	triploid	loss	18	49000000	50000000	2628381209	2629381209	sig.thresh	18	49000000	50000000	DCC	DCC
18:5000000:6000000	13.0435	triploid	gain	18	5000000	6000000	2584381209	2585381209	sig.thresh	18	5000000	6000000	C18orf42|ZBTB14|EPB41L3|TMEM200C|L3MBTL4	NA
18:50000000:51000000	-21.7391	triploid	loss	18	50000000	51000000	2629381209	2630381209	sig.thresh	18	50000000	51000000	DCC	DCC
18:51000000:52000000	-21.7391	triploid	loss	18	51000000	52000000	2630381209	2631381209	sig.thresh	18	51000000	52000000	DCC|MBD2|POLI|STARD6|C18orf54	DCC
18:52000000:53000000	-21.7391	triploid	loss	18	52000000	53000000	2631381209	2632381209	sig.thresh	18	52000000	53000000	DYNAP|RAB27B|CCDC68|TCF4	NA
18:53000000:54000000	-21.7391	triploid	loss	18	53000000	54000000	2632381209	2633381209	sig.thresh	18	53000000	54000000	TCF4	NA
18:54000000:55000000	-21.7391	triploid	loss	18	54000000	55000000	2633381209	2634381209	sig.thresh	18	54000000	55000000	TXNL1|WDR7|BOD1L2	NA
18:55000000:56000000	-21.7391	triploid	loss	18	55000000	56000000	2634381209	2635381209	sig.thresh	18	55000000	56000000	ST8SIA3|ONECUT2|FECH|NARS|ATP8B1|NEDD4L	NA
18:56000000:57000000	-21.7391	triploid	loss	18	56000000	57000000	2635381209	2636381209	sig.thresh	18	56000000	57000000	NEDD4L|ALPK2|MALT1|ZNF532|SEC11C|GRP|RAX|CPLX4|LMAN1	MALT1
18:57000000:58000000	-21.7391	triploid	loss	18	57000000	58000000	2636381209	2637381209	sig.thresh	18	57000000	58000000	LMAN1|CCBE1|PMAIP1	NA
18:59000000:60000000	-21.7391	triploid	loss	18	59000000	60000000	2638381209	2639381209	sig.thresh	18	59000000	60000000	CDH20|RNF152|PIGN|KIAA1468|TNFRSF11A	NA
18:6000000:7000000	13.0435	triploid	gain	18	6000000	7000000	2585381209	2586381209	sig.thresh	18	6000000	7000000	L3MBTL4|C18orf64|ARHGAP28|LAMA1	NA
18:60000000:61000000	-21.7391	triploid	loss	18	60000000	61000000	2639381209	2640381209	sig.thresh	18	60000000	61000000	TNFRSF11A|ZCCHC2|PHLPP1|BCL2|KDSR	BCL2|KDSR
18:61000000:62000000	-21.7391	triploid	loss	18	61000000	62000000	2640381209	2641381209	sig.thresh	18	61000000	62000000	KDSR|VPS4B|SERPINB5|SERPINB12|SERPINB13|SERPINB4|SERPINB3|SERPINB7|SERPINB2|SERPINB10|HMSD|SERPINB8	KDSR
18:63000000:64000000	-21.7391	triploid	loss	18	63000000	64000000	2642381209	2643381209	sig.thresh	18	63000000	64000000	CDH7	NA
18:64000000:65000000	-21.7391	triploid	loss	18	64000000	65000000	2643381209	2644381209	sig.thresh	18	64000000	65000000	CDH19	NA
18:66000000:67000000	-21.7391	triploid	loss	18	66000000	67000000	2645381209	2646381209	sig.thresh	18	66000000	67000000	TMX3|CCDC102B	NA
18:67000000:68000000	-21.7391	triploid	loss	18	67000000	68000000	2646381209	2647381209	sig.thresh	18	67000000	68000000	DOK6|CD226|RTTN|SOCS6	NA
18:7000000:8000000	13.0435	triploid	gain	18	7000000	8000000	2586381209	2587381209	sig.thresh	18	7000000	8000000	LAMA1|LRRC30|PTPRM	NA
18:70000000:71000000	-21.7391	triploid	loss	18	70000000	71000000	2649381209	2650381209	sig.thresh	18	70000000	71000000	CBLN2|NETO1	NA
18:71000000:72000000	-21.7391	triploid	loss	18	71000000	72000000	2650381209	2651381209	sig.thresh	18	71000000	72000000	FBXO15|TIMM21|CYB5A|C18orf63	NA
18:72000000:73000000	-21.7391	triploid	loss	18	72000000	73000000	2651381209	2652381209	sig.thresh	18	72000000	73000000	C18orf63|FAM69C|CNDP2|CNDP1|ZNF407|ZADH2|TSHZ1	NA
18:74000000:75000000	-21.7391	triploid	loss	18	74000000	75000000	2653381209	2654381209	sig.thresh	18	74000000	75000000	ZNF516|LINC00908|ZNF236|MBP|GALR1	NA
18:76000000:77000000	-21.7391	triploid	loss	18	76000000	77000000	2655381209	2656381209	sig.thresh	18	76000000	77000000	SALL3|ATP9B	NA
18:77000000:78000000	-21.7391	triploid	loss	18	77000000	78000000	2656381209	2657381209	sig.thresh	18	77000000	78000000	ATP9B|NFATC1|CTDP1|KCNG2|PQLC1|HSBP1L1|TXNL4A|RBFA|ADNP2|PARD6G	NA
18:8000000:9000000	13.0435	triploid	gain	18	8000000	9000000	2587381209	2588381209	sig.thresh	18	8000000	9000000	PTPRM|RAB12|SOGA2	NA
18:9000000:10000000	13.0435	triploid	gain	18	9000000	10000000	2588381209	2589381209	sig.thresh	18	9000000	10000000	NDUFV2|ANKRD12|TWSG1|RALBP1|PPP4R1|RAB31|TXNDC2|VAPA	NA
19:0:1000000	-52.381	hexaploid	loss	19	0	1000000	2657381209	2658381209	sig.thresh	19	0	1000000	OR4F17|PPAP2C|MIER2|THEG|C2CD4C|SHC2|ODF3L2|MADCAM1|TPGS1|CDC34|GZMM|BSG|HCN2|POLRMT|FGF22|RNF126|FSTL3|PRSS57|PALM|MISP|PTBP1|AZU1|PRTN3|ELANE|CFD|MED16|R3HDM4|KISS1R|ARID3A|WDR18	FSTL3
19:1000000:2000000	-52.381	hexaploid	loss	19	1000000	2000000	2658381209	2659381209	sig.thresh	19	1000000	2000000	GRIN3B|TMEM259|CNN2|ABCA7|HMHA1|POLR2E|GPX4|SBNO2|STK11|C19orf26|ATP5D|MIDN|CIRBP|C19orf24|MUM1|EFNA2|NDUFS7|GAMT|DAZAP1|RPS15|APC2|C19orf25|PCSK4|REEP6|ADAMTSL5|PLK5|MEX3D|MBD3|UQCR11|TCF3|ONECUT3|ATP8B3|REXO1|KLF16|ABHD17A|SCAMP4|ADAT3|CSNK1G2|BTBD2	STK11|TCF3
19:10000000:11000000	-42.8571	hexaploid	loss	19	10000000	11000000	2667381209	2668381209	sig.thresh	19	10000000	11000000	OLFM2|COL5A3|RDH8|C19orf66|ANGPTL6|PPAN-P2RY11|PPAN|P2RY11|EIF3G|DNMT1|S1PR2|MRPL4|ICAM1|ICAM4|ICAM5|ZGLP1|FDX1L|RAVER1|ICAM3|TYK2|CDC37|PDE4A|KEAP1|S1PR5|ATG4D|KRI1|CDKN2D|AP1M2|SLC44A2|ILF3|QTRT1|DNM2|TMED1|C19orf38|CARM1	KEAP1|DNM2
19:11000000:12000000	-42.8571	hexaploid	loss	19	11000000	12000000	2668381209	2669381209	sig.thresh	19	11000000	12000000	CARM1|YIPF2|C19orf52|SMARCA4|LDLR|SPC24|KANK2|DOCK6|C19orf80|TSPAN16|RAB3D|TMEM205|CCDC159|SWSAP1|EPOR|RGL3|CCDC151|PRKCSH|ELAVL3|ZNF653|ECSIT|CNN1|ELOF1|ZNF627|ACP5|ZNF823|ZNF441|ZNF491|ZNF440|ZNF439|ZNF69	SMARCA4
19:12000000:13000000	-47.619	hexaploid	loss	19	12000000	13000000	2669381209	2670381209	sig.thresh	19	12000000	13000000	ZNF69|ZNF700|ZNF763|ZNF433|ZNF878|ZNF844|ZNF788|ZNF20|ZNF625-ZNF20|ZNF625|ZNF136|ZNF44|ZNF563|ZNF442|ZNF799|ZNF443|ZNF709|ZNF564|ZNF490|ZNF791|MAN2B1|WDR83|WDR83OS|DHPS|FBXW9|TNPO2|C19orf43|ASNA1|BEST2|HOOK2|JUNB|PRDX2|RNASEH2A|RTBDN|MAST1|DNASE2|KLF1	NA
19:13000000:14000000	-47.619	hexaploid	loss	19	13000000	14000000	2670381209	2671381209	sig.thresh	19	13000000	14000000	GCDH|SYCE2|FARSA|CALR|RAD23A|GADD45GIP1|DAND5|NFIX|LYL1|TRMT1|NACC1|STX10|IER2|CACNA1A|CCDC130|MRI1|C19orf53|ZSWIM4|NANOS3|C19orf57	CALR|LYL1
19:14000000:15000000	-47.619	hexaploid	loss	19	14000000	15000000	2671381209	2672381209	sig.thresh	19	14000000	15000000	C19orf57|CC2D1A|PODNL1|DCAF15|RFX1|RLN3|IL27RA|PALM3|C19orf67|SAMD1|PRKACA|ASF1B|LPHN1|CD97|DDX39A|PKN1|PTGER1|GIPC1|DNAJB1|TECR|NDUFB7|CLEC17A|EMR3|ZNF333|EMR2|OR7A5|OR7C1|OR7A10|OR7A17	PRKACA|DNAJB1
19:15000000:16000000	-47.619	hexaploid	loss	19	15000000	16000000	2672381209	2673381209	sig.thresh	19	15000000	16000000	OR7C2|SLC1A6|CCDC105|CASP14|OR1I1|SYDE1|ILVBL|NOTCH3|EPHX3|BRD4|AKAP8|AKAP8L|WIZ|RASAL3|PGLYRP2|CYP4F22|CYP4F3|CYP4F12|OR10H2|OR10H3|OR10H5|OR10H1|CYP4F2	BRD4
19:16000000:17000000	-47.619	hexaploid	loss	19	16000000	17000000	2673381209	2674381209	sig.thresh	19	16000000	17000000	CYP4F2|CYP4F11|OR10H4|TPM4|RAB8A|HSH2D|CIB3|FAM32A|AP1M1|KLF2|EPS15L1|CALR3|C19orf44|CHERP|SLC35E1|MED26|SMIM7|TMEM38A|NWD1|SIN3B|F2RL3	TPM4
19:16000000:17000000	-21.7391	triploid	loss	19	16000000	17000000	2673381209	2674381209	sig.thresh	19	16000000	17000000	CYP4F2|CYP4F11|OR10H4|TPM4|RAB8A|HSH2D|CIB3|FAM32A|AP1M1|KLF2|EPS15L1|CALR3|C19orf44|CHERP|SLC35E1|MED26|SMIM7|TMEM38A|NWD1|SIN3B|F2RL3	TPM4
19:17000000:18000000	-21.7391	triploid	loss	19	17000000	18000000	2674381209	2675381209	sig.thresh	19	17000000	18000000	F2RL3|CPAMD8|HAUS8|MYO9B|USE1|OCEL1|NR2F6|USHBP1|BABAM1|ANKLE1|ABHD8|MRPL34|DDA1|ANO8|GTPBP3|PLVAP|BST2|MVB12A|TMEM221|NXNL1|SLC27A1|PGLS|FAM129C|COLGALT1|UNC13A|MAP1S|FCHO1|B3GNT3|INSL3|JAK3|RPL18A|SLC5A5	JAK3
19:17000000:18000000	-47.619	hexaploid	loss	19	17000000	18000000	2674381209	2675381209	sig.thresh	19	17000000	18000000	F2RL3|CPAMD8|HAUS8|MYO9B|USE1|OCEL1|NR2F6|USHBP1|BABAM1|ANKLE1|ABHD8|MRPL34|DDA1|ANO8|GTPBP3|PLVAP|BST2|MVB12A|TMEM221|NXNL1|SLC27A1|PGLS|FAM129C|COLGALT1|UNC13A|MAP1S|FCHO1|B3GNT3|INSL3|JAK3|RPL18A|SLC5A5	JAK3
19:18000000:19000000	-47.619	hexaploid	loss	19	18000000	19000000	2675381209	2676381209	sig.thresh	19	18000000	19000000	SLC5A5|CCDC124|KCNN1|ARRDC2|IL12RB1|MAST3|PIK3R2|IFI30|MPV17L2|RAB3A|PDE4C|KIAA1683|JUND|LSM4|PGPEP1|GDF15|LRRC25|SSBP4|ISYNA1|ELL|FKBP8|KXD1|UBA52|CRLF1|C19orf60|TMEM59L|KLHL26|CRTC1|COMP|UPF1|GDF1|CERS1	ELL|CRTC1
19:18000000:19000000	-21.7391	triploid	loss	19	18000000	19000000	2675381209	2676381209	sig.thresh	19	18000000	19000000	SLC5A5|CCDC124|KCNN1|ARRDC2|IL12RB1|MAST3|PIK3R2|IFI30|MPV17L2|RAB3A|PDE4C|KIAA1683|JUND|LSM4|PGPEP1|GDF15|LRRC25|SSBP4|ISYNA1|ELL|FKBP8|KXD1|UBA52|CRLF1|C19orf60|TMEM59L|KLHL26|CRTC1|COMP|UPF1|GDF1|CERS1	ELL|CRTC1
19:19000000:20000000	-47.619	hexaploid	loss	19	19000000	20000000	2676381209	2677381209	sig.thresh	19	19000000	20000000	GDF1|CERS1|COPE|DDX49|HOMER3|SUGP2|ARMC6|SLC25A42|TMEM161A|MEF2BNB-MEF2B|MEF2B|MEF2BNB|RFXANK|NR2C2AP|NCAN|HAPLN4|TM6SF2|SUGP1|MAU2|GATAD2A|TSSK6|NDUFA13|YJEFN3|CILP2|PBX4|LPAR2|GMIP|ATP13A1|ZNF101|ZNF14|ZNF506|ZNF253	NA
19:19000000:20000000	-21.7391	triploid	loss	19	19000000	20000000	2676381209	2677381209	sig.thresh	19	19000000	20000000	GDF1|CERS1|COPE|DDX49|HOMER3|SUGP2|ARMC6|SLC25A42|TMEM161A|MEF2BNB-MEF2B|MEF2B|MEF2BNB|RFXANK|NR2C2AP|NCAN|HAPLN4|TM6SF2|SUGP1|MAU2|GATAD2A|TSSK6|NDUFA13|YJEFN3|CILP2|PBX4|LPAR2|GMIP|ATP13A1|ZNF101|ZNF14|ZNF506|ZNF253	NA
19:2000000:3000000	-52.381	hexaploid	loss	19	2000000	3000000	2659381209	2660381209	sig.thresh	19	2000000	3000000	BTBD2|MKNK2|MOB3A|IZUMO4|AP3D1|DOT1L|PLEKHJ1|SF3A2|AMH|JSRP1|OAZ1|C19orf35|LINGO3|LSM7|TMPRSS9|TIMM13|LMNB2|GADD45B|GNG7|DIRAS1|SLC39A3|SGTA|THOP1|ZNF554|ZNF555|ZNF556|ZNF57|ZNF77|TLE6|TLE2	NA
19:20000000:21000000	13.0435	triploid	gain	19	20000000	21000000	2677381209	2678381209	sig.thresh	19	20000000	21000000	ZNF253|ZNF93|ZNF682|ZNF90|ZNF486|ZNF737|ZNF626|ZNF66	NA
19:20000000:21000000	-47.619	hexaploid	loss	19	20000000	21000000	2677381209	2678381209	sig.thresh	19	20000000	21000000	ZNF253|ZNF93|ZNF682|ZNF90|ZNF486|ZNF737|ZNF626|ZNF66	NA
19:20000000:21000000	23.8095	hexaploid	gain	19	20000000	21000000	2677381209	2678381209	sig.thresh	19	20000000	21000000	ZNF253|ZNF93|ZNF682|ZNF90|ZNF486|ZNF737|ZNF626|ZNF66	NA
19:21000000:22000000	-57.1429	hexaploid	loss	19	21000000	22000000	2678381209	2679381209	sig.thresh	19	21000000	22000000	ZNF85|ZNF430|ZNF714|ZNF431|ZNF708|ZNF738|ZNF493|ZNF429|ZNF100|ZNF43	ZNF429
19:21000000:22000000	13.0435	triploid	gain	19	21000000	22000000	2678381209	2679381209	sig.thresh	19	21000000	22000000	ZNF85|ZNF430|ZNF714|ZNF431|ZNF708|ZNF738|ZNF493|ZNF429|ZNF100|ZNF43	ZNF429
19:21000000:22000000	23.8095	hexaploid	gain	19	21000000	22000000	2678381209	2679381209	sig.thresh	19	21000000	22000000	ZNF85|ZNF430|ZNF714|ZNF431|ZNF708|ZNF738|ZNF493|ZNF429|ZNF100|ZNF43	ZNF429
19:22000000:23000000	-57.1429	hexaploid	loss	19	22000000	23000000	2679381209	2680381209	sig.thresh	19	22000000	23000000	ZNF43|ZNF208|ZNF257|ZNF676|ZNF729|ZNF98|ZNF492|ZNF99	NA
19:22000000:23000000	13.0435	triploid	gain	19	22000000	23000000	2679381209	2680381209	sig.thresh	19	22000000	23000000	ZNF43|ZNF208|ZNF257|ZNF676|ZNF729|ZNF98|ZNF492|ZNF99	NA
19:22000000:23000000	23.8095	hexaploid	gain	19	22000000	23000000	2679381209	2680381209	sig.thresh	19	22000000	23000000	ZNF43|ZNF208|ZNF257|ZNF676|ZNF729|ZNF98|ZNF492|ZNF99	NA
19:23000000:24000000	-57.1429	hexaploid	loss	19	23000000	24000000	2680381209	2681381209	sig.thresh	19	23000000	24000000	ZNF728|ZNF730|ZNF724P|ZNF91|ZNF675|ZNF681|RPSAP58	NA
19:23000000:24000000	23.8095	hexaploid	gain	19	23000000	24000000	2680381209	2681381209	sig.thresh	19	23000000	24000000	ZNF728|ZNF730|ZNF724P|ZNF91|ZNF675|ZNF681|RPSAP58	NA
19:23000000:24000000	13.0435	triploid	gain	19	23000000	24000000	2680381209	2681381209	sig.thresh	19	23000000	24000000	ZNF728|ZNF730|ZNF724P|ZNF91|ZNF675|ZNF681|RPSAP58	NA
19:24000000:25000000	-57.1429	hexaploid	loss	19	24000000	25000000	2681381209	2682381209	sig.thresh	19	24000000	25000000	RPSAP58|ZNF726|ZNF254	NA
19:29000000:30000000	-28.5714	hexaploid	loss	19	29000000	30000000	2686381209	2687381209	sig.thresh	19	29000000	30000000	UQCRFS1	NA
19:3000000:4000000	-52.381	hexaploid	loss	19	3000000	4000000	2660381209	2661381209	sig.thresh	19	3000000	4000000	TLE2|AES|GNA11|GNA15|S1PR4|NCLN|CELF5|NFIC|C19orf77|DOHH|FZR1|MFSD12|C19orf71|HMG20B|GIPC3|TBXA2R|CACTIN|PIP5K1C|TJP3|APBA3|MRPL54|RAX2|MATK|ZFR2|ATCAY|NMRK2|DAPK3|EEF2	GNA11
19:30000000:31000000	-33.3333	hexaploid	loss	19	30000000	31000000	2687381209	2688381209	sig.thresh	19	30000000	31000000	VSTM2B|POP4|PLEKHF1|C19orf12|CCNE1|URI1|ZNF536	CCNE1
19:31000000:32000000	-33.3333	hexaploid	loss	19	31000000	32000000	2688381209	2689381209	sig.thresh	19	31000000	32000000	ZNF536|TSHZ3	NA
19:32000000:33000000	-33.3333	hexaploid	loss	19	32000000	33000000	2689381209	2690381209	sig.thresh	19	32000000	33000000	ZNF507|DPY19L3	NA
19:33000000:34000000	-38.0952	hexaploid	loss	19	33000000	34000000	2690381209	2691381209	sig.thresh	19	33000000	34000000	PDCD5|ANKRD27|RGS9BP|NUDT19|TDRD12|SLC7A9|CEP89|C19orf40|RHPN2|GPATCH1|WDR88|LRP3|SLC7A10|CEBPA|CEBPG|PEPD	CEP89|CEBPA
19:34000000:35000000	-38.0952	hexaploid	loss	19	34000000	35000000	2691381209	2692381209	sig.thresh	19	34000000	35000000	PEPD|CHST8|KCTD15|LSM14A|KIAA0355|GPI|PDCD2L|UBA2|WTIP	LSM14A
19:35000000:36000000	-38.0952	hexaploid	loss	19	35000000	36000000	2692381209	2693381209	sig.thresh	19	35000000	36000000	SCGB2B2|ZNF302|ZNF181|ZNF599|ZNF30|ZNF792|GRAMD1A|SCN1B|HPN|FXYD3|LGI4|FXYD1|FXYD7|FXYD5|FAM187B|LSR|USF2|HAMP|MAG|CD22|FFAR1|FFAR3|GPR42|FFAR2|KRTDAP|DMKN	NA
19:36000000:37000000	-38.0952	hexaploid	loss	19	36000000	37000000	2693381209	2694381209	sig.thresh	19	36000000	37000000	DMKN|SBSN|GAPDHS|TMEM147|ATP4A|HAUS5|RBM42|ETV2|COX6B1|UPK1A|ZBTB32|IGFLR1|U2AF1L4|PSENEN|LIN37|HSPB6|C19orf55|ARHGAP33|PRODH2|NPHS1|KIRREL2|APLP1|NFKBID|HCST|TYROBP|LRFN3|SDHAF1|SYNE4|ALKBH6|CLIP3|THAP8|WDR62|OVOL3|POLR2I|TBCB|CAPNS1|COX7A1|ZNF565|ZNF146|ZFP14|ZFP82|ZNF566	NA
19:37000000:38000000	-38.0952	hexaploid	loss	19	37000000	38000000	2694381209	2695381209	sig.thresh	19	37000000	38000000	ZNF260|ZNF529|ZNF382|ZNF461|ZNF567|ZNF850|ZNF790|ZNF345|ZNF829|ZNF568|ZNF420|ZNF585A|ZNF585B|ZNF383|HKR1|ZNF527|ZNF569|ZNF570|ZNF793	NA
19:38000000:39000000	-38.0952	hexaploid	loss	19	38000000	39000000	2695381209	2696381209	sig.thresh	19	38000000	39000000	ZNF793|ZNF540|ZNF571|ZFP30|ZNF781|ZNF607|ZNF573|WDR87|SIPA1L3|DPF1|SPINT2|PPP1R14A|C19orf33|YIF1B|KCNK6|CATSPERG|PSMD8|GGN|SPRED3|FAM98C|RASGRP4|RYR1	NA
19:39000000:40000000	-38.0952	hexaploid	loss	19	39000000	40000000	2696381209	2697381209	sig.thresh	19	39000000	40000000	RYR1|MAP4K1|EIF3K|ACTN4|CAPN12|LGALS7|LGALS7B|LGALS4|ECH1|HNRNPL|RINL|SIRT2|NFKBIB|CCER2|SARS2|MRPS12|FBXO17|FBXO27|PAK4|NCCRP1|SYCN|IFNL3|IFNL2|IFNL1|LRFN1|GMFG|SAMD4B|PAF1|MED29|ZFP36|PLEKHG2|RPS16|SUPT5H|TIMM50|DLL3	NA
19:4000000:5000000	-52.381	hexaploid	loss	19	4000000	5000000	2661381209	2662381209	sig.thresh	19	4000000	5000000	PIAS4|ZBTB7A|MAP2K2|CREB3L3|SIRT6|ANKRD24|EBI3|CCDC94|SHD|TMIGD2|FSD1|STAP2|MPND|SH3GL1|CHAF1A|UBXN6|PLIN4|PLIN5|LRG1|SEMA6B|TNFAIP8L1|C19orf10|DPP9|FEM1A|TICAM1|PLIN3|ARRDC5|KDM4B	MAP2K2|SH3GL1
19:40000000:41000000	-38.0952	hexaploid	loss	19	40000000	41000000	2697381209	2698381209	sig.thresh	19	40000000	41000000	EID2B|EID2|LGALS13|LGALS16|LGALS14|CLC|LEUTX|DYRK1B|FBL|FCGBP|PSMC4|ZNF546|ZNF780B|ZNF780A|MAP3K10|TTC9B|CNTD2|AKT2|C19orf47|PLD3|HIPK4|PRX|SERTAD1|SERTAD3|BLVRB|SPTBN4	AKT2
19:41000000:42000000	-38.0952	hexaploid	loss	19	41000000	42000000	2698381209	2699381209	sig.thresh	19	41000000	42000000	SPTBN4|SHKBP1|LTBP4|NUMBL|ADCK4|ITPKC|C19orf54|SNRPA|MIA|MIA-RAB4B|RAB4B|RAB4B-EGLN2|EGLN2|CYP2A6|CYP2A7|CYP2B6|CYP2A13|CYP2F1|CYP2S1|AXL|HNRNPUL1|TGFB1|CCDC97|TMEM91|B9D2|BCKDHA|EXOSC5|B3GNT8|ATP5SL|C19orf69	NA
19:42000000:43000000	-38.0952	hexaploid	loss	19	42000000	43000000	2699381209	2700381209	sig.thresh	19	42000000	43000000	CEACAM21|CEACAM4|CEACAM7|CEACAM5|CEACAM6|CEACAM3|LYPD4|DMRTC2|RPS19|CD79A|ARHGEF1|RABAC1|ATP1A3|GRIK5|ZNF574|POU2F2|DEDD2|ZNF526|GSK3A|ERF|CIC|PAFAH1B3|PRR19|TMEM145|MEGF8|CNFN|LIPE|CXCL17	CD79A|CIC
19:43000000:44000000	-38.0952	hexaploid	loss	19	43000000	44000000	2700381209	2701381209	sig.thresh	19	43000000	44000000	CEACAM1|CEACAM8|PSG3|PSG8|PSG1|PSG6|PSG11|PSG2|PSG5|PSG4|PSG9|TEX101|LYPD3|PHLDB3	NA
19:44000000:45000000	-47.619	hexaploid	loss	19	44000000	45000000	2701381209	2702381209	sig.thresh	19	44000000	45000000	PHLDB3|ETHE1|ZNF575|XRCC1|PINLYP|IRGQ|ZNF576|SRRM5|ZNF428|CADM4|PLAUR|IRGC|SMG9|KCNN4|LYPD5|ZNF283|ZNF404|ZNF45|ZNF221|ZNF155|ZNF230|ZNF222|ZNF223|ZNF284|ZNF224|ZNF225|ZNF234|ZNF226|ZNF227|ZNF235|ZNF233|ZNF112|ZNF285|ZNF229|ZNF180	NA
19:45000000:46000000	-47.619	hexaploid	loss	19	45000000	46000000	2702381209	2703381209	sig.thresh	19	45000000	46000000	ZNF180|IGSF23|PVR|CEACAM19|CEACAM16|BCL3|CBLC|BCAM|PVRL2|TOMM40|APOE|APOC1|APOC4|APOC4-APOC2|APOC2|CLPTM1|RELB|CLASRP|ZNF296|GEMIN7|MARK4|PPP1R37|NKPD1|TRAPPC6A|BLOC1S3|EXOC3L2|CKM|KLC3|ERCC2|PPP1R13L|CD3EAP|ERCC1|FOSB|RTN2|PPM1N	BCL3|CBLC|ERCC2
19:46000000:47000000	-47.619	hexaploid	loss	19	46000000	47000000	2703381209	2704381209	sig.thresh	19	46000000	47000000	RTN2|PPM1N|VASP|OPA3|GPR4|EML2|C19orf83|GIPR|SNRPD2|QPCTL|FBXO46|SIX5|DMPK|DMWD|RSPH6A|SYMPK|FOXA3|IRF2BP1|MYPOP|NANOS2|NOVA2|CCDC61|PGLYRP1|IGFL4|IGFL3|IGFL2|IGFL1|HIF3A|PPP5C|CCDC8|PNMAL1|PPP5D1|PNMAL2	NA
19:47000000:48000000	-47.619	hexaploid	loss	19	47000000	48000000	2704381209	2705381209	sig.thresh	19	47000000	48000000	PPP5D1|CALM3|PTGIR|GNG8|DACT3|PRKD2|STRN4|FKRP|SLC1A5|AP2S1|ARHGAP35|NPAS1|TMEM160|ZC3H4|SAE1|BBC3|CCDC9|PRR24|C5AR1|C5AR2|DHX34|MEIS3|SLC8A2|KPTN|NAPA	NA
19:48000000:49000000	-47.619	hexaploid	loss	19	48000000	49000000	2705381209	2706381209	sig.thresh	19	48000000	49000000	NAPA|ZNF541|GLTSCR1|EHD2|GLTSCR2|SEPW1|TPRX1|CRX|TPRX2P|SULT2A1|BSPH1|ELSPBP1|CABP5|PLA2G4C|LIG1|C19orf68|ZNF114|CARD8|CCDC114|EMP3|TMEM143|SYNGR4|KDELR1|GRIN2D|GRWD1|KCNJ14|CYTH2|LMTK3	NA
19:49000000:50000000	-47.619	hexaploid	loss	19	49000000	50000000	2706381209	2707381209	sig.thresh	19	49000000	50000000	LMTK3|SULT2B1|FAM83E|SPACA4|RPL18|SPHK2|DBP|CA11|NTN5|FUT2|MAMSTR|RASIP1|IZUMO1|FUT1|FGF21|BCAT2|HSD17B14|PLEKHA4|PPP1R15A|TULP2|NUCB1|DHDH|BAX|FTL|GYS1|RUVBL2|LHB|CGB|CGB2|CGB1|CGB5|CGB8|CGB7|NTF4|KCNA7|SNRNP70|LIN7B|C19orf73|PPFIA3|HRC|TRPM4|SLC6A16|CD37|TEAD2|DKKL1|CCDC155|PTH2|GFY|SLC17A7|PIH1D1|ALDH16A1|FLT3LG|RPL13A|RPS11	BAX
19:5000000:6000000	-52.381	hexaploid	loss	19	5000000	6000000	2662381209	2663381209	sig.thresh	19	5000000	6000000	KDM4B|PTPRS|ZNRF4|SAFB2|SAFB|RPL36|C19orf70|HSD11B1L|LONP1|CATSPERD|PRR22|DUS3L|NRTN|FUT6|FUT3|FUT5|NDUFA11|VMAC|CAPS|RANBP3|RFX2	NA
19:50000000:51000000	-47.619	hexaploid	loss	19	50000000	51000000	2707381209	2708381209	sig.thresh	19	50000000	51000000	RPS11|FCGRT|RCN3|NOSIP|PRRG2|PRR12|RRAS|SCAF1|IRF3|BCL2L12|PRMT1|ADM5|CPT1C|TSKS|AP2A1|FUZ|MED25|PTOV1|PNKP|AKT1S1|TBC1D17|IL4I1|NUP62|ATF5|SIGLEC11|VRK3|ZNF473|IZUMO2|MYH14|KCNC3|NR1H2|NAPSA|POLD1|SPIB|MYBPC2|FAM71E1|EMC10	BCL2L12|POLD1
19:51000000:52000000	-47.619	hexaploid	loss	19	51000000	52000000	2708381209	2709381209	sig.thresh	19	51000000	52000000	JOSD2|ASPDH|LRRC4B|SYT3|C19orf81|SHANK1|CLEC11A|GPR32|ACPT|C19orf48|KLK1|KLK15|KLK3|KLK2|KLK4|KLK5|KLK6|KLK7|KLK8|KLK9|KLK10|KLK11|KLK12|KLK13|KLK14|CTU1|SIGLEC9|SIGLEC7|CD33|SIGLECL1|IGLON5|VSIG10L|ETFB|CLDND2|NKG7|LIM2|C19orf84|SIGLEC10|SIGLEC8|CEACAM18|SIGLEC12	KLK2
19:52000000:53000000	-52.381	hexaploid	loss	19	52000000	53000000	2709381209	2710381209	sig.thresh	19	52000000	53000000	SIGLEC12|SIGLEC6|ZNF175|SIGLEC5|SIGLEC14|HAS1|FPR1|FPR2|FPR3|ZNF577|ZNF649|ZNF613|ZNF350|ZNF615|ZNF614|ZNF432|ZNF841|ZNF616|ZNF836|PPP2R1A|ZNF766|ZNF480|ZNF610|ZNF880|ZNF528|ZNF534|ZNF578	PPP2R1A
19:53000000:54000000	-52.381	hexaploid	loss	19	53000000	54000000	2710381209	2711381209	sig.thresh	19	53000000	54000000	ZNF578|ZNF808|ZNF701|ZNF83|ZNF611|ZNF600|ZNF28|ZNF468|ZNF320|ZNF816|ZNF321P|ERVV-1|ERVV-2|ZNF160|ZNF415|ZNF347|ZNF665|ZNF677|VN1R2|VN1R4|BIRC8|ZNF845|ZNF525|ZNF765|ZNF813	NA
19:54000000:55000000	-52.381	hexaploid	loss	19	54000000	55000000	2711381209	2712381209	sig.thresh	19	54000000	55000000	ZNF813|ZNF331|DPRX|NLRP12|MYADM|PRKCG|CACNG7|CACNG8|CACNG6|VSTM1|TARM1|OSCAR|NDUFA3|TFPT|PRPF31|CNOT3|LENG1|TMC4|MBOAT7|TSEN34|RPS9|LILRB3|LILRA6|LILRB5|LILRB2|LILRA3|LILRA5|LILRA4|LAIR1|TTYH1|LENG8|LENG9|CDC42EP5	ZNF331|TFPT|CNOT3
19:55000000:56000000	-52.381	hexaploid	loss	19	55000000	56000000	2712381209	2713381209	sig.thresh	19	55000000	56000000	LAIR2|KIR3DX1|LILRA2|LILRB1|LILRA1|LILRB4|KIR3DL1|KIR3DL3|KIR2DL4|KIR2DL3|KIR2DL1|KIR3DL2|FCAR|NCR1|NLRP7|NLRP2|GP6|RDH13|EPS8L1|PPP1R12C|TNNT1|TNNI3|DNAAF3|SYT5|PTPRH|TMEM86B|PPP6R1|HSPBP1|BRSK1|TMEM150B|SUV420H2|COX6B2|FAM71E2|IL11|TMEM190|TMEM238|RPL28|UBE2S|SHISA7|ISOC2|ZNF628|NAT14|SSC5D	NA
19:56000000:57000000	-52.381	hexaploid	loss	19	56000000	57000000	2713381209	2714381209	sig.thresh	19	56000000	57000000	SSC5D|SBK2|SBK3|ZNF579|FIZ1|ZNF524|ZNF865|ZNF784|ZNF580|ZNF581|CCDC106|U2AF2|EPN1|NLRP9|RFPL4A|RFPL4AL1|NLRP11|NLRP4|NLRP13|NLRP8|NLRP5|ZNF787|ZNF444|GALP|ZSCAN5B|ZSCAN5C|ZSCAN5A|ZSCAN5D|ZNF582|ZNF583|ZNF667	NA
19:57000000:58000000	-52.381	hexaploid	loss	19	57000000	58000000	2714381209	2715381209	sig.thresh	19	57000000	58000000	ZNF471|ZFP28|ZNF470|ZNF71|SMIM17|ZNF835|ZIM2|PEG3|USP29|ZIM3|DUXA|ZNF264|AURKC|ZNF805|ZNF460|ZNF543|ZNF304|ZNF547|TRAPPC2P1|ZNF548|ZNF17|ZNF749|VN1R1|ZNF772|ZNF419	NA
19:58000000:59000000	-52.381	hexaploid	loss	19	58000000	59000000	2715381209	2716381209	sig.thresh	19	58000000	59000000	ZNF419|ZNF773|ZNF549|ZNF550|ZNF416|ZIK1|ZNF530|ZNF134|ZNF211|ZSCAN4|ZNF551|ZNF154|ZNF671|ZNF776|ZNF586|ZNF552|ZNF587B|ZNF814|ZNF587|ZNF417|ZNF418|ZNF256|C19orf18|ZNF606|ZSCAN1|ZNF135|ZSCAN18|ZNF329|ZNF274|ZNF544|ZNF8|ZSCAN22|A1BG|ZNF497|ZNF837|RPS5|ZNF584|ZNF132|ZNF324B|ZNF324|ZNF446|SLC27A5	NA
19:59000000:59128983	-52.381	hexaploid	loss	19	59000000	59128983	2716381209	2716510192	sig.thresh	19	59000000	59128983	SLC27A5|ZBTB45|TRIM28|CHMP2A|UBE2M|MZF1	NA
19:6000000:7000000	-52.381	hexaploid	loss	19	6000000	7000000	2663381209	2664381209	sig.thresh	19	6000000	7000000	RFX2|ACSBG2|MLLT1|ACER1|CLPP|ALKBH7|PSPN|GTF2F1|KHSRP|SLC25A41|SLC25A23|CRB3|DENND1C|TUBB4A|TNFSF9|CD70|TNFSF14|C3|GPR108|TRIP10|SH2D3A|VAV1|EMR1	MLLT1|VAV1
19:7000000:8000000	-42.8571	hexaploid	loss	19	7000000	8000000	2664381209	2665381209	sig.thresh	19	7000000	8000000	MBD3L5|MBD3L4|MBD3L2|MBD3L3|ZNF557|INSR|ARHGEF18|PEX11G|C19orf45|ZNF358|MCOLN1|PNPLA6|CAMSAP3|XAB2|PET100|PCP2|STXBP2|RETN|C19orf59|TRAPPC5|FCER2|CLEC4G|CD209|CLEC4M|EVI5L|LRRC8E|MAP2K7|TGFBR3L|SNAPC2|CTXN1|TIMM44	CD209
19:8000000:9000000	-42.8571	hexaploid	loss	19	8000000	9000000	2665381209	2666381209	sig.thresh	19	8000000	9000000	TIMM44|ELAVL1|CCL25|FBN3|CERS4|CD320|NDUFA7|RPS28|KANK3|ANGPTL4|RAB11B|MARCH2|HNRNPM|PRAM1|ZNF414|MYO1F|ADAMTS10|ACTL9|OR2Z1|ZNF558|MBD3L1|MUC16	MUC16
19:9000000:10000000	-42.8571	hexaploid	loss	19	9000000	10000000	2666381209	2667381209	sig.thresh	19	9000000	10000000	MUC16|OR1M1|OR7G2|OR7G1|OR7G3|ZNF317|OR7D2|OR7D4|OR7E24|ZNF699|ZNF559|ZNF559-ZNF177|ZNF177|ZNF266|ZNF560|ZNF426|ZNF121|ZNF561|C19orf82|ZNF562|ZNF812|ZNF846|FBXL12|UBL5|PIN1|OLFM2	MUC16
2:0:1000000	-52.1739	triploid	loss	2	0	1000000	249250621	250250621	sig.thresh	2	0	1000000	FAM110C|SH3YL1|ACP1|FAM150B|TMEM18|SNTG2	NA
2:0:1000000	-66.6667	hexaploid	loss	2	0	1000000	249250621	250250621	sig.thresh	2	0	1000000	FAM110C|SH3YL1|ACP1|FAM150B|TMEM18|SNTG2	NA
2:1000000:2000000	-52.1739	triploid	loss	2	1000000	2000000	250250621	251250621	sig.thresh	2	1000000	2000000	SNTG2|TPO|PXDN|MYT1L	NA
2:1000000:2000000	-66.6667	hexaploid	loss	2	1000000	2000000	250250621	251250621	sig.thresh	2	1000000	2000000	SNTG2|TPO|PXDN|MYT1L	NA
2:10000000:11000000	-47.8261	triploid	loss	2	10000000	11000000	259250621	260250621	sig.thresh	2	10000000	11000000	TAF1B|GRHL1|KLF11|CYS1|RRM2|C2orf48|HPCAL1|ODC1|NOL10|ATP6V1C2|PDIA6	NA
2:10000000:11000000	-66.6667	hexaploid	loss	2	10000000	11000000	259250621	260250621	sig.thresh	2	10000000	11000000	TAF1B|GRHL1|KLF11|CYS1|RRM2|C2orf48|HPCAL1|ODC1|NOL10|ATP6V1C2|PDIA6	NA
2:107000000:108000000	34.7826	triploid	gain	2	107000000	108000000	356250621	357250621	sig.thresh	2	107000000	108000000	RGPD3|ST6GAL2	RGPD3
2:108000000:109000000	34.7826	triploid	gain	2	108000000	109000000	357250621	358250621	sig.thresh	2	108000000	109000000	RGPD4|SLC5A7|SULT1C3|SULT1C2|SULT1C4	NA
2:109000000:110000000	34.7826	triploid	gain	2	109000000	110000000	358250621	359250621	sig.thresh	2	109000000	110000000	SULT1C4|GCC2|LIMS1|RANBP2|CCDC138|EDAR|SH3RF3	RANBP2
2:11000000:12000000	-66.6667	hexaploid	loss	2	11000000	12000000	260250621	261250621	sig.thresh	2	11000000	12000000	KCNF1|C2orf50|PQLC3|ROCK2|E2F6|GREB1|NTSR2|LPIN1	NA
2:11000000:12000000	-47.8261	triploid	loss	2	11000000	12000000	260250621	261250621	sig.thresh	2	11000000	12000000	KCNF1|C2orf50|PQLC3|ROCK2|E2F6|GREB1|NTSR2|LPIN1	NA
2:110000000:111000000	34.7826	triploid	gain	2	110000000	111000000	359250621	360250621	sig.thresh	2	110000000	111000000	SH3RF3|SEPT10|SOWAHC|RGPD5|LIMS3|MALL|NPHP1	NA
2:111000000:112000000	34.7826	triploid	gain	2	111000000	112000000	360250621	361250621	sig.thresh	2	111000000	112000000	LIMS3L|RGPD6|BUB1|ACOXL|BCL2L11	NA
2:116000000:117000000	-21.7391	triploid	loss	2	116000000	117000000	365250621	366250621	sig.thresh	2	116000000	117000000	DPP10	NA
2:118000000:119000000	-21.7391	triploid	loss	2	118000000	119000000	367250621	368250621	sig.thresh	2	118000000	119000000	DDX18|CCDC93|INSIG2	NA
2:119000000:120000000	-21.7391	triploid	loss	2	119000000	120000000	368250621	369250621	sig.thresh	2	119000000	120000000	EN1|MARCO|C1QL2|STEAP3	NA
2:120000000:121000000	-21.7391	triploid	loss	2	120000000	121000000	369250621	370250621	sig.thresh	2	120000000	121000000	STEAP3|C2orf76|DBI|TMEM37|SCTR|TMEM177|PTPN4|EPB41L5|TMEM185B|RALB	NA
2:121000000:122000000	-21.7391	triploid	loss	2	121000000	122000000	370250621	371250621	sig.thresh	2	121000000	122000000	RALB|INHBB|LINC01101|GLI2|TFCP2L1	NA
2:122000000:123000000	-21.7391	triploid	loss	2	122000000	123000000	371250621	372250621	sig.thresh	2	122000000	123000000	TFCP2L1|CLASP1|NIFK|TSN	NA
2:125000000:126000000	-26.087	triploid	loss	2	125000000	126000000	374250621	375250621	sig.thresh	2	125000000	126000000	CNTNAP5	NA
2:127000000:128000000	-26.087	triploid	loss	2	127000000	128000000	376250621	377250621	sig.thresh	2	127000000	128000000	GYPC|BIN1|CYP27C1	NA
2:128000000:129000000	-26.087	triploid	loss	2	128000000	129000000	377250621	378250621	sig.thresh	2	128000000	129000000	ERCC3|MAP3K2|PROC|IWS1|MYO7B|LIMS2|GPR17|WDR33|SFT2D3|POLR2D|AMMECR1L|SAP130|UGGT1|HS6ST1	ERCC3
2:129000000:130000000	-30.4348	triploid	loss	2	129000000	130000000	378250621	379250621	sig.thresh	2	129000000	130000000	HS6ST1	NA
2:130000000:131000000	17.3913	triploid	gain	2	130000000	131000000	379250621	380250621	sig.thresh	2	130000000	131000000	RAB6C|POTEF|CCDC74B|SMPD4|MZT2B|TUBA3E	NA
2:131000000:132000000	17.3913	triploid	gain	2	131000000	132000000	380250621	381250621	sig.thresh	2	131000000	132000000	CCDC115|IMP4|PTPN18|POTEI|CFC1B|CFC1|POTEJ|GPR148|AMER3|ARHGEF4|FAM168B|PLEKHB2|POTEE	NA
2:132000000:133000000	17.3913	triploid	gain	2	132000000	133000000	381250621	382250621	sig.thresh	2	132000000	133000000	PLEKHB2|POTEE|CYP4F31P|MZT2A|TUBA3D|CCDC74A|C2orf27A|C2orf27B|ANKRD30BL	NA
2:138000000:139000000	-21.7391	triploid	loss	2	138000000	139000000	387250621	388250621	sig.thresh	2	138000000	139000000	THSD7B|HNMT	NA
2:139000000:140000000	-21.7391	triploid	loss	2	139000000	140000000	388250621	389250621	sig.thresh	2	139000000	140000000	SPOPL|NXPH2	NA
2:141000000:142000000	-21.7391	triploid	loss	2	141000000	142000000	390250621	391250621	sig.thresh	2	141000000	142000000	LRP1B	LRP1B
2:142000000:143000000	-21.7391	triploid	loss	2	142000000	143000000	391250621	392250621	sig.thresh	2	142000000	143000000	LRP1B	LRP1B
2:145000000:146000000	-21.7391	triploid	loss	2	145000000	146000000	394250621	395250621	sig.thresh	2	145000000	146000000	GTDC1|ZEB2	NA
2:15000000:16000000	-47.8261	triploid	loss	2	15000000	16000000	264250621	265250621	sig.thresh	2	15000000	16000000	NBAS|DDX1	NA
2:15000000:16000000	-66.6667	hexaploid	loss	2	15000000	16000000	264250621	265250621	sig.thresh	2	15000000	16000000	NBAS|DDX1	NA
2:17000000:18000000	-47.8261	triploid	loss	2	17000000	18000000	266250621	267250621	sig.thresh	2	17000000	18000000	RAD51AP2|VSNL1|SMC6|GEN1|MSGN1	NA
2:17000000:18000000	-66.6667	hexaploid	loss	2	17000000	18000000	266250621	267250621	sig.thresh	2	17000000	18000000	RAD51AP2|VSNL1|SMC6|GEN1|MSGN1	NA
2:18000000:19000000	-47.8261	triploid	loss	2	18000000	19000000	267250621	268250621	sig.thresh	2	18000000	19000000	KCNS3|RDH14|NT5C1B-RDH14|NT5C1B	NA
2:18000000:19000000	-66.6667	hexaploid	loss	2	18000000	19000000	267250621	268250621	sig.thresh	2	18000000	19000000	KCNS3|RDH14|NT5C1B-RDH14|NT5C1B	NA
2:20000000:21000000	-61.9048	hexaploid	loss	2	20000000	21000000	269250621	270250621	sig.thresh	2	20000000	21000000	TTC32|WDR35|MATN3|LAPTM4A|SDC1|PUM2|RHOB|HS1BP3|GDF7|C2orf43	NA
2:20000000:21000000	-47.8261	triploid	loss	2	20000000	21000000	269250621	270250621	sig.thresh	2	20000000	21000000	TTC32|WDR35|MATN3|LAPTM4A|SDC1|PUM2|RHOB|HS1BP3|GDF7|C2orf43	NA
2:21000000:22000000	-47.8261	triploid	loss	2	21000000	22000000	270250621	271250621	sig.thresh	2	21000000	22000000	C2orf43|APOB|TDRD15	NA
2:21000000:22000000	-61.9048	hexaploid	loss	2	21000000	22000000	270250621	271250621	sig.thresh	2	21000000	22000000	C2orf43|APOB|TDRD15	NA
2:215000000:216000000	-28.5714	hexaploid	loss	2	215000000	216000000	464250621	465250621	sig.thresh	2	215000000	216000000	SPAG16|VWC2L|BARD1|ABCA12	BARD1
2:216000000:217000000	-38.0952	hexaploid	loss	2	216000000	217000000	465250621	466250621	sig.thresh	2	216000000	217000000	ABCA12|ATIC|FN1|MREG|PECR|TMEM169|XRCC5	ATIC
2:217000000:218000000	-38.0952	hexaploid	loss	2	217000000	218000000	466250621	467250621	sig.thresh	2	217000000	218000000	XRCC5|MARCH4|SMARCAL1|RPL37A|IGFBP2|IGFBP5|TNP1	NA
2:218000000:219000000	-38.0952	hexaploid	loss	2	218000000	219000000	467250621	468250621	sig.thresh	2	218000000	219000000	DIRC3|TNS1|RUFY4|CXCR2	NA
2:219000000:220000000	-38.0952	hexaploid	loss	2	219000000	220000000	468250621	469250621	sig.thresh	2	219000000	220000000	CXCR2|CXCR1|ARPC2|GPBAR1|AAMP|PNKD|TMBIM1|C2orf62|SLC11A1|CTDSP1|VIL1|USP37|RQCD1|PLCD4|ZNF142|BCS1L|RNF25|STK36|TTLL4|CYP27A1|PRKAG3|WNT6|WNT10A|CDK5R2|FEV|CRYBA2|CCDC108|IHH|NHEJ1|SLC23A3	FEV
2:220000000:221000000	-38.0952	hexaploid	loss	2	220000000	221000000	469250621	470250621	sig.thresh	2	220000000	221000000	NHEJ1|SLC23A3|CNPPD1|FAM134A|ZFAND2B|ABCB6|ATG9A|ANKZF1|GLB1L|STK16|TUBA4A|DNAJB2|PTPRN|RESP18|DNPEP|DES|SPEG|GMPPA|ASIC4|CHPF|TMEM198|OBSL1|INHA|STK11IP|SLC4A3	NA
2:23000000:24000000	-47.8261	triploid	loss	2	23000000	24000000	272250621	273250621	sig.thresh	2	23000000	24000000	KLHL29|ATAD2B	NA
2:23000000:24000000	-61.9048	hexaploid	loss	2	23000000	24000000	272250621	273250621	sig.thresh	2	23000000	24000000	KLHL29|ATAD2B	NA
2:233000000:234000000	-28.5714	hexaploid	loss	2	233000000	234000000	482250621	483250621	sig.thresh	2	233000000	234000000	DIS3L2|ALPP|ALPPL2|ALPI|ECEL1|PRSS56|CHRND|CHRNG|TIGD1|EIF4E2|EFHD1|GIGYF2|KCNJ13|C2orf82|NGEF|NEU2|INPP5D	NA
2:24000000:25000000	-47.8261	triploid	loss	2	24000000	25000000	273250621	274250621	sig.thresh	2	24000000	25000000	ATAD2B|UBXN2A|MFSD2B|C2orf44|FKBP1B|FAM228B|TP53I3|PFN4|FAM228A|ITSN2|NCOA1	NCOA1
2:24000000:25000000	-61.9048	hexaploid	loss	2	24000000	25000000	273250621	274250621	sig.thresh	2	24000000	25000000	ATAD2B|UBXN2A|MFSD2B|C2orf44|FKBP1B|FAM228B|TP53I3|PFN4|FAM228A|ITSN2|NCOA1	NCOA1
2:25000000:26000000	-47.8261	triploid	loss	2	25000000	26000000	274250621	275250621	sig.thresh	2	25000000	26000000	PTRHD1|CENPO|ADCY3|DNAJC27|EFR3B|POMC|DNMT3A|DTNB|ASXL2	DNMT3A|ASXL2
2:25000000:26000000	-61.9048	hexaploid	loss	2	25000000	26000000	274250621	275250621	sig.thresh	2	25000000	26000000	PTRHD1|CENPO|ADCY3|DNAJC27|EFR3B|POMC|DNMT3A|DTNB|ASXL2	DNMT3A|ASXL2
2:26000000:27000000	-61.9048	hexaploid	loss	2	26000000	27000000	275250621	276250621	sig.thresh	2	26000000	27000000	ASXL2|KIF3C|RAB10|GAREML|HADHA|HADHB|GPR113|EPT1|DRC1|OTOF|C2orf70|CIB4|KCNK3|SLC35F6|CENPA	ASXL2
2:26000000:27000000	-47.8261	triploid	loss	2	26000000	27000000	275250621	276250621	sig.thresh	2	26000000	27000000	ASXL2|KIF3C|RAB10|GAREML|HADHA|HADHB|GPR113|EPT1|DRC1|OTOF|C2orf70|CIB4|KCNK3|SLC35F6|CENPA	ASXL2
2:27000000:28000000	-47.8261	triploid	loss	2	27000000	28000000	276250621	277250621	sig.thresh	2	27000000	28000000	SLC35F6|CENPA|DPYSL5|MAPRE3|TMEM214|AGBL5|OST4|EMILIN1|KHK|CGREF1|ABHD1|PREB|C2orf53|TCF23|SLC5A6|ATRAID|CAD|SLC30A3|DNAJC5G|TRIM54|UCN|MPV17|GTF3C2|EIF2B4|SNX17|ZNF513|PPM1G|NRBP1|KRTCAP3|IFT172|FNDC4|GCKR|C2orf16|ZNF512|CCDC121|GPN1|SUPT7L|SLC4A1AP|MRPL33	NA
2:27000000:28000000	-61.9048	hexaploid	loss	2	27000000	28000000	276250621	277250621	sig.thresh	2	27000000	28000000	SLC35F6|CENPA|DPYSL5|MAPRE3|TMEM214|AGBL5|OST4|EMILIN1|KHK|CGREF1|ABHD1|PREB|C2orf53|TCF23|SLC5A6|ATRAID|CAD|SLC30A3|DNAJC5G|TRIM54|UCN|MPV17|GTF3C2|EIF2B4|SNX17|ZNF513|PPM1G|NRBP1|KRTCAP3|IFT172|FNDC4|GCKR|C2orf16|ZNF512|CCDC121|GPN1|SUPT7L|SLC4A1AP|MRPL33	NA
2:28000000:29000000	-61.9048	hexaploid	loss	2	28000000	29000000	277250621	278250621	sig.thresh	2	28000000	29000000	MRPL33|RBKS|BRE|FOSL2|PLB1|PPP1CB	NA
2:28000000:29000000	-47.8261	triploid	loss	2	28000000	29000000	277250621	278250621	sig.thresh	2	28000000	29000000	MRPL33|RBKS|BRE|FOSL2|PLB1|PPP1CB	NA
2:29000000:30000000	-47.8261	triploid	loss	2	29000000	30000000	278250621	279250621	sig.thresh	2	29000000	30000000	PPP1CB|SPDYA|TRMT61B|WDR43|FAM179A|C2orf71|CLIP4|ALK	ALK
2:29000000:30000000	-61.9048	hexaploid	loss	2	29000000	30000000	278250621	279250621	sig.thresh	2	29000000	30000000	PPP1CB|SPDYA|TRMT61B|WDR43|FAM179A|C2orf71|CLIP4|ALK	ALK
2:3000000:4000000	-52.1739	triploid	loss	2	3000000	4000000	252250621	253250621	sig.thresh	2	3000000	4000000	TSSC1|TRAPPC12|ADI1|RNASEH1|RPS7|COLEC11|ALLC|DCDC2C	NA
2:3000000:4000000	-66.6667	hexaploid	loss	2	3000000	4000000	252250621	253250621	sig.thresh	2	3000000	4000000	TSSC1|TRAPPC12|ADI1|RNASEH1|RPS7|COLEC11|ALLC|DCDC2C	NA
2:30000000:31000000	-47.8261	triploid	loss	2	30000000	31000000	279250621	280250621	sig.thresh	2	30000000	31000000	ALK|YPEL5|LBH|LCLAT1|CAPN13	ALK
2:30000000:31000000	-61.9048	hexaploid	loss	2	30000000	31000000	279250621	280250621	sig.thresh	2	30000000	31000000	ALK|YPEL5|LBH|LCLAT1|CAPN13	ALK
2:31000000:32000000	-61.9048	hexaploid	loss	2	31000000	32000000	280250621	281250621	sig.thresh	2	31000000	32000000	CAPN13|GALNT14|CAPN14|EHD3|XDH	NA
2:31000000:32000000	-47.8261	triploid	loss	2	31000000	32000000	280250621	281250621	sig.thresh	2	31000000	32000000	CAPN13|GALNT14|CAPN14|EHD3|XDH	NA
2:32000000:33000000	-61.9048	hexaploid	loss	2	32000000	33000000	281250621	282250621	sig.thresh	2	32000000	33000000	MEMO1|DPY30|SPAST|SLC30A6|NLRC4|YIPF4|BIRC6|TTC27	BIRC6
2:32000000:33000000	-47.8261	triploid	loss	2	32000000	33000000	281250621	282250621	sig.thresh	2	32000000	33000000	MEMO1|DPY30|SPAST|SLC30A6|NLRC4|YIPF4|BIRC6|TTC27	BIRC6
2:33000000:34000000	-47.8261	triploid	loss	2	33000000	34000000	282250621	283250621	sig.thresh	2	33000000	34000000	TTC27|LTBP1|RASGRP3|FAM98A	NA
2:33000000:34000000	-61.9048	hexaploid	loss	2	33000000	34000000	282250621	283250621	sig.thresh	2	33000000	34000000	TTC27|LTBP1|RASGRP3|FAM98A	NA
2:36000000:37000000	-47.8261	triploid	loss	2	36000000	37000000	285250621	286250621	sig.thresh	2	36000000	37000000	CRIM1|FEZ2|VIT	NA
2:36000000:37000000	-61.9048	hexaploid	loss	2	36000000	37000000	285250621	286250621	sig.thresh	2	36000000	37000000	CRIM1|FEZ2|VIT	NA
2:37000000:38000000	-61.9048	hexaploid	loss	2	37000000	38000000	286250621	287250621	sig.thresh	2	37000000	38000000	VIT|STRN|HEATR5B|GPATCH11|EIF2AK2|SULT6B1|CEBPZ-AS1|CEBPZ|NDUFAF7|PRKD3|QPCT|CDC42EP3	STRN
2:37000000:38000000	-47.8261	triploid	loss	2	37000000	38000000	286250621	287250621	sig.thresh	2	37000000	38000000	VIT|STRN|HEATR5B|GPATCH11|EIF2AK2|SULT6B1|CEBPZ-AS1|CEBPZ|NDUFAF7|PRKD3|QPCT|CDC42EP3	STRN
2:38000000:39000000	-61.9048	hexaploid	loss	2	38000000	39000000	287250621	288250621	sig.thresh	2	38000000	39000000	RMDN2|CYP1B1|ATL2|HNRNPLL|GALM|SRSF7|GEMIN6	NA
2:38000000:39000000	-47.8261	triploid	loss	2	38000000	39000000	287250621	288250621	sig.thresh	2	38000000	39000000	RMDN2|CYP1B1|ATL2|HNRNPLL|GALM|SRSF7|GEMIN6	NA
2:39000000:40000000	-47.8261	triploid	loss	2	39000000	40000000	288250621	289250621	sig.thresh	2	39000000	40000000	GEMIN6|DHX57|MORN2|ARHGEF33|SOS1|CDKL4|MAP4K3|TMEM178A|THUMPD2	NA
2:39000000:40000000	-61.9048	hexaploid	loss	2	39000000	40000000	288250621	289250621	sig.thresh	2	39000000	40000000	GEMIN6|DHX57|MORN2|ARHGEF33|SOS1|CDKL4|MAP4K3|TMEM178A|THUMPD2	NA
2:40000000:41000000	-47.8261	triploid	loss	2	40000000	41000000	289250621	290250621	sig.thresh	2	40000000	41000000	THUMPD2|SLC8A1	NA
2:40000000:41000000	-57.1429	hexaploid	loss	2	40000000	41000000	289250621	290250621	sig.thresh	2	40000000	41000000	THUMPD2|SLC8A1	NA
2:42000000:43000000	-43.4783	triploid	loss	2	42000000	43000000	291250621	292250621	sig.thresh	2	42000000	43000000	C2orf91|PKDCC|EML4|COX7A2L|KCNG3|MTA3|OXER1|HAAO	EML4
2:42000000:43000000	-57.1429	hexaploid	loss	2	42000000	43000000	291250621	292250621	sig.thresh	2	42000000	43000000	C2orf91|PKDCC|EML4|COX7A2L|KCNG3|MTA3|OXER1|HAAO	EML4
2:43000000:44000000	-52.381	hexaploid	loss	2	43000000	44000000	292250621	293250621	sig.thresh	2	43000000	44000000	HAAO|THADA|ZFP36L2|PLEKHH2	NA
2:43000000:44000000	-43.4783	triploid	loss	2	43000000	44000000	292250621	293250621	sig.thresh	2	43000000	44000000	HAAO|THADA|ZFP36L2|PLEKHH2	NA
2:44000000:45000000	-52.381	hexaploid	loss	2	44000000	45000000	293250621	294250621	sig.thresh	2	44000000	45000000	DYNC2LI1|ABCG5|ABCG8|LRPPRC|PPM1B|SLC3A1|PREPL|CAMKMT	NA
2:44000000:45000000	-43.4783	triploid	loss	2	44000000	45000000	293250621	294250621	sig.thresh	2	44000000	45000000	DYNC2LI1|ABCG5|ABCG8|LRPPRC|PPM1B|SLC3A1|PREPL|CAMKMT	NA
2:45000000:46000000	-43.4783	triploid	loss	2	45000000	46000000	294250621	295250621	sig.thresh	2	45000000	46000000	SIX3|SIX2|SRBD1|PRKCE	SIX2
2:45000000:46000000	-52.381	hexaploid	loss	2	45000000	46000000	294250621	295250621	sig.thresh	2	45000000	46000000	SIX3|SIX2|SRBD1|PRKCE	SIX2
2:46000000:47000000	-43.4783	triploid	loss	2	46000000	47000000	295250621	296250621	sig.thresh	2	46000000	47000000	PRKCE|EPAS1|TMEM247|ATP6V1E2|RHOQ|PIGF|CRIPT|SOCS5	EPAS1
2:46000000:47000000	-52.381	hexaploid	loss	2	46000000	47000000	295250621	296250621	sig.thresh	2	46000000	47000000	PRKCE|EPAS1|TMEM247|ATP6V1E2|RHOQ|PIGF|CRIPT|SOCS5	EPAS1
2:47000000:48000000	-52.381	hexaploid	loss	2	47000000	48000000	296250621	297250621	sig.thresh	2	47000000	48000000	LINC01118|LINC01119|MCFD2|TTC7A|C2orf61|CALM2|EPCAM|MSH2|KCNK12|MSH6	MSH2|MSH6
2:47000000:48000000	-43.4783	triploid	loss	2	47000000	48000000	296250621	297250621	sig.thresh	2	47000000	48000000	LINC01118|LINC01119|MCFD2|TTC7A|C2orf61|CALM2|EPCAM|MSH2|KCNK12|MSH6	MSH2|MSH6
2:48000000:49000000	-52.381	hexaploid	loss	2	48000000	49000000	297250621	298250621	sig.thresh	2	48000000	49000000	MSH6|FBXO11|FOXN2|PPP1R21|STON1|STON1-GTF2A1L|GTF2A1L|LHCGR	MSH6|FBXO11
2:48000000:49000000	-43.4783	triploid	loss	2	48000000	49000000	297250621	298250621	sig.thresh	2	48000000	49000000	MSH6|FBXO11|FOXN2|PPP1R21|STON1|STON1-GTF2A1L|GTF2A1L|LHCGR	MSH6|FBXO11
2:49000000:50000000	-52.381	hexaploid	loss	2	49000000	50000000	298250621	299250621	sig.thresh	2	49000000	50000000	STON1-GTF2A1L|FSHR	NA
2:49000000:50000000	-43.4783	triploid	loss	2	49000000	50000000	298250621	299250621	sig.thresh	2	49000000	50000000	STON1-GTF2A1L|FSHR	NA
2:50000000:51000000	-52.381	hexaploid	loss	2	50000000	51000000	299250621	300250621	sig.thresh	2	50000000	51000000	NRXN1	NA
2:50000000:51000000	-43.4783	triploid	loss	2	50000000	51000000	299250621	300250621	sig.thresh	2	50000000	51000000	NRXN1	NA
2:53000000:54000000	-47.8261	triploid	loss	2	53000000	54000000	302250621	303250621	sig.thresh	2	53000000	54000000	GPR75-ASB3|CHAC2	NA
2:53000000:54000000	-52.381	hexaploid	loss	2	53000000	54000000	302250621	303250621	sig.thresh	2	53000000	54000000	GPR75-ASB3|CHAC2	NA
2:54000000:55000000	-57.1429	hexaploid	loss	2	54000000	55000000	303250621	304250621	sig.thresh	2	54000000	55000000	GPR75-ASB3|CHAC2|ERLEC1|GPR75|PSME4|ACYP2|TSPYL6|C2orf73|SPTBN1|EML6	NA
2:54000000:55000000	-47.8261	triploid	loss	2	54000000	55000000	303250621	304250621	sig.thresh	2	54000000	55000000	GPR75-ASB3|CHAC2|ERLEC1|GPR75|PSME4|ACYP2|TSPYL6|C2orf73|SPTBN1|EML6	NA
2:55000000:56000000	-47.8261	triploid	loss	2	55000000	56000000	304250621	305250621	sig.thresh	2	55000000	56000000	EML6|RTN4|CLHC1|RPS27A|MTIF2|CCDC88A|CCDC104|SMEK2|PNPT1	NA
2:55000000:56000000	-57.1429	hexaploid	loss	2	55000000	56000000	304250621	305250621	sig.thresh	2	55000000	56000000	EML6|RTN4|CLHC1|RPS27A|MTIF2|CCDC88A|CCDC104|SMEK2|PNPT1	NA
2:56000000:57000000	-47.8261	triploid	loss	2	56000000	57000000	305250621	306250621	sig.thresh	2	56000000	57000000	EFEMP1|CCDC85A	NA
2:56000000:57000000	-57.1429	hexaploid	loss	2	56000000	57000000	305250621	306250621	sig.thresh	2	56000000	57000000	EFEMP1|CCDC85A	NA
2:58000000:59000000	-47.8261	triploid	loss	2	58000000	59000000	307250621	308250621	sig.thresh	2	58000000	59000000	VRK2|FANCL	NA
2:58000000:59000000	-61.9048	hexaploid	loss	2	58000000	59000000	307250621	308250621	sig.thresh	2	58000000	59000000	VRK2|FANCL	NA
2:60000000:61000000	-61.9048	hexaploid	loss	2	60000000	61000000	309250621	310250621	sig.thresh	2	60000000	61000000	BCL11A|PAPOLG	BCL11A
2:60000000:61000000	-52.1739	triploid	loss	2	60000000	61000000	309250621	310250621	sig.thresh	2	60000000	61000000	BCL11A|PAPOLG	BCL11A
2:61000000:62000000	-52.1739	triploid	loss	2	61000000	62000000	310250621	311250621	sig.thresh	2	61000000	62000000	PAPOLG|REL|PUS10|PEX13|KIAA1841|C2orf74|AHSA2|USP34|XPO1	REL|XPO1
2:61000000:62000000	-61.9048	hexaploid	loss	2	61000000	62000000	310250621	311250621	sig.thresh	2	61000000	62000000	PAPOLG|REL|PUS10|PEX13|KIAA1841|C2orf74|AHSA2|USP34|XPO1	REL|XPO1
2:62000000:63000000	-52.1739	triploid	loss	2	62000000	63000000	311250621	312250621	sig.thresh	2	62000000	63000000	FAM161A|CCT4|COMMD1|B3GNT2|TMEM17|EHBP1	NA
2:62000000:63000000	-61.9048	hexaploid	loss	2	62000000	63000000	311250621	312250621	sig.thresh	2	62000000	63000000	FAM161A|CCT4|COMMD1|B3GNT2|TMEM17|EHBP1	NA
2:63000000:64000000	-52.1739	triploid	loss	2	63000000	64000000	312250621	313250621	sig.thresh	2	63000000	64000000	EHBP1|OTX1|WDPCP|MDH1	NA
2:63000000:64000000	-61.9048	hexaploid	loss	2	63000000	64000000	312250621	313250621	sig.thresh	2	63000000	64000000	EHBP1|OTX1|WDPCP|MDH1	NA
2:64000000:65000000	-61.9048	hexaploid	loss	2	64000000	65000000	313250621	314250621	sig.thresh	2	64000000	65000000	WDPCP|UGP2|VPS54|PELI1|LGALSL|AFTPH|SERTAD2	NA
2:64000000:65000000	-52.1739	triploid	loss	2	64000000	65000000	313250621	314250621	sig.thresh	2	64000000	65000000	WDPCP|UGP2|VPS54|PELI1|LGALSL|AFTPH|SERTAD2	NA
2:65000000:66000000	-52.1739	triploid	loss	2	65000000	66000000	314250621	315250621	sig.thresh	2	65000000	66000000	SLC1A4|CEP68|RAB1A|ACTR2|SPRED2	NA
2:65000000:66000000	-61.9048	hexaploid	loss	2	65000000	66000000	314250621	315250621	sig.thresh	2	65000000	66000000	SLC1A4|CEP68|RAB1A|ACTR2|SPRED2	NA
2:66000000:67000000	-26.087	triploid	loss	2	66000000	67000000	315250621	316250621	sig.thresh	2	66000000	67000000	MEIS1	NA
2:67000000:68000000	-52.1739	triploid	loss	2	67000000	68000000	316250621	317250621	sig.thresh	2	67000000	68000000	ETAA1	NA
2:67000000:68000000	-61.9048	hexaploid	loss	2	67000000	68000000	316250621	317250621	sig.thresh	2	67000000	68000000	ETAA1	NA
2:68000000:69000000	-61.9048	hexaploid	loss	2	68000000	69000000	317250621	318250621	sig.thresh	2	68000000	69000000	C1D|WDR92|PNO1|PPP3R1|CNRIP1|PLEK|FBXO48|APLF|PROKR1|ARHGAP25	NA
2:68000000:69000000	-52.1739	triploid	loss	2	68000000	69000000	317250621	318250621	sig.thresh	2	68000000	69000000	C1D|WDR92|PNO1|PPP3R1|CNRIP1|PLEK|FBXO48|APLF|PROKR1|ARHGAP25	NA
2:69000000:70000000	-61.9048	hexaploid	loss	2	69000000	70000000	318250621	319250621	sig.thresh	2	69000000	70000000	ARHGAP25|BMP10|GKN2|GKN1|ANTXR1|GFPT1|NFU1|AAK1|ANXA4	NA
2:69000000:70000000	-47.8261	triploid	loss	2	69000000	70000000	318250621	319250621	sig.thresh	2	69000000	70000000	ARHGAP25|BMP10|GKN2|GKN1|ANTXR1|GFPT1|NFU1|AAK1|ANXA4	NA
2:7000000:8000000	-66.6667	hexaploid	loss	2	7000000	8000000	256250621	257250621	sig.thresh	2	7000000	8000000	CMPK2|RSAD2|RNF144A	NA
2:7000000:8000000	-52.1739	triploid	loss	2	7000000	8000000	256250621	257250621	sig.thresh	2	7000000	8000000	CMPK2|RSAD2|RNF144A	NA
2:70000000:71000000	-47.8261	triploid	loss	2	70000000	71000000	319250621	320250621	sig.thresh	2	70000000	71000000	ANXA4|GMCL1|SNRNP27|MXD1|ASPRV1|PCBP1|C2orf42|TIA1|PCYOX1|SNRPG|FAM136A|TGFA|ADD2	PCBP1
2:70000000:71000000	-61.9048	hexaploid	loss	2	70000000	71000000	319250621	320250621	sig.thresh	2	70000000	71000000	ANXA4|GMCL1|SNRNP27|MXD1|ASPRV1|PCBP1|C2orf42|TIA1|PCYOX1|SNRPG|FAM136A|TGFA|ADD2	PCBP1
2:71000000:72000000	-47.8261	triploid	loss	2	71000000	72000000	320250621	321250621	sig.thresh	2	71000000	72000000	FIGLA|CLEC4F|CD207|VAX2|ATP6V1B1|ANKRD53|TEX261|NAGK|MCEE|MPHOSPH10|PAIP2B|ZNF638|DYSF	NA
2:71000000:72000000	-61.9048	hexaploid	loss	2	71000000	72000000	320250621	321250621	sig.thresh	2	71000000	72000000	FIGLA|CLEC4F|CD207|VAX2|ATP6V1B1|ANKRD53|TEX261|NAGK|MCEE|MPHOSPH10|PAIP2B|ZNF638|DYSF	NA
2:73000000:74000000	-47.8261	triploid	loss	2	73000000	74000000	322250621	323250621	sig.thresh	2	73000000	74000000	EXOC6B|SPR|EMX1|SFXN5|RAB11FIP5|NOTO|SMYD5|PRADC1|CCT7|FBXO41|EGR4|ALMS1|NAT8|TPRKB|DUSP11	NA
2:73000000:74000000	-57.1429	hexaploid	loss	2	73000000	74000000	322250621	323250621	sig.thresh	2	73000000	74000000	EXOC6B|SPR|EMX1|SFXN5|RAB11FIP5|NOTO|SMYD5|PRADC1|CCT7|FBXO41|EGR4|ALMS1|NAT8|TPRKB|DUSP11	NA
2:74000000:75000000	-57.1429	hexaploid	loss	2	74000000	75000000	323250621	324250621	sig.thresh	2	74000000	75000000	DUSP11|C2orf78|STAMBP|ACTG2|DGUOK|TET3|BOLA3|MOB1A|MTHFD2|SLC4A5|DCTN1|C2orf81|WDR54|RTKN|INO80B|WBP1|MOGS|MRPL53|CCDC142|TTC31|LBX2|PCGF1|TLX2|DQX1|AUP1|HTRA2|LOXL3|DOK1|M1AP|SEMA4F	DCTN1
2:74000000:75000000	-47.8261	triploid	loss	2	74000000	75000000	323250621	324250621	sig.thresh	2	74000000	75000000	DUSP11|C2orf78|STAMBP|ACTG2|DGUOK|TET3|BOLA3|MOB1A|MTHFD2|SLC4A5|DCTN1|C2orf81|WDR54|RTKN|INO80B|WBP1|MOGS|MRPL53|CCDC142|TTC31|LBX2|PCGF1|TLX2|DQX1|AUP1|HTRA2|LOXL3|DOK1|M1AP|SEMA4F	DCTN1
2:75000000:76000000	-52.381	hexaploid	loss	2	75000000	76000000	324250621	325250621	sig.thresh	2	75000000	76000000	HK2|POLE4|TACR1|EVA1A|MRPL19|GCFC2	NA
2:75000000:76000000	-47.8261	triploid	loss	2	75000000	76000000	324250621	325250621	sig.thresh	2	75000000	76000000	HK2|POLE4|TACR1|EVA1A|MRPL19|GCFC2	NA
2:8000000:9000000	-52.1739	triploid	loss	2	8000000	9000000	257250621	258250621	sig.thresh	2	8000000	9000000	ID2|KIDINS220|MBOAT2	NA
2:8000000:9000000	-66.6667	hexaploid	loss	2	8000000	9000000	257250621	258250621	sig.thresh	2	8000000	9000000	ID2|KIDINS220|MBOAT2	NA
2:9000000:10000000	-47.8261	triploid	loss	2	9000000	10000000	258250621	259250621	sig.thresh	2	9000000	10000000	MBOAT2|ASAP2|ITGB1BP1|CPSF3|IAH1|ADAM17|YWHAQ|TAF1B	NA
2:9000000:10000000	-66.6667	hexaploid	loss	2	9000000	10000000	258250621	259250621	sig.thresh	2	9000000	10000000	MBOAT2|ASAP2|ITGB1BP1|CPSF3|IAH1|ADAM17|YWHAQ|TAF1B	NA
21:16000000:17000000	-28.5714	hexaploid	loss	21	16000000	17000000	2795510192	2796510192	sig.thresh	21	16000000	17000000	NRIP1	NA
21:17000000:18000000	-28.5714	hexaploid	loss	21	17000000	18000000	2796510192	2797510192	sig.thresh	21	17000000	18000000	USP25	NA
21:19000000:20000000	-28.5714	hexaploid	loss	21	19000000	20000000	2798510192	2799510192	sig.thresh	21	19000000	20000000	C21orf91|CHODL|TMPRSS15	NA
21:31000000:32000000	-28.5714	hexaploid	loss	21	31000000	32000000	2810510192	2811510192	sig.thresh	21	31000000	32000000	BACH1|GRIK1|GRIK1-AS2|CLDN17|CLDN8|KRTAP24-1|KRTAP25-1|KRTAP26-1|KRTAP27-1|KRTAP23-1|KRTAP13-2|KRTAP13-1|KRTAP13-3|KRTAP13-4|KRTAP15-1|KRTAP19-1|KRTAP19-2|KRTAP19-3|KRTAP19-4|KRTAP19-5|KRTAP19-6|KRTAP19-7|KRTAP22-2|KRTAP6-3|KRTAP6-2|KRTAP22-1|KRTAP6-1|KRTAP20-1|KRTAP20-4	NA
21:32000000:33000000	-28.5714	hexaploid	loss	21	32000000	33000000	2811510192	2812510192	sig.thresh	21	32000000	33000000	KRTAP20-2|KRTAP20-3|KRTAP21-3|KRTAP21-2|KRTAP21-1|KRTAP8-1|KRTAP11-1|KRTAP19-8|TIAM1	NA
21:33000000:34000000	-28.5714	hexaploid	loss	21	33000000	34000000	2812510192	2813510192	sig.thresh	21	33000000	34000000	SOD1|SCAF4|HUNK|MIS18A|MRAP|URB1|C21orf119|EVA1C|TCP10L|C21orf59	NA
21:34000000:35000000	-28.5714	hexaploid	loss	21	34000000	35000000	2813510192	2814510192	sig.thresh	21	34000000	35000000	SYNJ1|PAXBP1|C21orf49|C21orf62|OLIG2|OLIG1|C21orf54|IFNAR2|IL10RB|IFNAR1|IFNGR2|TMEM50B|DNAJC28|GART|SON|DONSON|CRYZL1	OLIG2
21:35000000:36000000	-28.5714	hexaploid	loss	21	35000000	36000000	2814510192	2815510192	sig.thresh	21	35000000	36000000	CRYZL1|ITSN1|ATP5O|MRPS6|SLC5A3|KCNE2|SMIM11|C21orf140|KCNE1|RCAN1	NA
21:36000000:37000000	-28.5714	hexaploid	loss	21	36000000	37000000	2815510192	2816510192	sig.thresh	21	36000000	37000000	CLIC6|RUNX1	RUNX1
21:37000000:38000000	-28.5714	hexaploid	loss	21	37000000	38000000	2816510192	2817510192	sig.thresh	21	37000000	38000000	RUNX1|SETD4|CBR1|CBR3|DOPEY2|MORC3|CHAF1B|CLDN14	RUNX1
21:38000000:39000000	-28.5714	hexaploid	loss	21	38000000	39000000	2817510192	2818510192	sig.thresh	21	38000000	39000000	SIM2|HLCS|RIPPLY3|PIGP|TTC3|DSCR3|DYRK1A|KCNJ6	NA
21:39000000:40000000	-28.5714	hexaploid	loss	21	39000000	40000000	2818510192	2819510192	sig.thresh	21	39000000	40000000	KCNJ6|DSCR4|DSCR8|KCNJ15|ERG	ERG
21:40000000:41000000	-28.5714	hexaploid	loss	21	40000000	41000000	2819510192	2820510192	sig.thresh	21	40000000	41000000	ERG|ETS2|PSMG1|BRWD1|HMGN1|WRB|LCA5L|SH3BGR|B3GALT5|C21orf88	ERG
21:41000000:42000000	-28.5714	hexaploid	loss	21	41000000	42000000	2820510192	2821510192	sig.thresh	21	41000000	42000000	B3GALT5|IGSF5|PCP4|DSCAM	NA
21:42000000:43000000	-28.5714	hexaploid	loss	21	42000000	43000000	2821510192	2822510192	sig.thresh	21	42000000	43000000	DSCAM|BACE2|FAM3B|MX2|MX1|TMPRSS2	TMPRSS2
21:43000000:44000000	-28.5714	hexaploid	loss	21	43000000	44000000	2822510192	2823510192	sig.thresh	21	43000000	44000000	RIPK4|PRDM15|C2CD2|ZBTB21|UMODL1|C21orf128|ABCG1|TFF3|TFF2|TFF1|TMPRSS3|UBASH3A|RSPH1|SLC37A1	NA
21:44000000:45000000	-28.5714	hexaploid	loss	21	44000000	45000000	2823510192	2824510192	sig.thresh	21	44000000	45000000	SLC37A1|PDE9A|WDR4|NDUFV3|PKNOX1|CBS|U2AF1|CRYAA|SIK1|HSF2BP	U2AF1
21:45000000:46000000	-28.5714	hexaploid	loss	21	45000000	46000000	2824510192	2825510192	sig.thresh	21	45000000	46000000	HSF2BP|RRP1B|PDXK|CSTB|RRP1|AGPAT3|TRAPPC10|PWP2|C21orf33|ICOSLG|DNMT3L|AIRE|PFKL|C21orf2|TRPM2|LRRC3|LRRC3DN|TSPEAR|C21orf90|KRTAP10-1|KRTAP10-2|KRTAP10-3|KRTAP10-4|KRTAP10-5	NA
21:46000000:47000000	-28.5714	hexaploid	loss	21	46000000	47000000	2825510192	2826510192	sig.thresh	21	46000000	47000000	TSPEAR|KRTAP10-5|KRTAP10-6|KRTAP10-7|KRTAP10-8|KRTAP10-9|KRTAP10-10|KRTAP10-11|KRTAP12-4|KRTAP12-3|KRTAP12-2|KRTAP12-1|KRTAP10-12|UBE2G2|SUMO3|PTTG1IP|ITGB2|C21orf67|FAM207A|ADARB1|POFUT2|COL18A1|SLC19A1	NA
21:47000000:48000000	-28.5714	hexaploid	loss	21	47000000	48000000	2826510192	2827510192	sig.thresh	21	47000000	48000000	PCBP3|COL6A1|COL6A2|FTCD|SPATC1L|LSS|MCM3AP|YBEY|C21orf58|PCNT|DIP2A	NA
21:48000000:48129895	-28.5714	hexaploid	loss	21	48000000	48129895	2827510192	2827640087	sig.thresh	21	48000000	48129895	S100B|PRMT2	NA
22:17000000:18000000	28.5714	hexaploid	gain	22	17000000	18000000	2844640087	2845640087	sig.thresh	22	17000000	18000000	CCT8L2|XKR3|GAB4|IL17RA|CECR6|CECR5|CECR1|CECR2	NA
22:17000000:18000000	26.087	triploid	gain	22	17000000	18000000	2844640087	2845640087	sig.thresh	22	17000000	18000000	CCT8L2|XKR3|GAB4|IL17RA|CECR6|CECR5|CECR1|CECR2	NA
22:18000000:19000000	26.087	triploid	gain	22	18000000	19000000	2845640087	2846640087	sig.thresh	22	18000000	19000000	CECR2|SLC25A18|ATP6V1E1|BCL2L13|BID|MICAL3|PEX26|TUBA8|USP18|DGCR6|PRODH	NA
22:18000000:19000000	28.5714	hexaploid	gain	22	18000000	19000000	2845640087	2846640087	sig.thresh	22	18000000	19000000	CECR2|SLC25A18|ATP6V1E1|BCL2L13|BID|MICAL3|PEX26|TUBA8|USP18|DGCR6|PRODH	NA
22:19000000:20000000	26.087	triploid	gain	22	19000000	20000000	2846640087	2847640087	sig.thresh	22	19000000	20000000	DGCR2|DGCR14|TSSK2|GSC2|SLC25A1|CLTCL1|HIRA|C22orf39|MRPL40|UFD1L|CDC45|CLDN5|SEPT5|GP1BB|TBX1|GNB1L|C22orf29|TXNRD2|COMT|ARVCF	CLTCL1|SEPT5
22:19000000:20000000	28.5714	hexaploid	gain	22	19000000	20000000	2846640087	2847640087	sig.thresh	22	19000000	20000000	DGCR2|DGCR14|TSSK2|GSC2|SLC25A1|CLTCL1|HIRA|C22orf39|MRPL40|UFD1L|CDC45|CLDN5|SEPT5|GP1BB|TBX1|GNB1L|C22orf29|TXNRD2|COMT|ARVCF	CLTCL1|SEPT5
22:20000000:21000000	26.087	triploid	gain	22	20000000	21000000	2847640087	2848640087	sig.thresh	22	20000000	21000000	ARVCF|TANGO2|DGCR8|TRMT2A|RANBP1|ZDHHC8|RTN4R|DGCR6L|GGTLC3|RIMBP3|FAM230A|USP41|ZNF74|SCARF2|KLHL22|MED15	DGCR8
22:20000000:21000000	28.5714	hexaploid	gain	22	20000000	21000000	2847640087	2848640087	sig.thresh	22	20000000	21000000	ARVCF|TANGO2|DGCR8|TRMT2A|RANBP1|ZDHHC8|RTN4R|DGCR6L|GGTLC3|RIMBP3|FAM230A|USP41|ZNF74|SCARF2|KLHL22|MED15	DGCR8
22:21000000:22000000	28.5714	hexaploid	gain	22	21000000	22000000	2848640087	2849640087	sig.thresh	22	21000000	22000000	PI4KA|SERPIND1|SNAP29|CRKL|AIFM3|LZTR1|THAP7|P2RX6|SLC7A4|POM121L7|GGT2|RIMBP3B|HIC2|RIMBP3C|UBE2L3|YDJC|CCDC116|SDF2L1	LZTR1
22:21000000:22000000	26.087	triploid	gain	22	21000000	22000000	2848640087	2849640087	sig.thresh	22	21000000	22000000	PI4KA|SERPIND1|SNAP29|CRKL|AIFM3|LZTR1|THAP7|P2RX6|SLC7A4|POM121L7|GGT2|RIMBP3B|HIC2|RIMBP3C|UBE2L3|YDJC|CCDC116|SDF2L1	LZTR1
22:22000000:23000000	28.5714	hexaploid	gain	22	22000000	23000000	2849640087	2850640087	sig.thresh	22	22000000	23000000	PPIL2|YPEL1|MAPK1|PPM1F|TOP3B|VPREB1|ZNF280B|ZNF280A|PRAME|GGTLC2	MAPK1
22:22000000:23000000	21.7391	triploid	gain	22	22000000	23000000	2849640087	2850640087	sig.thresh	22	22000000	23000000	PPIL2|YPEL1|MAPK1|PPM1F|TOP3B|VPREB1|ZNF280B|ZNF280A|PRAME|GGTLC2	MAPK1
22:23000000:24000000	21.7391	triploid	gain	22	23000000	24000000	2850640087	2851640087	sig.thresh	22	23000000	24000000	IGLL5|RTDR1|GNAZ|RAB36|BCR|IGLL1|C22orf43	BCR
22:24000000:25000000	13.0435	triploid	gain	22	24000000	25000000	2851640087	2852640087	sig.thresh	22	24000000	25000000	RGL4|ZNF70|VPREB3|C22orf15|CHCHD10|MMP11|SMARCB1|DERL3|SLC2A11|MIF|GSTT2B|DDTL|DDT|GSTT2|GSTT1|CABIN1|SUSD2|GGT5|SPECC1L|SPECC1L-ADORA2A|ADORA2A|UPB1|GUCD1|SNRPD3|GGT1|FAM211B	SMARCB1
22:26000000:27000000	-28.5714	hexaploid	loss	22	26000000	27000000	2853640087	2854640087	sig.thresh	22	26000000	27000000	ADRBK2|MYO18B|SEZ6L|ASPHD2|HPS4|SRRD|TFIP11|TPST2|CRYBB1	NA
22:27000000:28000000	-28.5714	hexaploid	loss	22	27000000	28000000	2854640087	2855640087	sig.thresh	22	27000000	28000000	CRYBB1|CRYBA4	NA
22:29000000:30000000	-28.5714	hexaploid	loss	22	29000000	30000000	2856640087	2857640087	sig.thresh	22	29000000	30000000	TTC28|CHEK2|HSCB|CCDC117|XBP1|ZNRF3|C22orf31|KREMEN1|EMID1|RHBDD3|EWSR1|GAS2L1|RASL10A|AP1B1|RFPL1|NEFH|THOC5|NIPSNAP1|NF2	CHEK2|ZNRF3|EWSR1|NF2
22:30000000:31000000	-26.087	triploid	loss	22	30000000	31000000	2857640087	2858640087	sig.thresh	22	30000000	31000000	NF2|CABP7|ZMAT5|UQCR10|ASCC2|MTMR3|HORMAD2|LIF|OSM|GATSL3|TBC1D10A|SF3A1|CCDC157|RNF215|SEC14L2|MTFP1|SEC14L3|SEC14L4|SEC14L6|GAL3ST1|PES1	NF2
22:30000000:31000000	-52.381	hexaploid	loss	22	30000000	31000000	2857640087	2858640087	sig.thresh	22	30000000	31000000	NF2|CABP7|ZMAT5|UQCR10|ASCC2|MTMR3|HORMAD2|LIF|OSM|GATSL3|TBC1D10A|SF3A1|CCDC157|RNF215|SEC14L2|MTFP1|SEC14L3|SEC14L4|SEC14L6|GAL3ST1|PES1	NF2
22:31000000:32000000	-57.1429	hexaploid	loss	22	31000000	32000000	2858640087	2859640087	sig.thresh	22	31000000	32000000	PES1|TCN2|SLC35E4|DUSP18|OSBP2|MORC2|SMTN|INPP5J|PLA2G3|RNF185|LIMK2|PIK3IP1|PATZ1|DRG1|EIF4ENIF1|SFI1	PATZ1
22:31000000:32000000	-26.087	triploid	loss	22	31000000	32000000	2858640087	2859640087	sig.thresh	22	31000000	32000000	PES1|TCN2|SLC35E4|DUSP18|OSBP2|MORC2|SMTN|INPP5J|PLA2G3|RNF185|LIMK2|PIK3IP1|PATZ1|DRG1|EIF4ENIF1|SFI1	PATZ1
22:32000000:33000000	-26.087	triploid	loss	22	32000000	33000000	2859640087	2860640087	sig.thresh	22	32000000	33000000	SFI1|PISD|PRR14L|DEPDC5|C22orf24|YWHAH|SLC5A1|C22orf42|RFPL2|SLC5A4|RFPL3|RFPL3S|RTCB|BPIFC|FBXO7|SYN3	NA
22:32000000:33000000	-57.1429	hexaploid	loss	22	32000000	33000000	2859640087	2860640087	sig.thresh	22	32000000	33000000	SFI1|PISD|PRR14L|DEPDC5|C22orf24|YWHAH|SLC5A1|C22orf42|RFPL2|SLC5A4|RFPL3|RFPL3S|RTCB|BPIFC|FBXO7|SYN3	NA
22:33000000:34000000	-26.087	triploid	loss	22	33000000	34000000	2860640087	2861640087	sig.thresh	22	33000000	34000000	SYN3|TIMP3|LARGE	NA
22:33000000:34000000	-57.1429	hexaploid	loss	22	33000000	34000000	2860640087	2861640087	sig.thresh	22	33000000	34000000	SYN3|TIMP3|LARGE	NA
22:34000000:35000000	-26.087	triploid	loss	22	34000000	35000000	2861640087	2862640087	sig.thresh	22	34000000	35000000	LARGE	NA
22:34000000:35000000	-57.1429	hexaploid	loss	22	34000000	35000000	2861640087	2862640087	sig.thresh	22	34000000	35000000	LARGE	NA
22:35000000:36000000	-61.9048	hexaploid	loss	22	35000000	36000000	2862640087	2863640087	sig.thresh	22	35000000	36000000	ISX|HMGXB4|TOM1|HMOX1|MCM5|RASD2	ISX
22:35000000:36000000	-26.087	triploid	loss	22	35000000	36000000	2862640087	2863640087	sig.thresh	22	35000000	36000000	ISX|HMGXB4|TOM1|HMOX1|MCM5|RASD2	ISX
22:36000000:37000000	-30.4348	triploid	loss	22	36000000	37000000	2863640087	2864640087	sig.thresh	22	36000000	37000000	MB|APOL6|APOL5|RBFOX2|APOL3|APOL4|APOL2|APOL1|MYH9|TXN2|FOXRED2|EIF3D|CACNG2	MYH9
22:36000000:37000000	-61.9048	hexaploid	loss	22	36000000	37000000	2863640087	2864640087	sig.thresh	22	36000000	37000000	MB|APOL6|APOL5|RBFOX2|APOL3|APOL4|APOL2|APOL1|MYH9|TXN2|FOXRED2|EIF3D|CACNG2	MYH9
22:37000000:38000000	-30.4348	triploid	loss	22	37000000	38000000	2864640087	2865640087	sig.thresh	22	37000000	38000000	CACNG2|IFT27|PVALB|NCF4|CSF2RB|TEX33|TST|MPST|KCTD17|TMPRSS6|IL2RB|C1QTNF6|SSTR3|RAC2|CYTH4|ELFN2|MFNG|CARD10|CDC42EP1|LGALS2	NA
22:37000000:38000000	-61.9048	hexaploid	loss	22	37000000	38000000	2864640087	2865640087	sig.thresh	22	37000000	38000000	CACNG2|IFT27|PVALB|NCF4|CSF2RB|TEX33|TST|MPST|KCTD17|TMPRSS6|IL2RB|C1QTNF6|SSTR3|RAC2|CYTH4|ELFN2|MFNG|CARD10|CDC42EP1|LGALS2	NA
22:38000000:39000000	-30.4348	triploid	loss	22	38000000	39000000	2865640087	2866640087	sig.thresh	22	38000000	39000000	GGA1|SH3BP1|PDXP|LGALS1|NOL12|TRIOBP|H1F0|GCAT|GALR3|ANKRD54|EIF3L|MICALL1|C22orf23|POLR2F|SOX10|PICK1|SLC16A8|BAIAP2L2|PLA2G6|MAFF|TMEM184B|CSNK1E|KCNJ4|KDELR3|DDX17|DMC1|FAM227A	NA
22:38000000:39000000	-61.9048	hexaploid	loss	22	38000000	39000000	2865640087	2866640087	sig.thresh	22	38000000	39000000	GGA1|SH3BP1|PDXP|LGALS1|NOL12|TRIOBP|H1F0|GCAT|GALR3|ANKRD54|EIF3L|MICALL1|C22orf23|POLR2F|SOX10|PICK1|SLC16A8|BAIAP2L2|PLA2G6|MAFF|TMEM184B|CSNK1E|KCNJ4|KDELR3|DDX17|DMC1|FAM227A	NA
22:39000000:40000000	-30.4348	triploid	loss	22	39000000	40000000	2866640087	2867640087	sig.thresh	22	39000000	40000000	FAM227A|CBY1|TOMM22|JOSD1|GTPBP1|SUN2|DNAL4|NPTXR|CBX6|APOBEC3A|APOBEC3B|APOBEC3C|APOBEC3D|APOBEC3F|APOBEC3G|APOBEC3H|CBX7|PDGFB|RPL3|SYNGR1|TAB1|MGAT3|MIEF1|ATF4|RPS19BP1|CACNA1I	APOBEC3B|PDGFB
22:39000000:40000000	-61.9048	hexaploid	loss	22	39000000	40000000	2866640087	2867640087	sig.thresh	22	39000000	40000000	FAM227A|CBY1|TOMM22|JOSD1|GTPBP1|SUN2|DNAL4|NPTXR|CBX6|APOBEC3A|APOBEC3B|APOBEC3C|APOBEC3D|APOBEC3F|APOBEC3G|APOBEC3H|CBX7|PDGFB|RPL3|SYNGR1|TAB1|MGAT3|MIEF1|ATF4|RPS19BP1|CACNA1I	APOBEC3B|PDGFB
22:40000000:41000000	-61.9048	hexaploid	loss	22	40000000	41000000	2867640087	2868640087	sig.thresh	22	40000000	41000000	CACNA1I|ENTHD1|GRAP2|FAM83F|TNRC6B|ADSL|SGSM3|MKL1	NA
22:40000000:41000000	-30.4348	triploid	loss	22	40000000	41000000	2867640087	2868640087	sig.thresh	22	40000000	41000000	CACNA1I|ENTHD1|GRAP2|FAM83F|TNRC6B|ADSL|SGSM3|MKL1	NA
22:41000000:42000000	-26.087	triploid	loss	22	41000000	42000000	2868640087	2869640087	sig.thresh	22	41000000	42000000	MKL1|MCHR1|SLC25A17|ST13|XPNPEP3|DNAJB7|RBX1|EP300|L3MBTL2|CHADL|RANGAP1|ZC3H7B|TEF|TOB2|PHF5A|ACO2|POLR3H|CSDC2|PMM1|DESI1	EP300
22:41000000:42000000	-61.9048	hexaploid	loss	22	41000000	42000000	2868640087	2869640087	sig.thresh	22	41000000	42000000	MKL1|MCHR1|SLC25A17|ST13|XPNPEP3|DNAJB7|RBX1|EP300|L3MBTL2|CHADL|RANGAP1|ZC3H7B|TEF|TOB2|PHF5A|ACO2|POLR3H|CSDC2|PMM1|DESI1	EP300
22:42000000:43000000	-26.087	triploid	loss	22	42000000	43000000	2869640087	2870640087	sig.thresh	22	42000000	43000000	DESI1|XRCC6|NHP2L1|C22orf46|MEI1|CCDC134|SREBF2|SHISA8|TNFRSF13C|CENPM|SEPT3|WBP2NL|NAGA|FAM109B|SMDT1|NDUFA6|CYP2D6|TCF20|NFAM1|RRP7A|SERHL2|POLDIP3	NA
22:42000000:43000000	-61.9048	hexaploid	loss	22	42000000	43000000	2869640087	2870640087	sig.thresh	22	42000000	43000000	DESI1|XRCC6|NHP2L1|C22orf46|MEI1|CCDC134|SREBF2|SHISA8|TNFRSF13C|CENPM|SEPT3|WBP2NL|NAGA|FAM109B|SMDT1|NDUFA6|CYP2D6|TCF20|NFAM1|RRP7A|SERHL2|POLDIP3	NA
22:43000000:44000000	-26.087	triploid	loss	22	43000000	44000000	2870640087	2871640087	sig.thresh	22	43000000	44000000	POLDIP3|CYB5R3|ATP5L2|A4GALT|ARFGAP3|PACSIN2|TTLL1|BIK|MCAT|TSPO|TTLL12|SCUBE1|MPPED1|EFCAB6	NA
22:43000000:44000000	-61.9048	hexaploid	loss	22	43000000	44000000	2870640087	2871640087	sig.thresh	22	43000000	44000000	POLDIP3|CYB5R3|ATP5L2|A4GALT|ARFGAP3|PACSIN2|TTLL1|BIK|MCAT|TSPO|TTLL12|SCUBE1|MPPED1|EFCAB6	NA
22:44000000:45000000	-61.9048	hexaploid	loss	22	44000000	45000000	2871640087	2872640087	sig.thresh	22	44000000	45000000	EFCAB6|SULT4A1|PNPLA5|PNPLA3|SAMM50|PARVB|PARVG|KIAA1644|LDOC1L	NA
22:44000000:45000000	-26.087	triploid	loss	22	44000000	45000000	2871640087	2872640087	sig.thresh	22	44000000	45000000	EFCAB6|SULT4A1|PNPLA5|PNPLA3|SAMM50|PARVB|PARVG|KIAA1644|LDOC1L	NA
22:45000000:46000000	-26.087	triploid	loss	22	45000000	46000000	2872640087	2873640087	sig.thresh	22	45000000	46000000	PRR5|PRR5-ARHGAP8|ARHGAP8|PHF21B|NUP50|KIAA0930|UPK3A|FAM118A|SMC1B|RIBC2|FBLN1	NA
22:45000000:46000000	-61.9048	hexaploid	loss	22	45000000	46000000	2872640087	2873640087	sig.thresh	22	45000000	46000000	PRR5|PRR5-ARHGAP8|ARHGAP8|PHF21B|NUP50|KIAA0930|UPK3A|FAM118A|SMC1B|RIBC2|FBLN1	NA
22:46000000:47000000	-26.087	triploid	loss	22	46000000	47000000	2873640087	2874640087	sig.thresh	22	46000000	47000000	ATXN10|WNT7B|C22orf26|PPARA|CDPF1|PKDREJ|TTC38|GTSE1|TRMU|CELSR1|GRAMD4	NA
22:46000000:47000000	-61.9048	hexaploid	loss	22	46000000	47000000	2873640087	2874640087	sig.thresh	22	46000000	47000000	ATXN10|WNT7B|C22orf26|PPARA|CDPF1|PKDREJ|TTC38|GTSE1|TRMU|CELSR1|GRAMD4	NA
22:47000000:48000000	-26.087	triploid	loss	22	47000000	48000000	2874640087	2875640087	sig.thresh	22	47000000	48000000	GRAMD4|CERK|TBC1D22A	NA
22:47000000:48000000	-61.9048	hexaploid	loss	22	47000000	48000000	2874640087	2875640087	sig.thresh	22	47000000	48000000	GRAMD4|CERK|TBC1D22A	NA
22:49000000:50000000	-61.9048	hexaploid	loss	22	49000000	50000000	2876640087	2877640087	sig.thresh	22	49000000	50000000	FAM19A5|C22orf34	NA
22:49000000:50000000	-26.087	triploid	loss	22	49000000	50000000	2876640087	2877640087	sig.thresh	22	49000000	50000000	FAM19A5|C22orf34	NA
22:50000000:51000000	-21.7391	triploid	loss	22	50000000	51000000	2877640087	2878640087	sig.thresh	22	50000000	51000000	C22orf34|BRD1|ZBED4|ALG12|CRELD2|PIM3|IL17REL|TTLL8|MLC1|MOV10L1|PANX2|TRABD|TUBGCP6|HDAC10|MAPK12|MAPK11|PLXNB2|DENND6B|PPP6R2|SBF1|ADM2|MIOX|LMF2|NCAPH2|SCO2|TYMP|ODF3B|KLHDC7B|SYCE3	NA
22:50000000:51000000	-57.1429	hexaploid	loss	22	50000000	51000000	2877640087	2878640087	sig.thresh	22	50000000	51000000	C22orf34|BRD1|ZBED4|ALG12|CRELD2|PIM3|IL17REL|TTLL8|MLC1|MOV10L1|PANX2|TRABD|TUBGCP6|HDAC10|MAPK12|MAPK11|PLXNB2|DENND6B|PPP6R2|SBF1|ADM2|MIOX|LMF2|NCAPH2|SCO2|TYMP|ODF3B|KLHDC7B|SYCE3	NA
22:51000000:51304566	-57.1429	hexaploid	loss	22	51000000	51304566	2878640087	2878944653	sig.thresh	22	51000000	51304566	SYCE3|CPT1B|CHKB-CPT1B|CHKB|MAPK8IP2|ARSA|SHANK3|ACR|RABL2B	NA
22:51000000:51304566	-21.7391	triploid	loss	22	51000000	51304566	2878640087	2878944653	sig.thresh	22	51000000	51304566	SYCE3|CPT1B|CHKB-CPT1B|CHKB|MAPK8IP2|ARSA|SHANK3|ACR|RABL2B	NA
3:0:1000000	38.0952	hexaploid	gain	3	0	1000000	492250621	493250621	sig.thresh	3	0	1000000	CHL1	NA
3:1000000:2000000	38.0952	hexaploid	gain	3	1000000	2000000	493250621	494250621	sig.thresh	3	1000000	2000000	CNTN6	NA
3:10000000:11000000	13.0435	triploid	gain	3	10000000	11000000	502250621	503250621	sig.thresh	3	10000000	11000000	EMC3|FANCD2|FANCD2OS|BRK1|VHL|IRAK2|TATDN2|GHRL|SEC13|ATP2B2|SLC6A11	FANCD2|VHL
3:10000000:11000000	23.8095	hexaploid	gain	3	10000000	11000000	502250621	503250621	sig.thresh	3	10000000	11000000	EMC3|FANCD2|FANCD2OS|BRK1|VHL|IRAK2|TATDN2|GHRL|SEC13|ATP2B2|SLC6A11	FANCD2|VHL
3:100000000:101000000	-33.3333	hexaploid	loss	3	100000000	101000000	592250621	593250621	sig.thresh	3	100000000	101000000	TBC1D23|NIT2|TOMM70A|LNP1|TMEM45A|GPR128|TFG|ABI3BP|IMPG2	TFG
3:101000000:102000000	-33.3333	hexaploid	loss	3	101000000	102000000	593250621	594250621	sig.thresh	3	101000000	102000000	IMPG2|SENP7|TRMT10C|PCNP|ZBTB11|RPL24|CEP97|NXPE3|NFKBIZ|ZPLD1	NA
3:105000000:106000000	-33.3333	hexaploid	loss	3	105000000	106000000	597250621	598250621	sig.thresh	3	105000000	106000000	ALCAM|CBLB	CBLB
3:107000000:108000000	-33.3333	hexaploid	loss	3	107000000	108000000	599250621	600250621	sig.thresh	3	107000000	108000000	CCDC54|BBX|CD47|IFT57	NA
3:108000000:109000000	-28.5714	hexaploid	loss	3	108000000	109000000	600250621	601250621	sig.thresh	3	108000000	109000000	HHLA2|MYH15|KIAA1524|DZIP3|RETNLB|TRAT1|GUCA1C|MORC1	NA
3:109000000:110000000	-28.5714	hexaploid	loss	3	109000000	110000000	601250621	602250621	sig.thresh	3	109000000	110000000	DPPA2|DPPA4	NA
3:11000000:12000000	13.0435	triploid	gain	3	11000000	12000000	503250621	504250621	sig.thresh	3	11000000	12000000	SLC6A1|HRH1|ATG7|VGLL4|TAMM41	NA
3:11000000:12000000	23.8095	hexaploid	gain	3	11000000	12000000	503250621	504250621	sig.thresh	3	11000000	12000000	SLC6A1|HRH1|ATG7|VGLL4|TAMM41	NA
3:110000000:111000000	-28.5714	hexaploid	loss	3	110000000	111000000	602250621	603250621	sig.thresh	3	110000000	111000000	PVRL3	NA
3:111000000:112000000	-28.5714	hexaploid	loss	3	111000000	112000000	603250621	604250621	sig.thresh	3	111000000	112000000	CD96|ZBED2|PLCXD2|PHLDB2|ABHD10|TAGLN3|TMPRSS7|C3orf52|GCSAM|SLC9C1	NA
3:12000000:13000000	23.8095	hexaploid	gain	3	12000000	13000000	504250621	505250621	sig.thresh	3	12000000	13000000	TIMP4|PPARG|TSEN2|C3orf83|MKRN2|RAF1|TMEM40|CAND2|RPL32|IQSEC1	PPARG|RAF1
3:12000000:13000000	13.0435	triploid	gain	3	12000000	13000000	504250621	505250621	sig.thresh	3	12000000	13000000	TIMP4|PPARG|TSEN2|C3orf83|MKRN2|RAF1|TMEM40|CAND2|RPL32|IQSEC1	PPARG|RAF1
3:13000000:14000000	13.0435	triploid	gain	3	13000000	14000000	505250621	506250621	sig.thresh	3	13000000	14000000	IQSEC1|NUP210|HDAC11|FBLN2|WNT7A|TPRXL	FBLN2
3:13000000:14000000	23.8095	hexaploid	gain	3	13000000	14000000	505250621	506250621	sig.thresh	3	13000000	14000000	IQSEC1|NUP210|HDAC11|FBLN2|WNT7A|TPRXL	FBLN2
3:14000000:15000000	13.0435	triploid	gain	3	14000000	15000000	506250621	507250621	sig.thresh	3	14000000	15000000	TPRXL|CHCHD4|TMEM43|XPC|LSM3|SLC6A6|CCDC174|C3orf20|FGD5|NR2C2	XPC
3:14000000:15000000	23.8095	hexaploid	gain	3	14000000	15000000	506250621	507250621	sig.thresh	3	14000000	15000000	TPRXL|CHCHD4|TMEM43|XPC|LSM3|SLC6A6|CCDC174|C3orf20|FGD5|NR2C2	XPC
3:15000000:16000000	13.0435	triploid	gain	3	15000000	16000000	507250621	508250621	sig.thresh	3	15000000	16000000	NR2C2|MRPS25|ZFYVE20|CAPN7|SH3BP5|METTL6|EAF1|COLQ|HACL1|BTD|ANKRD28	NA
3:15000000:16000000	23.8095	hexaploid	gain	3	15000000	16000000	507250621	508250621	sig.thresh	3	15000000	16000000	NR2C2|MRPS25|ZFYVE20|CAPN7|SH3BP5|METTL6|EAF1|COLQ|HACL1|BTD|ANKRD28	NA
3:16000000:17000000	13.0435	triploid	gain	3	16000000	17000000	508250621	509250621	sig.thresh	3	16000000	17000000	GALNT15|DPH3|OXNAD1|RFTN1|DAZL|PLCL2	NA
3:16000000:17000000	23.8095	hexaploid	gain	3	16000000	17000000	508250621	509250621	sig.thresh	3	16000000	17000000	GALNT15|DPH3|OXNAD1|RFTN1|DAZL|PLCL2	NA
3:160000000:161000000	-26.087	triploid	loss	3	160000000	161000000	652250621	653250621	sig.thresh	3	160000000	161000000	IFT80|SMC4|TRIM59|KPNA4|ARL14|PPM1L|B3GALNT1|NMD3	NA
3:161000000:162000000	-26.087	triploid	loss	3	161000000	162000000	653250621	654250621	sig.thresh	3	161000000	162000000	SPTSSB|OTOL1	NA
3:164000000:165000000	-26.087	triploid	loss	3	164000000	165000000	656250621	657250621	sig.thresh	3	164000000	165000000	SI|SLITRK3	NA
3:166000000:167000000	-26.087	triploid	loss	3	166000000	167000000	658250621	659250621	sig.thresh	3	166000000	167000000	ZBBX	NA
3:167000000:168000000	-26.087	triploid	loss	3	167000000	168000000	659250621	660250621	sig.thresh	3	167000000	168000000	ZBBX|SERPINI2|WDR49|PDCD10|SERPINI1|GOLIM4	NA
3:168000000:169000000	-26.087	triploid	loss	3	168000000	169000000	660250621	661250621	sig.thresh	3	168000000	169000000	MECOM	MECOM
3:169000000:170000000	-26.087	triploid	loss	3	169000000	170000000	661250621	662250621	sig.thresh	3	169000000	170000000	MECOM|ACTRT3|MYNN|LRRC34|LRRIQ4|LRRC31|SAMD7|SEC62|GPR160|PHC3|PRKCI	MECOM
3:169000000:170000000	-28.5714	hexaploid	loss	3	169000000	170000000	661250621	662250621	sig.thresh	3	169000000	170000000	MECOM|ACTRT3|MYNN|LRRC34|LRRIQ4|LRRC31|SAMD7|SEC62|GPR160|PHC3|PRKCI	MECOM
3:170000000:171000000	-28.5714	hexaploid	loss	3	170000000	171000000	662250621	663250621	sig.thresh	3	170000000	171000000	PRKCI|SKIL|CLDN11|SLC7A14|RPL22L1|EIF5A2|SLC2A2|TNIK	NA
3:170000000:171000000	-30.4348	triploid	loss	3	170000000	171000000	662250621	663250621	sig.thresh	3	170000000	171000000	PRKCI|SKIL|CLDN11|SLC7A14|RPL22L1|EIF5A2|SLC2A2|TNIK	NA
3:171000000:172000000	-30.4348	triploid	loss	3	171000000	172000000	663250621	664250621	sig.thresh	3	171000000	172000000	TNIK|PLD1|TMEM212|FNDC3B	NA
3:171000000:172000000	-28.5714	hexaploid	loss	3	171000000	172000000	663250621	664250621	sig.thresh	3	171000000	172000000	TNIK|PLD1|TMEM212|FNDC3B	NA
3:172000000:173000000	-30.4348	triploid	loss	3	172000000	173000000	664250621	665250621	sig.thresh	3	172000000	173000000	FNDC3B|GHSR|TNFSF10|NCEH1|ECT2|SPATA16	NA
3:172000000:173000000	-28.5714	hexaploid	loss	3	172000000	173000000	664250621	665250621	sig.thresh	3	172000000	173000000	FNDC3B|GHSR|TNFSF10|NCEH1|ECT2|SPATA16	NA
3:173000000:174000000	-30.4348	triploid	loss	3	173000000	174000000	665250621	666250621	sig.thresh	3	173000000	174000000	NLGN1	NA
3:173000000:174000000	-28.5714	hexaploid	loss	3	173000000	174000000	665250621	666250621	sig.thresh	3	173000000	174000000	NLGN1	NA
3:174000000:175000000	-30.4348	triploid	loss	3	174000000	175000000	666250621	667250621	sig.thresh	3	174000000	175000000	NLGN1|NAALADL2	NA
3:174000000:175000000	-28.5714	hexaploid	loss	3	174000000	175000000	666250621	667250621	sig.thresh	3	174000000	175000000	NLGN1|NAALADL2	NA
3:175000000:176000000	-30.4348	triploid	loss	3	175000000	176000000	667250621	668250621	sig.thresh	3	175000000	176000000	NAALADL2	NA
3:175000000:176000000	-28.5714	hexaploid	loss	3	175000000	176000000	667250621	668250621	sig.thresh	3	175000000	176000000	NAALADL2	NA
3:176000000:177000000	-28.5714	hexaploid	loss	3	176000000	177000000	668250621	669250621	sig.thresh	3	176000000	177000000	TBL1XR1	TBL1XR1
3:176000000:177000000	-30.4348	triploid	loss	3	176000000	177000000	668250621	669250621	sig.thresh	3	176000000	177000000	TBL1XR1	TBL1XR1
3:178000000:179000000	-30.4348	triploid	loss	3	178000000	179000000	670250621	671250621	sig.thresh	3	178000000	179000000	KCNMB2|ZMAT3|PIK3CA|KCNMB3	PIK3CA
3:178000000:179000000	-28.5714	hexaploid	loss	3	178000000	179000000	670250621	671250621	sig.thresh	3	178000000	179000000	KCNMB2|ZMAT3|PIK3CA|KCNMB3	PIK3CA
3:179000000:180000000	-21.7391	triploid	loss	3	179000000	180000000	671250621	672250621	sig.thresh	3	179000000	180000000	ZNF639|MFN1|GNB4|ACTL6A|MRPL47|NDUFB5|USP13|PEX5L	NA
3:179000000:180000000	-28.5714	hexaploid	loss	3	179000000	180000000	671250621	672250621	sig.thresh	3	179000000	180000000	ZNF639|MFN1|GNB4|ACTL6A|MRPL47|NDUFB5|USP13|PEX5L	NA
3:18000000:19000000	13.0435	triploid	gain	3	18000000	19000000	510250621	511250621	sig.thresh	3	18000000	19000000	TBC1D5|SATB1	NA
3:18000000:19000000	23.8095	hexaploid	gain	3	18000000	19000000	510250621	511250621	sig.thresh	3	18000000	19000000	TBC1D5|SATB1	NA
3:180000000:181000000	-21.7391	triploid	loss	3	180000000	181000000	672250621	673250621	sig.thresh	3	180000000	181000000	TTC14|CCDC39|FXR1|DNAJC19	NA
3:180000000:181000000	-28.5714	hexaploid	loss	3	180000000	181000000	672250621	673250621	sig.thresh	3	180000000	181000000	TTC14|CCDC39|FXR1|DNAJC19	NA
3:182000000:183000000	-21.7391	triploid	loss	3	182000000	183000000	674250621	675250621	sig.thresh	3	182000000	183000000	ATP11B|DCUN1D1|MCCC1|LAMP3|MCF2L2|B3GNT5	NA
3:182000000:183000000	-28.5714	hexaploid	loss	3	182000000	183000000	674250621	675250621	sig.thresh	3	182000000	183000000	ATP11B|DCUN1D1|MCCC1|LAMP3|MCF2L2|B3GNT5	NA
3:183000000:184000000	-21.7391	triploid	loss	3	183000000	184000000	675250621	676250621	sig.thresh	3	183000000	184000000	MCF2L2|B3GNT5|KLHL6|KLHL24|YEATS2|MAP6D1|PARL|ABCC5|HTR3D|HTR3C|HTR3E|EIF2B5|DVL3|AP2M1|ABCF3|VWA5B2|ALG3|ECE2|CAMK2N2	NA
3:183000000:184000000	-28.5714	hexaploid	loss	3	183000000	184000000	675250621	676250621	sig.thresh	3	183000000	184000000	MCF2L2|B3GNT5|KLHL6|KLHL24|YEATS2|MAP6D1|PARL|ABCC5|HTR3D|HTR3C|HTR3E|EIF2B5|DVL3|AP2M1|ABCF3|VWA5B2|ALG3|ECE2|CAMK2N2	NA
3:184000000:185000000	-28.5714	hexaploid	loss	3	184000000	185000000	676250621	677250621	sig.thresh	3	184000000	185000000	EIF2B5|ECE2|PSMD2|EIF4G1|FAM131A|CLCN2|POLR2H|THPO|CHRD|EPHB3|MAGEF1|VPS8|C3orf70|EHHADH	NA
3:184000000:185000000	-21.7391	triploid	loss	3	184000000	185000000	676250621	677250621	sig.thresh	3	184000000	185000000	EIF2B5|ECE2|PSMD2|EIF4G1|FAM131A|CLCN2|POLR2H|THPO|CHRD|EPHB3|MAGEF1|VPS8|C3orf70|EHHADH	NA
3:185000000:186000000	-21.7391	triploid	loss	3	185000000	186000000	677250621	678250621	sig.thresh	3	185000000	186000000	MAP3K13|TMEM41A|LIPH|SENP2|IGF2BP2|C3orf65|TRA2B|ETV5|DGKG	MAP3K13|IGF2BP2|ETV5
3:185000000:186000000	-28.5714	hexaploid	loss	3	185000000	186000000	677250621	678250621	sig.thresh	3	185000000	186000000	MAP3K13|TMEM41A|LIPH|SENP2|IGF2BP2|C3orf65|TRA2B|ETV5|DGKG	MAP3K13|IGF2BP2|ETV5
3:186000000:187000000	-26.087	triploid	loss	3	186000000	187000000	678250621	679250621	sig.thresh	3	186000000	187000000	DGKG|CRYGS|TBCCD1|DNAJB11|AHSG|FETUB|HRG|KNG1|EIF4A2|RFC4|ADIPOQ|ST6GAL1|RPL39L|RTP1|MASP1	EIF4A2
3:186000000:187000000	-28.5714	hexaploid	loss	3	186000000	187000000	678250621	679250621	sig.thresh	3	186000000	187000000	DGKG|CRYGS|TBCCD1|DNAJB11|AHSG|FETUB|HRG|KNG1|EIF4A2|RFC4|ADIPOQ|ST6GAL1|RPL39L|RTP1|MASP1	EIF4A2
3:187000000:188000000	-28.5714	hexaploid	loss	3	187000000	188000000	679250621	680250621	sig.thresh	3	187000000	188000000	MASP1|RTP4|SST|RTP2|BCL6|LPP	BCL6|LPP
3:187000000:188000000	-26.087	triploid	loss	3	187000000	188000000	679250621	680250621	sig.thresh	3	187000000	188000000	MASP1|RTP4|SST|RTP2|BCL6|LPP	BCL6|LPP
3:188000000:189000000	-26.087	triploid	loss	3	188000000	189000000	680250621	681250621	sig.thresh	3	188000000	189000000	LPP|TPRG1	LPP
3:188000000:189000000	-28.5714	hexaploid	loss	3	188000000	189000000	680250621	681250621	sig.thresh	3	188000000	189000000	LPP|TPRG1	LPP
3:189000000:190000000	-26.087	triploid	loss	3	189000000	190000000	681250621	682250621	sig.thresh	3	189000000	190000000	TPRG1|TP63|LEPREL1	TP63
3:189000000:190000000	-28.5714	hexaploid	loss	3	189000000	190000000	681250621	682250621	sig.thresh	3	189000000	190000000	TPRG1|TP63|LEPREL1	TP63
3:19000000:20000000	13.0435	triploid	gain	3	19000000	20000000	511250621	512250621	sig.thresh	3	19000000	20000000	KCNH8|EFHB|RAB5A	NA
3:19000000:20000000	23.8095	hexaploid	gain	3	19000000	20000000	511250621	512250621	sig.thresh	3	19000000	20000000	KCNH8|EFHB|RAB5A	NA
3:190000000:191000000	-26.087	triploid	loss	3	190000000	191000000	682250621	683250621	sig.thresh	3	190000000	191000000	CLDN1|CLDN16|TMEM207|IL1RAP|GMNC|OSTN|UTS2B	NA
3:190000000:191000000	-28.5714	hexaploid	loss	3	190000000	191000000	682250621	683250621	sig.thresh	3	190000000	191000000	CLDN1|CLDN16|TMEM207|IL1RAP|GMNC|OSTN|UTS2B	NA
3:191000000:192000000	-28.5714	hexaploid	loss	3	191000000	192000000	683250621	684250621	sig.thresh	3	191000000	192000000	UTS2B|CCDC50|PYDC2|FGF12	NA
3:191000000:192000000	-26.087	triploid	loss	3	191000000	192000000	683250621	684250621	sig.thresh	3	191000000	192000000	UTS2B|CCDC50|PYDC2|FGF12	NA
3:192000000:193000000	-26.087	triploid	loss	3	192000000	193000000	684250621	685250621	sig.thresh	3	192000000	193000000	FGF12|MB21D2|HRASLS|ATP13A5	MB21D2
3:192000000:193000000	-28.5714	hexaploid	loss	3	192000000	193000000	684250621	685250621	sig.thresh	3	192000000	193000000	FGF12|MB21D2|HRASLS|ATP13A5	MB21D2
3:193000000:194000000	-26.087	triploid	loss	3	193000000	194000000	685250621	686250621	sig.thresh	3	193000000	194000000	ATP13A5|ATP13A4|OPA1|HES1	NA
3:193000000:194000000	-28.5714	hexaploid	loss	3	193000000	194000000	685250621	686250621	sig.thresh	3	193000000	194000000	ATP13A5|ATP13A4|OPA1|HES1	NA
3:194000000:195000000	-21.7391	triploid	loss	3	194000000	195000000	686250621	687250621	sig.thresh	3	194000000	195000000	CPN2|LRRC15|GP5|ATP13A3|TMEM44|LSG1|FAM43A|XXYLT1|ACAP2	NA
3:194000000:195000000	-28.5714	hexaploid	loss	3	194000000	195000000	686250621	687250621	sig.thresh	3	194000000	195000000	CPN2|LRRC15|GP5|ATP13A3|TMEM44|LSG1|FAM43A|XXYLT1|ACAP2	NA
3:195000000:196000000	-28.5714	hexaploid	loss	3	195000000	196000000	687250621	688250621	sig.thresh	3	195000000	196000000	ACAP2|PPP1R2|APOD|MUC20|MUC4|TNK2|TFRC|ZDHHC19|SLC51A|PCYT1A	MUC4|TFRC
3:196000000:197000000	-28.5714	hexaploid	loss	3	196000000	197000000	688250621	689250621	sig.thresh	3	196000000	197000000	PCYT1A|TCTEX1D2|TM4SF19|UBXN7|RNF168|SMCO1|WDR53|FBXO45|NRROS|PIGX|CEP19|PAK2|SENP5|NCBP2|PIGZ|MFI2|DLG1	NA
3:197000000:198000000	-28.5714	hexaploid	loss	3	197000000	198000000	689250621	690250621	sig.thresh	3	197000000	198000000	DLG1|BDH1|KIAA0226|FYTTD1|LRCH3|IQCG|RPL35A|LMLN	NA
3:20000000:21000000	23.8095	hexaploid	gain	3	20000000	21000000	512250621	513250621	sig.thresh	3	20000000	21000000	RAB5A|PP2D1|KAT2B|SGOL1	NA
3:20000000:21000000	13.0435	triploid	gain	3	20000000	21000000	512250621	513250621	sig.thresh	3	20000000	21000000	RAB5A|PP2D1|KAT2B|SGOL1	NA
3:21000000:22000000	13.0435	triploid	gain	3	21000000	22000000	513250621	514250621	sig.thresh	3	21000000	22000000	ZNF385D	NA
3:21000000:22000000	23.8095	hexaploid	gain	3	21000000	22000000	513250621	514250621	sig.thresh	3	21000000	22000000	ZNF385D	NA
3:23000000:24000000	13.0435	triploid	gain	3	23000000	24000000	515250621	516250621	sig.thresh	3	23000000	24000000	UBE2E2|UBE2E1|NKIRAS1|RPL15|NR1D2	NA
3:23000000:24000000	23.8095	hexaploid	gain	3	23000000	24000000	515250621	516250621	sig.thresh	3	23000000	24000000	UBE2E2|UBE2E1|NKIRAS1|RPL15|NR1D2	NA
3:24000000:25000000	13.0435	triploid	gain	3	24000000	25000000	516250621	517250621	sig.thresh	3	24000000	25000000	NR1D2|THRB	NA
3:24000000:25000000	23.8095	hexaploid	gain	3	24000000	25000000	516250621	517250621	sig.thresh	3	24000000	25000000	NR1D2|THRB	NA
3:25000000:26000000	13.0435	triploid	gain	3	25000000	26000000	517250621	518250621	sig.thresh	3	25000000	26000000	RARB|TOP2B|NGLY1|OXSM|LINC00692	NA
3:25000000:26000000	23.8095	hexaploid	gain	3	25000000	26000000	517250621	518250621	sig.thresh	3	25000000	26000000	RARB|TOP2B|NGLY1|OXSM|LINC00692	NA
3:26000000:27000000	23.8095	hexaploid	gain	3	26000000	27000000	518250621	519250621	sig.thresh	3	26000000	27000000	LRRC3B	NA
3:26000000:27000000	13.0435	triploid	gain	3	26000000	27000000	518250621	519250621	sig.thresh	3	26000000	27000000	LRRC3B	NA
3:27000000:28000000	23.8095	hexaploid	gain	3	27000000	28000000	519250621	520250621	sig.thresh	3	27000000	28000000	NEK10|SLC4A7|EOMES	NA
3:27000000:28000000	13.0435	triploid	gain	3	27000000	28000000	519250621	520250621	sig.thresh	3	27000000	28000000	NEK10|SLC4A7|EOMES	NA
3:28000000:29000000	13.0435	triploid	gain	3	28000000	29000000	520250621	521250621	sig.thresh	3	28000000	29000000	CMC1|AZI2|ZCWPW2	NA
3:28000000:29000000	23.8095	hexaploid	gain	3	28000000	29000000	520250621	521250621	sig.thresh	3	28000000	29000000	CMC1|AZI2|ZCWPW2	NA
3:3000000:4000000	38.0952	hexaploid	gain	3	3000000	4000000	495250621	496250621	sig.thresh	3	3000000	4000000	CNTN4|IL5RA|TRNT1|CRBN|SUMF1|LRRN1	NA
3:30000000:31000000	33.3333	hexaploid	gain	3	30000000	31000000	522250621	523250621	sig.thresh	3	30000000	31000000	RBMS3|TGFBR2|GADL1	TGFBR2
3:31000000:32000000	33.3333	hexaploid	gain	3	31000000	32000000	523250621	524250621	sig.thresh	3	31000000	32000000	STT3B|OSBPL10	NA
3:32000000:33000000	33.3333	hexaploid	gain	3	32000000	33000000	524250621	525250621	sig.thresh	3	32000000	33000000	OSBPL10|ZNF860|GPD1L|CMTM8|CMTM7|CMTM6|DYNC1LI1|CNOT10|TRIM71|CCR4	CCR4
3:33000000:34000000	33.3333	hexaploid	gain	3	33000000	34000000	525250621	526250621	sig.thresh	3	33000000	34000000	GLB1|TMPPE|CRTAP|SUSD5|FBXL2|UBP1|CLASP2|PDCD6IP	NA
3:4000000:5000000	33.3333	hexaploid	gain	3	4000000	5000000	496250621	497250621	sig.thresh	3	4000000	5000000	SUMF1|SETMAR|ITPR1	NA
3:5000000:6000000	33.3333	hexaploid	gain	3	5000000	6000000	497250621	498250621	sig.thresh	3	5000000	6000000	BHLHE40|ARL8B|EDEM1	NA
3:6000000:7000000	23.8095	hexaploid	gain	3	6000000	7000000	498250621	499250621	sig.thresh	3	6000000	7000000	GRM7	NA
3:62000000:63000000	23.8095	hexaploid	gain	3	62000000	63000000	554250621	555250621	sig.thresh	3	62000000	63000000	PTPRG|C3orf14|FEZF2|CADPS	NA
3:64000000:65000000	23.8095	hexaploid	gain	3	64000000	65000000	556250621	557250621	sig.thresh	3	64000000	65000000	PSMD6|PRICKLE2|ADAMTS9	NA
3:65000000:66000000	23.8095	hexaploid	gain	3	65000000	66000000	557250621	558250621	sig.thresh	3	65000000	66000000	MAGI1	NA
3:66000000:67000000	23.8095	hexaploid	gain	3	66000000	67000000	558250621	559250621	sig.thresh	3	66000000	67000000	MAGI1|SLC25A26|LRIG1	NA
3:67000000:68000000	28.5714	hexaploid	gain	3	67000000	68000000	559250621	560250621	sig.thresh	3	67000000	68000000	KBTBD8|SUCLG2	NA
3:68000000:69000000	28.5714	hexaploid	gain	3	68000000	69000000	560250621	561250621	sig.thresh	3	68000000	69000000	FAM19A1|FAM19A4	NA
3:69000000:70000000	28.5714	hexaploid	gain	3	69000000	70000000	561250621	562250621	sig.thresh	3	69000000	70000000	EOGT|TMF1|UBA3|ARL6IP5|LMOD3|FRMD4B|MITF	MITF
3:7000000:8000000	23.8095	hexaploid	gain	3	7000000	8000000	499250621	500250621	sig.thresh	3	7000000	8000000	GRM7	NA
3:7000000:8000000	13.0435	triploid	gain	3	7000000	8000000	499250621	500250621	sig.thresh	3	7000000	8000000	GRM7	NA
3:71000000:72000000	28.5714	hexaploid	gain	3	71000000	72000000	563250621	564250621	sig.thresh	3	71000000	72000000	FOXP1|EIF4E3|GPR27|PROK2	FOXP1
3:73000000:74000000	28.5714	hexaploid	gain	3	73000000	74000000	565250621	566250621	sig.thresh	3	73000000	74000000	GXYLT2|PPP4R2|EBLN2|PDZRN3	NA
3:74000000:75000000	23.8095	hexaploid	gain	3	74000000	75000000	566250621	567250621	sig.thresh	3	74000000	75000000	CNTN3	NA
3:75000000:76000000	23.8095	hexaploid	gain	3	75000000	76000000	567250621	568250621	sig.thresh	3	75000000	76000000	FRG2C|ZNF717|ROBO2	ROBO2
3:78000000:79000000	23.8095	hexaploid	gain	3	78000000	79000000	570250621	571250621	sig.thresh	3	78000000	79000000	ROBO1	NA
3:8000000:9000000	13.0435	triploid	gain	3	8000000	9000000	500250621	501250621	sig.thresh	3	8000000	9000000	LMCD1|SSUH2|CAV3|OXTR|RAD18	NA
3:8000000:9000000	23.8095	hexaploid	gain	3	8000000	9000000	500250621	501250621	sig.thresh	3	8000000	9000000	LMCD1|SSUH2|CAV3|OXTR|RAD18	NA
3:81000000:82000000	23.8095	hexaploid	gain	3	81000000	82000000	573250621	574250621	sig.thresh	3	81000000	82000000	GBE1	NA
3:86000000:87000000	28.5714	hexaploid	gain	3	86000000	87000000	578250621	579250621	sig.thresh	3	86000000	87000000	CADM2|VGLL3	NA
3:87000000:88000000	28.5714	hexaploid	gain	3	87000000	88000000	579250621	580250621	sig.thresh	3	87000000	88000000	VGLL3|CHMP2B|POU1F1	NA
3:88000000:89000000	28.5714	hexaploid	gain	3	88000000	89000000	580250621	581250621	sig.thresh	3	88000000	89000000	HTR1F|CGGBP1|ZNF654|C3orf38	NA
3:89000000:90000000	28.5714	hexaploid	gain	3	89000000	90000000	581250621	582250621	sig.thresh	3	89000000	90000000	EPHA3	EPHA3
3:9000000:10000000	13.0435	triploid	gain	3	9000000	10000000	501250621	502250621	sig.thresh	3	9000000	10000000	RAD18|SRGAP3|THUMPD3|SETD5|LHFPL4|MTMR14|CPNE9|BRPF1|OGG1|CAMK1|TADA3|ARPC4|ARPC4-TTLL3|TTLL3|RPUSD3|CIDEC|JAGN1|IL17RE|IL17RC|CRELD1|PRRT3	SRGAP3
3:9000000:10000000	23.8095	hexaploid	gain	3	9000000	10000000	501250621	502250621	sig.thresh	3	9000000	10000000	RAD18|SRGAP3|THUMPD3|SETD5|LHFPL4|MTMR14|CPNE9|BRPF1|OGG1|CAMK1|TADA3|ARPC4|ARPC4-TTLL3|TTLL3|RPUSD3|CIDEC|JAGN1|IL17RE|IL17RC|CRELD1|PRRT3	SRGAP3
3:97000000:98000000	-33.3333	hexaploid	loss	3	97000000	98000000	589250621	590250621	sig.thresh	3	97000000	98000000	EPHA6|ARL6|CRYBG3|MINA|OR5AC2|OR5H1|OR5H14|OR5H15|OR5H6	NA
3:98000000:99000000	-33.3333	hexaploid	loss	3	98000000	99000000	590250621	591250621	sig.thresh	3	98000000	99000000	OR5H2|OR5K4|OR5K3|OR5K1|OR5K2|CLDND1|CPOX|GPR15|ST3GAL6|DCBLD2	NA
3:99000000:100000000	-33.3333	hexaploid	loss	3	99000000	100000000	591250621	592250621	sig.thresh	3	99000000	100000000	COL8A1|CMSS1|FILIP1L|TMEM30C|TBC1D23	NA
4:0:1000000	-42.8571	hexaploid	loss	4	0	1000000	690250621	691250621	sig.thresh	4	0	1000000	ZNF595|ZNF732|ZNF141|ZNF721|PIGG|PDE6B|ATP5I|MYL5|MFSD7|PCGF3|CPLX1|GAK|TMEM175|DGKQ|SLC26A1|IDUA	NA
4:1000000:2000000	-42.8571	hexaploid	loss	4	1000000	2000000	691250621	692250621	sig.thresh	4	1000000	2000000	FGFRL1|RNF212|SPON2|CTBP1|MAEA|UVSSA|CRIPAK|NKX1-1|FAM53A|SLBP|TMEM129|TACC3|FGFR3|LETM1|WHSC1|NELFA	FGFR3
4:10000000:11000000	-38.0952	hexaploid	loss	4	10000000	11000000	700250621	701250621	sig.thresh	4	10000000	11000000	SLC2A9|WDR1|ZNF518B|CLNK	NA
4:13000000:14000000	-38.0952	hexaploid	loss	4	13000000	14000000	703250621	704250621	sig.thresh	4	13000000	14000000	RAB28|NKX3-2|BOD1L1	NA
4:15000000:16000000	-38.0952	hexaploid	loss	4	15000000	16000000	705250621	706250621	sig.thresh	4	15000000	16000000	CPEB2|C1QTNF7|CC2D2A|FBXL5|FAM200B|BST1|CD38|FGFBP1|FGFBP2|PROM1	NA
4:16000000:17000000	-33.3333	hexaploid	loss	4	16000000	17000000	706250621	707250621	sig.thresh	4	16000000	17000000	PROM1|TAPT1|LDB2	NA
4:17000000:18000000	-38.0952	hexaploid	loss	4	17000000	18000000	707250621	708250621	sig.thresh	4	17000000	18000000	QDPR|CLRN2|LAP3|MED28|FAM184B|DCAF16|NCAPG|LCORL	NA
4:2000000:3000000	-42.8571	hexaploid	loss	4	2000000	3000000	692250621	693250621	sig.thresh	4	2000000	3000000	NELFA|C4orf48|NAT8L|POLN|HAUS3|MXD4|ZFYVE28|RNF4|FAM193A|TNIP2|SH3BP2|ADD1|MFSD10|NOP14|GRK4	NA
4:20000000:21000000	-33.3333	hexaploid	loss	4	20000000	21000000	710250621	711250621	sig.thresh	4	20000000	21000000	SLIT2|PACRGL|KCNIP4	NA
4:21000000:22000000	-28.5714	hexaploid	loss	4	21000000	22000000	711250621	712250621	sig.thresh	4	21000000	22000000	KCNIP4	NA
4:22000000:23000000	-33.3333	hexaploid	loss	4	22000000	23000000	712250621	713250621	sig.thresh	4	22000000	23000000	GPR125	NA
4:23000000:24000000	-33.3333	hexaploid	loss	4	23000000	24000000	713250621	714250621	sig.thresh	4	23000000	24000000	PPARGC1A	NA
4:24000000:25000000	-33.3333	hexaploid	loss	4	24000000	25000000	714250621	715250621	sig.thresh	4	24000000	25000000	DHX15|SOD3|CCDC149	NA
4:25000000:26000000	-33.3333	hexaploid	loss	4	25000000	26000000	715250621	716250621	sig.thresh	4	25000000	26000000	LGI2|SEPSECS|PI4K2B|ZCCHC4|ANAPC4|SLC34A2|SEL1L3|SMIM20	SLC34A2
4:26000000:27000000	-33.3333	hexaploid	loss	4	26000000	27000000	716250621	717250621	sig.thresh	4	26000000	27000000	RBPJ|CCKAR|TBC1D19|STIM2	NA
4:27000000:28000000	-33.3333	hexaploid	loss	4	27000000	28000000	717250621	718250621	sig.thresh	4	27000000	28000000	STIM2	NA
4:3000000:4000000	-42.8571	hexaploid	loss	4	3000000	4000000	693250621	694250621	sig.thresh	4	3000000	4000000	GRK4|HTT|MSANTD1|RGS12|HGFAC|DOK7|LRPAP1|LINC00955|ADRA2C	NA
4:36000000:37000000	-33.3333	hexaploid	loss	4	36000000	37000000	726250621	727250621	sig.thresh	4	36000000	37000000	ARAP2|DTHD1	NA
4:37000000:38000000	-21.7391	triploid	loss	4	37000000	38000000	727250621	728250621	sig.thresh	4	37000000	38000000	KIAA1239|C4orf19|RELL1|PGM2|TBC1D1|PTTG2	NA
4:37000000:38000000	-38.0952	hexaploid	loss	4	37000000	38000000	727250621	728250621	sig.thresh	4	37000000	38000000	KIAA1239|C4orf19|RELL1|PGM2|TBC1D1|PTTG2	NA
4:38000000:39000000	-38.0952	hexaploid	loss	4	38000000	39000000	728250621	729250621	sig.thresh	4	38000000	39000000	TBC1D1|KLF3|TLR10|TLR1|TLR6|FAM114A1|TMEM156	NA
4:38000000:39000000	-21.7391	triploid	loss	4	38000000	39000000	728250621	729250621	sig.thresh	4	38000000	39000000	TBC1D1|KLF3|TLR10|TLR1|TLR6|FAM114A1|TMEM156	NA
4:39000000:40000000	-38.0952	hexaploid	loss	4	39000000	40000000	729250621	730250621	sig.thresh	4	39000000	40000000	TMEM156|KLHL5|WDR19|RFC1|KLB|RPL9|LIAS|UGDH|SMIM14|UBE2K|PDS5A	NA
4:39000000:40000000	-21.7391	triploid	loss	4	39000000	40000000	729250621	730250621	sig.thresh	4	39000000	40000000	TMEM156|KLHL5|WDR19|RFC1|KLB|RPL9|LIAS|UGDH|SMIM14|UBE2K|PDS5A	NA
4:4000000:5000000	-42.8571	hexaploid	loss	4	4000000	5000000	694250621	695250621	sig.thresh	4	4000000	5000000	OTOP1|TMEM128|LYAR|ZBTB49|STX18|MSX1	NA
4:40000000:41000000	-21.7391	triploid	loss	4	40000000	41000000	730250621	731250621	sig.thresh	4	40000000	41000000	N4BP2|RHOH|CHRNA9|RBM47|NSUN7|APBB2	N4BP2|RHOH
4:40000000:41000000	-38.0952	hexaploid	loss	4	40000000	41000000	730250621	731250621	sig.thresh	4	40000000	41000000	N4BP2|RHOH|CHRNA9|RBM47|NSUN7|APBB2	N4BP2|RHOH
4:41000000:42000000	-21.7391	triploid	loss	4	41000000	42000000	731250621	732250621	sig.thresh	4	41000000	42000000	APBB2|UCHL1|LIMCH1|PHOX2B|TMEM33|DCAF4L1|SLC30A9	PHOX2B
4:41000000:42000000	-38.0952	hexaploid	loss	4	41000000	42000000	731250621	732250621	sig.thresh	4	41000000	42000000	APBB2|UCHL1|LIMCH1|PHOX2B|TMEM33|DCAF4L1|SLC30A9	PHOX2B
4:42000000:43000000	-21.7391	triploid	loss	4	42000000	43000000	732250621	733250621	sig.thresh	4	42000000	43000000	SLC30A9|BEND4|SHISA3|ATP8A1|GRXCR1	NA
4:42000000:43000000	-28.5714	hexaploid	loss	4	42000000	43000000	732250621	733250621	sig.thresh	4	42000000	43000000	SLC30A9|BEND4|SHISA3|ATP8A1|GRXCR1	NA
4:44000000:45000000	-28.5714	hexaploid	loss	4	44000000	45000000	734250621	735250621	sig.thresh	4	44000000	45000000	KCTD8|YIPF7|GUF1|GNPDA2	NA
4:44000000:45000000	-21.7391	triploid	loss	4	44000000	45000000	734250621	735250621	sig.thresh	4	44000000	45000000	KCTD8|YIPF7|GUF1|GNPDA2	NA
4:46000000:47000000	-28.5714	hexaploid	loss	4	46000000	47000000	736250621	737250621	sig.thresh	4	46000000	47000000	GABRG1|GABRA2|COX7B2|GABRA4|GABRB1	NA
4:46000000:47000000	-21.7391	triploid	loss	4	46000000	47000000	736250621	737250621	sig.thresh	4	46000000	47000000	GABRG1|GABRA2|COX7B2|GABRA4|GABRB1	NA
4:47000000:48000000	-21.7391	triploid	loss	4	47000000	48000000	737250621	738250621	sig.thresh	4	47000000	48000000	GABRB1|COMMD8|ATP10D|CORIN|NFXL1|NIPAL1|CNGA1	NA
4:47000000:48000000	-28.5714	hexaploid	loss	4	47000000	48000000	737250621	738250621	sig.thresh	4	47000000	48000000	GABRB1|COMMD8|ATP10D|CORIN|NFXL1|NIPAL1|CNGA1	NA
4:48000000:49000000	-21.7391	triploid	loss	4	48000000	49000000	738250621	739250621	sig.thresh	4	48000000	49000000	NIPAL1|CNGA1|TXK|TEC|SLAIN2|SLC10A4|ZAR1|FRYL|OCIAD1|OCIAD2|CWH43	TEC
4:48000000:49000000	-28.5714	hexaploid	loss	4	48000000	49000000	738250621	739250621	sig.thresh	4	48000000	49000000	NIPAL1|CNGA1|TXK|TEC|SLAIN2|SLC10A4|ZAR1|FRYL|OCIAD1|OCIAD2|CWH43	TEC
4:5000000:6000000	-42.8571	hexaploid	loss	4	5000000	6000000	695250621	696250621	sig.thresh	4	5000000	6000000	CYTL1|STK32B|C4orf6|EVC2|EVC|CRMP1|C4orf50	NA
4:6000000:7000000	-42.8571	hexaploid	loss	4	6000000	7000000	696250621	697250621	sig.thresh	4	6000000	7000000	JAKMIP1|WFS1|PPP2R2C|MAN2B2|MRFAP1|S100P|MRFAP1L1|BLOC1S4|KIAA0232|TBC1D14	NA
4:7000000:8000000	-42.8571	hexaploid	loss	4	7000000	8000000	697250621	698250621	sig.thresh	4	7000000	8000000	TBC1D14|CCDC96|TADA2B|GRPEL1|SORCS2|PSAPL1|AFAP1|ABLIM2	NA
4:8000000:9000000	-42.8571	hexaploid	loss	4	8000000	9000000	698250621	699250621	sig.thresh	4	8000000	9000000	ABLIM2|SH3TC1|HTRA3|ACOX3|TRMT44|GPR78|CPZ|HMX1	NA
4:9000000:10000000	-42.8571	hexaploid	loss	4	9000000	10000000	699250621	700250621	sig.thresh	4	9000000	10000000	FAM90A26|USP17L10|USP17L13|USP17L11|USP17L12|USP17L15|USP17L17|USP17L18|USP17L19|USP17L20|USP17L21|USP17L22|USP17L23|USP17L24|USP17L25|USP17L26|USP17L5|USP17L27|USP17L28|USP17L29|USP17L30|DEFB131|SLC2A9|DRD5	NA
5:101000000:102000000	13.0435	triploid	gain	5	101000000	102000000	982250621	983250621	sig.thresh	5	101000000	102000000	SLCO4C1|SLCO6A1	NA
5:102000000:103000000	13.0435	triploid	gain	5	102000000	103000000	983250621	984250621	sig.thresh	5	102000000	103000000	PAM|GIN1|PPIP5K2|C5orf30|NUDT12	NA
5:107000000:108000000	13.0435	triploid	gain	5	107000000	108000000	988250621	989250621	sig.thresh	5	107000000	108000000	EFNA5|FBXL17	NA
5:108000000:109000000	13.0435	triploid	gain	5	108000000	109000000	989250621	990250621	sig.thresh	5	108000000	109000000	FER|PJA2	NA
5:109000000:110000000	13.0435	triploid	gain	5	109000000	110000000	990250621	991250621	sig.thresh	5	109000000	110000000	MAN2A1|TMEM232	NA
5:110000000:111000000	13.0435	triploid	gain	5	110000000	111000000	991250621	992250621	sig.thresh	5	110000000	111000000	TMEM232|SLC25A46|TSLP|WDR36|CAMK4|STARD4|NREP	NA
5:111000000:112000000	13.0435	triploid	gain	5	111000000	112000000	992250621	993250621	sig.thresh	5	111000000	112000000	NREP|EPB41L4A|EPB41L4A-AS2	NA
5:112000000:113000000	13.0435	triploid	gain	5	112000000	113000000	993250621	994250621	sig.thresh	5	112000000	113000000	APC|SRP19|REEP5|ZRSR1|DCP2|MCC|TSSK1B|YTHDC2	APC
5:113000000:114000000	13.0435	triploid	gain	5	113000000	114000000	994250621	995250621	sig.thresh	5	113000000	114000000	KCNN2	NA
5:114000000:115000000	13.0435	triploid	gain	5	114000000	115000000	995250621	996250621	sig.thresh	5	114000000	115000000	TRIM36|PGGT1B|CCDC112|FEM1C|TMED7-TICAM2|TICAM2|TMED7	NA
5:115000000:116000000	13.0435	triploid	gain	5	115000000	116000000	996250621	997250621	sig.thresh	5	115000000	116000000	CDO1|ATG12|AP3S1|ARL14EPL|COMMD10|SEMA6A	NA
5:118000000:119000000	13.0435	triploid	gain	5	118000000	119000000	999250621	1000250621	sig.thresh	5	118000000	119000000	DTWD2|DMXL1|TNFAIP8|HSD17B4|FAM170A	NA
5:94000000:95000000	13.0435	triploid	gain	5	94000000	95000000	975250621	976250621	sig.thresh	5	94000000	95000000	ANKRD32|MCTP1|FAM81B|TTC37|ARSK|GPR150|RFESD|SPATA9	NA
5:95000000:96000000	13.0435	triploid	gain	5	95000000	96000000	976250621	977250621	sig.thresh	5	95000000	96000000	RFESD|SPATA9|RHOBTB3|GLRX|C5orf27|ELL2|PCSK1|CAST	NA
5:96000000:97000000	13.0435	triploid	gain	5	96000000	97000000	977250621	978250621	sig.thresh	5	96000000	97000000	CAST|ERAP1|ERAP2|LNPEP|LIX1|RIOK2	NA
5:98000000:99000000	13.0435	triploid	gain	5	98000000	99000000	979250621	980250621	sig.thresh	5	98000000	99000000	RGMB|CHD1	NA
6:26000000:27000000	39.1304	triploid	gain	6	26000000	27000000	1088165881	1089165881	sig.thresh	6	26000000	27000000	HIST1H1A|HIST1H3A|HIST1H4A|HIST1H4B|HIST1H3B|HIST1H2AB|HIST1H2BB|HIST1H3C|HIST1H1C|HFE|HIST1H4C|HIST1H1T|HIST1H2BC|HIST1H2AC|HIST1H1E|HIST1H2BD|HIST1H2BE|HIST1H4D|HIST1H3D|HIST1H2AD|HIST1H2BF|HIST1H4E|HIST1H2BG|HIST1H2AE|HIST1H3E|HIST1H1D|HIST1H4F|HIST1H4G|HIST1H3F|HIST1H2BH|HIST1H3G|HIST1H2BI|HIST1H4H|BTN3A2|BTN2A2|BTN3A1|BTN3A3|BTN2A1|BTN1A1|HMGN4|ABT1|ZNF322	HIST1H3B
6:27000000:28000000	47.8261	triploid	gain	6	27000000	28000000	1089165881	1090165881	sig.thresh	6	27000000	28000000	HIST1H2BJ|HIST1H2AG|HIST1H2BK|HIST1H4I|HIST1H2AH|PRSS16|POM121L2|ZNF391|ZNF184|HIST1H2BL|HIST1H2AI|HIST1H3H|HIST1H2AJ|HIST1H2BM|HIST1H4J|HIST1H4K|HIST1H2AK|HIST1H2BN|HIST1H2AL|HIST1H1B|HIST1H3I|HIST1H4L|HIST1H3J|HIST1H2AM|HIST1H2BO|OR2B2|OR2B6	HIST1H4I
6:28000000:29000000	47.8261	triploid	gain	6	28000000	29000000	1090165881	1091165881	sig.thresh	6	28000000	29000000	ZNF165|ZSCAN16|ZKSCAN8|ZSCAN9|ZKSCAN4|NKAPL|PGBD1|ZSCAN31|ZKSCAN3|ZSCAN12|ZSCAN23|GPX6|GPX5|SCAND3|TRIM27|C6orf100|ZNF311	TRIM27
6:29000000:30000000	39.1304	triploid	gain	6	29000000	30000000	1091165881	1092165881	sig.thresh	6	29000000	30000000	OR2W1|OR2B3|OR2J1|OR2J3|OR2J2|OR14J1|OR5V1|OR12D3|OR12D2|OR11A1|OR10C1|OR2H1|MAS1L|UBD|GABBR1|OR2H2|MOG|ZFP57|HLA-F|HLA-G|HLA-A	HLA-A
6:31000000:32000000	47.8261	triploid	gain	6	31000000	32000000	1093165881	1094165881	sig.thresh	6	31000000	32000000	MUC22|C6orf15|PSORS1C1|CDSN|PSORS1C2|CCHCR1|TCF19|POU5F1|HCG27|HLA-C|HLA-B|MICA|MICB|MCCD1|DDX39B|ATP6V1G2-DDX39B|ATP6V1G2|NFKBIL1|LTA|TNF|LTB|LST1|NCR3|AIF1|PRRC2A|BAG6|APOM|C6orf47|GPANK1|CSNK2B|LY6G5B|LY6G5C|ABHD16A|LY6G6F|LY6G6E|LY6G6D|C6orf25|LY6G6C|DDAH2|CLIC1|MSH5|MSH5-SAPCD1|SAPCD1|VWA7|VARS|LSM2|HSPA1L|HSPA1A|HSPA1B|C6orf48|NEU1|SLC44A4|EHMT2|C2|ZBTB12|CFB|NELFE|SKIV2L|DXO|STK19|C4A|C4B	POU5F1
6:32000000:33000000	47.8261	triploid	gain	6	32000000	33000000	1094165881	1095165881	sig.thresh	6	32000000	33000000	C4B|CYP21A2|TNXB|ATF6B|FKBPL|PRRT1|PPT2|PPT2-EGFL8|EGFL8|AGPAT1|RNF5|AGER|PBX2|GPSM3|NOTCH4|C6orf10|BTNL2|HLA-DRA|HLA-DRB5|HLA-DRB1|HLA-DQA1|HLA-DQB1|HLA-DQA2|HLA-DQB2|HLA-DOB|TAP2|PSMB8|PSMB9|TAP1|HLA-DMB|HLA-DMA|BRD2|HLA-DOA	NA
6:33000000:34000000	21.7391	triploid	gain	6	33000000	34000000	1095165881	1096165881	sig.thresh	6	33000000	34000000	HLA-DPA1|HLA-DPB1|COL11A2|RXRB|SLC39A7|HSD17B8|RING1|VPS52|RPS18|B3GALT4|WDR46|PFDN6|RGL2|TAPBP|ZBTB22|DAXX|KIFC1|PHF1|CUTA|SYNGAP1|ZBTB9|BAK1|GGNBP1|ITPR3|UQCC2|IP6K3|LEMD2|MLN|GRM4	DAXX
6:62000000:63000000	23.8095	hexaploid	gain	6	62000000	63000000	1124165881	1125165881	sig.thresh	6	62000000	63000000	MTRNR2L9|KHDRBS2	NA
6:64000000:65000000	23.8095	hexaploid	gain	6	64000000	65000000	1126165881	1127165881	sig.thresh	6	64000000	65000000	LGSN|PTP4A1|PHF3|EYS	NA
6:65000000:66000000	23.8095	hexaploid	gain	6	65000000	66000000	1127165881	1128165881	sig.thresh	6	65000000	66000000	EYS	NA
6:66000000:67000000	23.8095	hexaploid	gain	6	66000000	67000000	1128165881	1129165881	sig.thresh	6	66000000	67000000	EYS	NA
6:69000000:70000000	23.8095	hexaploid	gain	6	69000000	70000000	1131165881	1132165881	sig.thresh	6	69000000	70000000	BAI3	NA
6:70000000:71000000	23.8095	hexaploid	gain	6	70000000	71000000	1132165881	1133165881	sig.thresh	6	70000000	71000000	BAI3|LMBRD1|COL19A1|COL9A1	NA
7:113000000:114000000	23.8095	hexaploid	gain	7	113000000	114000000	1346165881	1347165881	sig.thresh	7	113000000	114000000	PPP1R3A|FOXP2	NA
7:114000000:115000000	23.8095	hexaploid	gain	7	114000000	115000000	1347165881	1348165881	sig.thresh	7	114000000	115000000	FOXP2|MDFIC	NA
7:115000000:116000000	23.8095	hexaploid	gain	7	115000000	116000000	1348165881	1349165881	sig.thresh	7	115000000	116000000	TFEC|TES|CAV2	NA
7:116000000:117000000	23.8095	hexaploid	gain	7	116000000	117000000	1349165881	1350165881	sig.thresh	7	116000000	117000000	CAV2|CAV1|MET|CAPZA2|ST7|ST7-OT4|WNT2	MET
7:117000000:118000000	23.8095	hexaploid	gain	7	117000000	118000000	1350165881	1351165881	sig.thresh	7	117000000	118000000	ASZ1|CFTR|CTTNBP2|NAA38|ANKRD7	NA
7:120000000:121000000	23.8095	hexaploid	gain	7	120000000	121000000	1353165881	1354165881	sig.thresh	7	120000000	121000000	KCND2|TSPAN12|ING3|CPED1|WNT16|FAM3C	NA
7:121000000:122000000	23.8095	hexaploid	gain	7	121000000	122000000	1354165881	1355165881	sig.thresh	7	121000000	122000000	FAM3C|PTPRZ1|AASS|FEZF1|CADPS2	NA
7:122000000:123000000	23.8095	hexaploid	gain	7	122000000	123000000	1355165881	1356165881	sig.thresh	7	122000000	123000000	CADPS2|RNF133|RNF148|TAS2R16|SLC13A1	NA
7:123000000:124000000	23.8095	hexaploid	gain	7	123000000	124000000	1356165881	1357165881	sig.thresh	7	123000000	124000000	IQUB|NDUFA5|ASB15|LMOD2|WASL|HYAL4|SPAM1|TMEM229A	NA
7:124000000:125000000	23.8095	hexaploid	gain	7	124000000	125000000	1357165881	1358165881	sig.thresh	7	124000000	125000000	GPR37|POT1	POT1
7:32000000:33000000	-21.7391	triploid	loss	7	32000000	33000000	1265165881	1266165881	sig.thresh	7	32000000	33000000	PDE1C|LSM5|AVL9|KBTBD2|FKBP9	FKBP9
7:33000000:34000000	-21.7391	triploid	loss	7	33000000	34000000	1266165881	1267165881	sig.thresh	7	33000000	34000000	AVL9|FKBP9|NT5C3A|RP9|BBS9|BMPER	FKBP9
7:34000000:35000000	-21.7391	triploid	loss	7	34000000	35000000	1267165881	1268165881	sig.thresh	7	34000000	35000000	BMPER|NPSR1|DPY19L1	NA
7:35000000:36000000	-21.7391	triploid	loss	7	35000000	36000000	1268165881	1269165881	sig.thresh	7	35000000	36000000	DPY19L1|TBX20|HERPUD2|SEPT7	NA
7:36000000:37000000	-21.7391	triploid	loss	7	36000000	37000000	1269165881	1270165881	sig.thresh	7	36000000	37000000	EEPD1|KIAA0895|ANLN|AOAH|ELMO1	NA
7:37000000:38000000	-21.7391	triploid	loss	7	37000000	38000000	1270165881	1271165881	sig.thresh	7	37000000	38000000	ELMO1|GPR141|EPDR1|NME8|SFRP4	SFRP4
7:38000000:39000000	-21.7391	triploid	loss	7	38000000	39000000	1271165881	1272165881	sig.thresh	7	38000000	39000000	SFRP4|STARD3NL|AMPH|FAM183B|VPS41	SFRP4
7:39000000:40000000	-21.7391	triploid	loss	7	39000000	40000000	1272165881	1273165881	sig.thresh	7	39000000	40000000	POU6F2|YAE1D1|RALA|CDK13	NA
7:40000000:41000000	-21.7391	triploid	loss	7	40000000	41000000	1273165881	1274165881	sig.thresh	7	40000000	41000000	CDK13|MPLKIP|SUGCT	NA
7:42000000:43000000	-21.7391	triploid	loss	7	42000000	43000000	1275165881	1276165881	sig.thresh	7	42000000	43000000	GLI3|C7orf25|PSMA2|MRPL32	NA
7:43000000:44000000	-21.7391	triploid	loss	7	43000000	44000000	1276165881	1277165881	sig.thresh	7	43000000	44000000	HECW1|STK17A|COA1|BLVRA|MRPS24|URGCP-MRPS24|URGCP|UBE2D4	NA
7:44000000:45000000	-21.7391	triploid	loss	7	44000000	45000000	1277165881	1278165881	sig.thresh	7	44000000	45000000	SPDYE1|DBNL|PGAM2|POLM|AEBP1|POLD2|MYL7|GCK|YKT6|CAMK2B|NUDCD3|NPC1L1|DDX56|TMED4|OGDH|ZMIZ2|PPIA|H2AFV|PURB	NA
7:45000000:46000000	-21.7391	triploid	loss	7	45000000	46000000	1278165881	1279165881	sig.thresh	7	45000000	46000000	MYO1G|CCM2|NACAD|TBRG4|RAMP3|ADCY1|IGFBP1|IGFBP3	NA
7:47000000:48000000	-21.7391	triploid	loss	7	47000000	48000000	1280165881	1281165881	sig.thresh	7	47000000	48000000	TNS3|C7orf65|HUS1|PKD1L1|C7orf69	NA
7:48000000:49000000	-21.7391	triploid	loss	7	48000000	49000000	1281165881	1282165881	sig.thresh	7	48000000	49000000	HUS1|SUN3|C7orf57|UPP1|ABCA13	NA
7:50000000:51000000	-21.7391	triploid	loss	7	50000000	51000000	1283165881	1284165881	sig.thresh	7	50000000	51000000	ZPBP|C7orf72|IKZF1|FIGNL1|DDC|GRB10	IKZF1
7:51000000:52000000	-21.7391	triploid	loss	7	51000000	52000000	1284165881	1285165881	sig.thresh	7	51000000	52000000	COBL	NA
7:80000000:81000000	23.8095	hexaploid	gain	7	80000000	81000000	1313165881	1314165881	sig.thresh	7	80000000	81000000	CD36|GNAT3|SEMA3C	NA
7:81000000:82000000	23.8095	hexaploid	gain	7	81000000	82000000	1314165881	1315165881	sig.thresh	7	81000000	82000000	HGF|CACNA2D1	NA
7:82000000:83000000	23.8095	hexaploid	gain	7	82000000	83000000	1315165881	1316165881	sig.thresh	7	82000000	83000000	CACNA2D1|PCLO|SEMA3E	NA
7:83000000:84000000	23.8095	hexaploid	gain	7	83000000	84000000	1316165881	1317165881	sig.thresh	7	83000000	84000000	SEMA3E|SEMA3A	NA
7:84000000:85000000	23.8095	hexaploid	gain	7	84000000	85000000	1317165881	1318165881	sig.thresh	7	84000000	85000000	SEMA3A|SEMA3D	NA
7:86000000:87000000	23.8095	hexaploid	gain	7	86000000	87000000	1319165881	1320165881	sig.thresh	7	86000000	87000000	GRM3|KIAA1324L|DMTF1|TMEM243|CROT	GRM3
7:87000000:88000000	23.8095	hexaploid	gain	7	87000000	88000000	1320165881	1321165881	sig.thresh	7	87000000	88000000	CROT|ABCB4|ABCB1|RUNDC3B|SLC25A40|DBF4|ADAM22|SRI|STEAP4	NA
8:100000000:101000000	-21.7391	triploid	loss	8	100000000	101000000	1492165881	1493165881	sig.thresh	8	100000000	101000000	VPS13B|COX6C|RGS22	COX6C
8:101000000:102000000	-21.7391	triploid	loss	8	101000000	102000000	1493165881	1494165881	sig.thresh	8	101000000	102000000	RGS22|FBXO43|POLR2K|SPAG1|RNF19A|ANKRD46|SNX31|PABPC1|YWHAZ	PABPC1
8:102000000:103000000	-21.7391	triploid	loss	8	102000000	103000000	1494165881	1495165881	sig.thresh	8	102000000	103000000	ZNF706|GRHL2|NCALD	NA
8:103000000:104000000	-21.7391	triploid	loss	8	103000000	104000000	1495165881	1496165881	sig.thresh	8	103000000	104000000	NCALD|RRM2B|UBR5|ODF1|KLF10|AZIN1	UBR5
8:104000000:105000000	-21.7391	triploid	loss	8	104000000	105000000	1496165881	1497165881	sig.thresh	8	104000000	105000000	ATP6V1C1|C8orf56|BAALC|FZD6|CTHRC1|SLC25A32|DCAF13|RIMS2	NA
8:105000000:106000000	-21.7391	triploid	loss	8	105000000	106000000	1497165881	1498165881	sig.thresh	8	105000000	106000000	RIMS2|DPYS|DCSTAMP|LRP12	NA
8:106000000:107000000	-21.7391	triploid	loss	8	106000000	107000000	1498165881	1499165881	sig.thresh	8	106000000	107000000	ZFPM2	NA
8:107000000:108000000	-21.7391	triploid	loss	8	107000000	108000000	1499165881	1500165881	sig.thresh	8	107000000	108000000	OXR1|ABRA	NA
8:109000000:110000000	-21.7391	triploid	loss	8	109000000	110000000	1501165881	1502165881	sig.thresh	8	109000000	110000000	RSPO2|EIF3E|EMC2|TMEM74	RSPO2|EIF3E
8:110000000:111000000	-21.7391	triploid	loss	8	110000000	111000000	1502165881	1503165881	sig.thresh	8	110000000	111000000	TRHR|NUDCD1|ENY2|PKHD1L1|EBAG9|SYBU|KCNV1	NA
8:113000000:114000000	-21.7391	triploid	loss	8	113000000	114000000	1505165881	1506165881	sig.thresh	8	113000000	114000000	CSMD3	CSMD3
8:114000000:115000000	-21.7391	triploid	loss	8	114000000	115000000	1506165881	1507165881	sig.thresh	8	114000000	115000000	CSMD3	CSMD3
8:116000000:117000000	-21.7391	triploid	loss	8	116000000	117000000	1508165881	1509165881	sig.thresh	8	116000000	117000000	TRPS1	NA
8:117000000:118000000	-21.7391	triploid	loss	8	117000000	118000000	1509165881	1510165881	sig.thresh	8	117000000	118000000	EIF3H|UTP23|RAD21|AARD|SLC30A8	RAD21
8:118000000:119000000	-21.7391	triploid	loss	8	118000000	119000000	1510165881	1511165881	sig.thresh	8	118000000	119000000	SLC30A8|MED30|EXT1	EXT1
8:119000000:120000000	-21.7391	triploid	loss	8	119000000	120000000	1511165881	1512165881	sig.thresh	8	119000000	120000000	EXT1|SAMD12|TNFRSF11B	EXT1
8:120000000:121000000	-21.7391	triploid	loss	8	120000000	121000000	1512165881	1513165881	sig.thresh	8	120000000	121000000	COLEC10|MAL2|NOV|ENPP2|TAF2|DSCC1|DEPTOR	NA
8:121000000:122000000	-21.7391	triploid	loss	8	121000000	122000000	1513165881	1514165881	sig.thresh	8	121000000	122000000	DEPTOR|COL14A1|MRPL13|MTBP|SNTB1	NA
8:124000000:125000000	-21.7391	triploid	loss	8	124000000	125000000	1516165881	1517165881	sig.thresh	8	124000000	125000000	DERL1|TBC1D31|FAM83A|C8orf76|ZHX1-C8ORF76|ZHX1|ATAD2|WDYHV1|FBXO32|KLHL38|ANXA13|FAM91A1|FER1L6	NA
8:125000000:126000000	-21.7391	triploid	loss	8	125000000	126000000	1517165881	1518165881	sig.thresh	8	125000000	126000000	FER1L6|TMEM65|TRMT12|RNF139|TATDN1|NDUFB9|MTSS1|ZNF572	NA
8:126000000:127000000	-21.7391	triploid	loss	8	126000000	127000000	1518165881	1519165881	sig.thresh	8	126000000	127000000	SQLE|KIAA0196|NSMCE2|TRIB1	NA
8:128000000:129000000	-21.7391	triploid	loss	8	128000000	129000000	1520165881	1521165881	sig.thresh	8	128000000	129000000	POU5F1B|MYC|TMEM75	MYC
8:130000000:131000000	-21.7391	triploid	loss	8	130000000	131000000	1522165881	1523165881	sig.thresh	8	130000000	131000000	GSDMC|FAM49B	NA
8:131000000:132000000	-21.7391	triploid	loss	8	131000000	132000000	1523165881	1524165881	sig.thresh	8	131000000	132000000	FAM49B|ASAP1|ADCY8	NA
8:132000000:133000000	-21.7391	triploid	loss	8	132000000	133000000	1524165881	1525165881	sig.thresh	8	132000000	133000000	ADCY8|EFR3A	NA
8:135000000:136000000	-26.087	triploid	loss	8	135000000	136000000	1527165881	1528165881	sig.thresh	8	135000000	136000000	ZFAT	NA
8:136000000:137000000	-26.087	triploid	loss	8	136000000	137000000	1528165881	1529165881	sig.thresh	8	136000000	137000000	KHDRBS3	NA
8:139000000:140000000	-26.087	triploid	loss	8	139000000	140000000	1531165881	1532165881	sig.thresh	8	139000000	140000000	FAM135B|COL22A1	FAM135B
8:140000000:141000000	-26.087	triploid	loss	8	140000000	141000000	1532165881	1533165881	sig.thresh	8	140000000	141000000	KCNK9|TRAPPC9|C8orf17	NA
8:141000000:142000000	-26.087	triploid	loss	8	141000000	142000000	1533165881	1534165881	sig.thresh	8	141000000	142000000	TRAPPC9|CHRAC1|AGO2|PTK2	NA
8:142000000:143000000	-26.087	triploid	loss	8	142000000	143000000	1534165881	1535165881	sig.thresh	8	142000000	143000000	PTK2|DENND3|SLC45A4|GPR20|PTP4A3	NA
8:143000000:144000000	-26.087	triploid	loss	8	143000000	144000000	1535165881	1536165881	sig.thresh	8	143000000	144000000	TSNARE1|BAI1|ARC|PSCA|LY6K|THEM6|SLURP1|LYPD2|LYNX1|LY6D|GML|CYP11B1|CYP11B2	NA
8:144000000:145000000	13.0435	triploid	gain	8	144000000	145000000	1536165881	1537165881	sig.thresh	8	144000000	145000000	LY6E|C8orf31|LY6H|GPIHBP1|ZFP41|GLI4|ZNF696|TOP1MT|RHPN1|MAFA|ZC3H3|GSDMD|MROH6|NAPRT1|EEF1D|TIGD5|PYCRL|TSTA3|ZNF623|ZNF707|CCDC166|MAPK15|FAM83H|SCRIB|PUF60|NRBP2|EPPK1|PLEC	NA
8:145000000:146000000	13.0435	triploid	gain	8	145000000	146000000	1537165881	1538165881	sig.thresh	8	145000000	146000000	PLEC|PARP10|GRINA|SPATC1|OPLAH|EXOSC4|GPAA1|CYC1|SHARPIN|MAF1|KIAA1875|FAM203A|MROH1|SCXB|FAM203B|BOP1|SCXA|HSF1|DGAT1|SCRT1|TMEM249|SLC52A2|FBXL6|ADCK5|CPSF1|SLC39A4|VPS28|TONSL|CYHR1|KIFC2|FOXH1|PPP1R16A|GPT|MFSD3|RECQL4|LRRC14|LRRC24|C8orf82|ARHGAP39|ZNF251|ZNF34	RECQL4
8:146000000:146364022	13.0435	triploid	gain	8	146000000	146364022	1538165881	1538529903	sig.thresh	8	146000000	146364022	ZNF34|RPL8|ZNF517|ZNF7|COMMD5|ZNF250|ZNF16|C8orf33	NA
8:90000000:91000000	-21.7391	triploid	loss	8	90000000	91000000	1482165881	1483165881	sig.thresh	8	90000000	91000000	RIPK2|OSGIN2|NBN	NBN
8:91000000:92000000	-21.7391	triploid	loss	8	91000000	92000000	1483165881	1484165881	sig.thresh	8	91000000	92000000	NBN|DECR1|CALB1|TMEM64|NECAB1|C8orf88	NBN
8:92000000:93000000	-21.7391	triploid	loss	8	92000000	93000000	1484165881	1485165881	sig.thresh	8	92000000	93000000	TMEM55A|OTUD6B|LRRC69|SLC26A7|RUNX1T1	RUNX1T1
8:93000000:94000000	-21.7391	triploid	loss	8	93000000	94000000	1485165881	1486165881	sig.thresh	8	93000000	94000000	RUNX1T1|TRIQK	RUNX1T1
8:94000000:95000000	-21.7391	triploid	loss	8	94000000	95000000	1486165881	1487165881	sig.thresh	8	94000000	95000000	TRIQK|C8orf87|FAM92A1|RBM12B|RBM12B-AS1|TMEM67|PDP1	NA
8:95000000:96000000	-21.7391	triploid	loss	8	95000000	96000000	1487165881	1488165881	sig.thresh	8	95000000	96000000	CDH17|GEM|RAD54B|FSBP|KIAA1429|ESRP1|DPY19L4|INTS8|CCNE2|NDUFAF6|TP53INP1	CDH17
8:96000000:97000000	-21.7391	triploid	loss	8	96000000	97000000	1488165881	1489165881	sig.thresh	8	96000000	97000000	NDUFAF6|PLEKHF2|C8orf37	NA
8:97000000:98000000	-21.7391	triploid	loss	8	97000000	98000000	1489165881	1490165881	sig.thresh	8	97000000	98000000	GDF6|UQCRB|MTERFD1|PTDSS1|SDC2|CPQ	NA
8:98000000:99000000	-21.7391	triploid	loss	8	98000000	99000000	1490165881	1491165881	sig.thresh	8	98000000	99000000	CPQ|TSPYL5|MTDH|LAPTM4B|MATN2	NA
8:99000000:100000000	-21.7391	triploid	loss	8	99000000	100000000	1491165881	1492165881	sig.thresh	8	99000000	100000000	MATN2|RPL30|C8orf47|HRSP12|POP1|NIPAL2|STK3|KCNS2|OSR2	NA
9:100000000:101000000	13.0435	triploid	gain	9	100000000	101000000	1638529903	1639529903	sig.thresh	9	100000000	101000000	CCDC180|TDRD7|TMOD1|TSTD2|NCBP1|XPA|FOXE1|C9orf156|HEMGN|ANP32B|NANS|TRIM14|CORO2A|TBC1D2	XPA
9:101000000:102000000	13.0435	triploid	gain	9	101000000	102000000	1639529903	1640529903	sig.thresh	9	101000000	102000000	TBC1D2|GABBR2|ANKS6|GALNT12|COL15A1|TGFBR1|ALG2|SEC61B	NA
9:102000000:103000000	13.0435	triploid	gain	9	102000000	103000000	1640529903	1641529903	sig.thresh	9	102000000	103000000	NR4A3|STX17|ERP44|INVS	NR4A3
9:103000000:104000000	13.0435	triploid	gain	9	103000000	104000000	1641529903	1642529903	sig.thresh	9	103000000	104000000	INVS|TEX10|MSANTD3|MSANTD3-TMEFF1|TMEFF1|MURC	NA
9:104000000:105000000	13.0435	triploid	gain	9	104000000	105000000	1642529903	1643529903	sig.thresh	9	104000000	105000000	BAAT|MRPL50|ZNF189|ALDOB|TMEM246|RNF20|GRIN3A|PPP3R2	NA
9:105000000:106000000	13.0435	triploid	gain	9	105000000	106000000	1643529903	1644529903	sig.thresh	9	105000000	106000000	CYLC2	NA
9:107000000:108000000	13.0435	triploid	gain	9	107000000	108000000	1645529903	1646529903	sig.thresh	9	107000000	108000000	OR13F1|OR13C4|OR13C3|OR13C8|OR13C5|OR13C2|OR13C9|OR13D1|NIPSNAP3A|NIPSNAP3B|ABCA1	NA
9:108000000:109000000	13.0435	triploid	gain	9	108000000	109000000	1646529903	1647529903	sig.thresh	9	108000000	109000000	SLC44A1|FSD1L|FKTN|TAL2|TMEM38B	TAL2
9:109000000:110000000	13.0435	triploid	gain	9	109000000	110000000	1647529903	1648529903	sig.thresh	9	109000000	110000000	ZNF462	NA
9:110000000:111000000	13.0435	triploid	gain	9	110000000	111000000	1648529903	1649529903	sig.thresh	9	110000000	111000000	RAD23B|KLF4	KLF4
9:111000000:112000000	13.0435	triploid	gain	9	111000000	112000000	1649529903	1650529903	sig.thresh	9	111000000	112000000	ACTL7B|ACTL7A|IKBKAP|FAM206A|CTNNAL1|TMEM245|FRRS1L|EPB41L4B	NA
9:112000000:113000000	13.0435	triploid	gain	9	112000000	113000000	1650529903	1651529903	sig.thresh	9	112000000	113000000	EPB41L4B|PTPN3|PALM2|PALM2-AKAP2|AKAP2|C9orf152	NA
9:113000000:114000000	13.0435	triploid	gain	9	113000000	114000000	1651529903	1652529903	sig.thresh	9	113000000	114000000	TXN|TXNDC8|SVEP1|MUSK|LPAR1	NA
9:114000000:115000000	13.0435	triploid	gain	9	114000000	115000000	1652529903	1653529903	sig.thresh	9	114000000	115000000	OR2K2|KIAA0368|ZNF483|PTGR1|DNAJC25|DNAJC25-GNG10|GNG10|C9orf84|UGCG|SUSD1|PTBP3	NA
9:115000000:116000000	13.0435	triploid	gain	9	115000000	116000000	1653529903	1654529903	sig.thresh	9	115000000	116000000	PTBP3|HSDL2|C9orf147|KIAA1958|INIP|SNX30|SLC46A2|ZFP37|SLC31A2|FKBP15|SLC31A1	NA
9:116000000:117000000	13.0435	triploid	gain	9	116000000	117000000	1654529903	1655529903	sig.thresh	9	116000000	117000000	SLC31A1|CDC26|PRPF4|RNF183|WDR31|BSPRY|HDHD3|ALAD|POLE3|C9orf43|RGS3|ZNF618|AMBP|KIF12|COL27A1	NA
9:117000000:118000000	13.0435	triploid	gain	9	117000000	118000000	1655529903	1656529903	sig.thresh	9	117000000	118000000	COL27A1|ORM1|ORM2|AKNA|DFNB31|ATP6V1G1|C9orf91|TNFSF15|TNFSF8|TNC|DEC1	TNC
9:39000000:40000000	39.1304	triploid	gain	9	39000000	40000000	1577529903	1578529903	sig.thresh	9	39000000	40000000	CNTNAP3|SPATA31A1|SPATA31A2	NA
9:40000000:41000000	39.1304	triploid	gain	9	40000000	41000000	1578529903	1579529903	sig.thresh	9	40000000	41000000	SPATA31A3|ZNF658	NA
9:42000000:43000000	39.1304	triploid	gain	9	42000000	43000000	1580529903	1581529903	sig.thresh	9	42000000	43000000	ANKRD20A2|CBWD7|FOXD4L2	NA
9:69000000:70000000	39.1304	triploid	gain	9	69000000	70000000	1607529903	1608529903	sig.thresh	9	69000000	70000000	FOXD4L6|CBWD6|ANKRD20A4	NA
9:70000000:71000000	39.1304	triploid	gain	9	70000000	71000000	1608529903	1609529903	sig.thresh	9	70000000	71000000	FOXD4L5|FOXD4L4|CBWD5|CBWD3|FOXD4L3|PGM5	NA
9:84000000:85000000	13.0435	triploid	gain	9	84000000	85000000	1622529903	1623529903	sig.thresh	9	84000000	85000000	TLE1|SPATA31D1	NA
9:85000000:86000000	13.0435	triploid	gain	9	85000000	86000000	1623529903	1624529903	sig.thresh	9	85000000	86000000	RASEF|FRMD3	NA
9:86000000:87000000	13.0435	triploid	gain	9	86000000	87000000	1624529903	1625529903	sig.thresh	9	86000000	87000000	FRMD3|IDNK|UBQLN1|GKAP1|KIF27|C9orf64|HNRNPK|RMI1|SLC28A3	NA
9:88000000:89000000	13.0435	triploid	gain	9	88000000	89000000	1626529903	1627529903	sig.thresh	9	88000000	89000000	AGTPBP1|NAA35|GOLM1|C9orf153|ISCA1|ZCCHC6	NA
9:90000000:91000000	13.0435	triploid	gain	9	90000000	91000000	1628529903	1629529903	sig.thresh	9	90000000	91000000	DAPK1|CTSL|SPATA31E1|CDK20	NA
9:91000000:92000000	13.0435	triploid	gain	9	91000000	92000000	1629529903	1630529903	sig.thresh	9	91000000	92000000	SPIN1|NXNL2|C9orf47|S1PR3|SHC3|CKS2|SECISBP2|SEMA4D	NA
9:92000000:93000000	13.0435	triploid	gain	9	92000000	93000000	1630529903	1631529903	sig.thresh	9	92000000	93000000	SEMA4D|GADD45G	NA
9:94000000:95000000	13.0435	triploid	gain	9	94000000	95000000	1632529903	1633529903	sig.thresh	9	94000000	95000000	AUH|NFIL3|ROR2|SPTLC1|IARS	NA
9:95000000:96000000	13.0435	triploid	gain	9	95000000	96000000	1633529903	1634529903	sig.thresh	9	95000000	96000000	IARS|NOL8|CENPP|OGN|OMD|ASPN|ECM2|IPPK|BICD2|ZNF484|FGD3|SUSD3|C9orf89|NINJ1|WNK2	OMD|WNK2
9:96000000:97000000	13.0435	triploid	gain	9	96000000	97000000	1634529903	1635529903	sig.thresh	9	96000000	97000000	WNK2|C9orf129|FAM120AOS|FAM120A|PHF2|BARX1|PTPDC1	WNK2
9:97000000:98000000	13.0435	triploid	gain	9	97000000	98000000	1635529903	1636529903	sig.thresh	9	97000000	98000000	ZNF169|NUTM2F|HIATL1|FBP2|FBP1|C9orf3|FANCC	FANCC
9:98000000:99000000	13.0435	triploid	gain	9	98000000	99000000	1636529903	1637529903	sig.thresh	9	98000000	99000000	FANCC|PTCH1|ERCC6L2|HSD17B3	FANCC|PTCH1
9:99000000:100000000	13.0435	triploid	gain	9	99000000	100000000	1637529903	1638529903	sig.thresh	9	99000000	100000000	HSD17B3|SLC35D2|ZNF367|HABP4|CDC14B|AAED1|ZNF510|ZNF782|HIATL2|NUTM2G|CTSV	NA

## Sheet: All Bins
bin	prop	type	event	chr.x	start	stop	new.start	new.stop	threshold	allgenes	drivergenes
1:0:1000000	9.52381	hexaploid	gain	1	0	1000000	0	1000000	not.sig.thresh	OR4F5|OR4F29|OR4F16|SAMD11|NOC2L|KLHL17|PLEKHN1|C1orf170|HES4|ISG15|AGRN	NA
1:0:1000000	-23.8095	hexaploid	loss	1	0	1000000	0	1000000	not.sig.thresh	OR4F5|OR4F29|OR4F16|SAMD11|NOC2L|KLHL17|PLEKHN1|C1orf170|HES4|ISG15|AGRN	NA
1:0:1000000	0	triploid	gain	1	0	1000000	0	1000000	not.sig.thresh	OR4F5|OR4F29|OR4F16|SAMD11|NOC2L|KLHL17|PLEKHN1|C1orf170|HES4|ISG15|AGRN	NA
1:0:1000000	0	triploid	loss	1	0	1000000	0	1000000	not.sig.thresh	OR4F5|OR4F29|OR4F16|SAMD11|NOC2L|KLHL17|PLEKHN1|C1orf170|HES4|ISG15|AGRN	NA
1:1000000:2000000	-23.8095	hexaploid	loss	1	1000000	2000000	1000000	2000000	not.sig.thresh	RNF223|C1orf159|TTLL10|TNFRSF18|TNFRSF4|SDF4|B3GALT6|FAM132A|UBE2J2|SCNN1D|ACAP3|PUSL1|CPSF3L|GLTPD1|TAS1R3|DVL1|MXRA8|AURKAIP1|CCNL2|MRPL20|ANKRD65|TMEM88B|VWA1|ATAD3C|ATAD3B|ATAD3A|TMEM240|SSU72|C1orf233|MIB2|MMP23B|CDK11B|SLC35E2B|CDK11A|SLC35E2|NADK|GNB1|CALML6|TMEM52|C1orf222|GABRD|PRKCZ	NA
1:1000000:2000000	0	triploid	gain	1	1000000	2000000	1000000	2000000	not.sig.thresh	RNF223|C1orf159|TTLL10|TNFRSF18|TNFRSF4|SDF4|B3GALT6|FAM132A|UBE2J2|SCNN1D|ACAP3|PUSL1|CPSF3L|GLTPD1|TAS1R3|DVL1|MXRA8|AURKAIP1|CCNL2|MRPL20|ANKRD65|TMEM88B|VWA1|ATAD3C|ATAD3B|ATAD3A|TMEM240|SSU72|C1orf233|MIB2|MMP23B|CDK11B|SLC35E2B|CDK11A|SLC35E2|NADK|GNB1|CALML6|TMEM52|C1orf222|GABRD|PRKCZ	NA
1:1000000:2000000	9.52381	hexaploid	gain	1	1000000	2000000	1000000	2000000	not.sig.thresh	RNF223|C1orf159|TTLL10|TNFRSF18|TNFRSF4|SDF4|B3GALT6|FAM132A|UBE2J2|SCNN1D|ACAP3|PUSL1|CPSF3L|GLTPD1|TAS1R3|DVL1|MXRA8|AURKAIP1|CCNL2|MRPL20|ANKRD65|TMEM88B|VWA1|ATAD3C|ATAD3B|ATAD3A|TMEM240|SSU72|C1orf233|MIB2|MMP23B|CDK11B|SLC35E2B|CDK11A|SLC35E2|NADK|GNB1|CALML6|TMEM52|C1orf222|GABRD|PRKCZ	NA
1:1000000:2000000	0	triploid	loss	1	1000000	2000000	1000000	2000000	not.sig.thresh	RNF223|C1orf159|TTLL10|TNFRSF18|TNFRSF4|SDF4|B3GALT6|FAM132A|UBE2J2|SCNN1D|ACAP3|PUSL1|CPSF3L|GLTPD1|TAS1R3|DVL1|MXRA8|AURKAIP1|CCNL2|MRPL20|ANKRD65|TMEM88B|VWA1|ATAD3C|ATAD3B|ATAD3A|TMEM240|SSU72|C1orf233|MIB2|MMP23B|CDK11B|SLC35E2B|CDK11A|SLC35E2|NADK|GNB1|CALML6|TMEM52|C1orf222|GABRD|PRKCZ	NA
1:10000000:11000000	-4.34783	triploid	loss	1	10000000	11000000	10000000	11000000	not.sig.thresh	LZIC|NMNAT1|RBP7|UBE4B|KIF1B|PGD|APITD1|APITD1-CORT|CORT|DFFA|PEX14|CASZ1	NA
1:10000000:11000000	9.52381	hexaploid	gain	1	10000000	11000000	10000000	11000000	not.sig.thresh	LZIC|NMNAT1|RBP7|UBE4B|KIF1B|PGD|APITD1|APITD1-CORT|CORT|DFFA|PEX14|CASZ1	NA
1:10000000:11000000	-14.2857	hexaploid	loss	1	10000000	11000000	10000000	11000000	not.sig.thresh	LZIC|NMNAT1|RBP7|UBE4B|KIF1B|PGD|APITD1|APITD1-CORT|CORT|DFFA|PEX14|CASZ1	NA
1:10000000:11000000	0	triploid	gain	1	10000000	11000000	10000000	11000000	not.sig.thresh	LZIC|NMNAT1|RBP7|UBE4B|KIF1B|PGD|APITD1|APITD1-CORT|CORT|DFFA|PEX14|CASZ1	NA
1:100000000:101000000	0	triploid	loss	1	100000000	101000000	100000000	101000000	not.sig.thresh	PALMD|FRRS1|AGL|SLC35A3|HIAT1|SASS6|TRMT13|LRRC39|DBT|RTCA|CDC14A	NA
1:100000000:101000000	14.2857	hexaploid	gain	1	100000000	101000000	100000000	101000000	not.sig.thresh	PALMD|FRRS1|AGL|SLC35A3|HIAT1|SASS6|TRMT13|LRRC39|DBT|RTCA|CDC14A	NA
1:100000000:101000000	4.34783	triploid	gain	1	100000000	101000000	100000000	101000000	not.sig.thresh	PALMD|FRRS1|AGL|SLC35A3|HIAT1|SASS6|TRMT13|LRRC39|DBT|RTCA|CDC14A	NA
1:100000000:101000000	-4.7619	hexaploid	loss	1	100000000	101000000	100000000	101000000	not.sig.thresh	PALMD|FRRS1|AGL|SLC35A3|HIAT1|SASS6|TRMT13|LRRC39|DBT|RTCA|CDC14A	NA
1:101000000:102000000	-4.7619	hexaploid	loss	1	101000000	102000000	101000000	102000000	not.sig.thresh	GPR88|VCAM1|EXTL2|SLC30A7|DPH5|S1PR1	NA
1:101000000:102000000	0	triploid	gain	1	101000000	102000000	101000000	102000000	not.sig.thresh	GPR88|VCAM1|EXTL2|SLC30A7|DPH5|S1PR1	NA
1:101000000:102000000	-4.34783	triploid	loss	1	101000000	102000000	101000000	102000000	not.sig.thresh	GPR88|VCAM1|EXTL2|SLC30A7|DPH5|S1PR1	NA
1:101000000:102000000	14.2857	hexaploid	gain	1	101000000	102000000	101000000	102000000	not.sig.thresh	GPR88|VCAM1|EXTL2|SLC30A7|DPH5|S1PR1	NA
1:102000000:103000000	-4.34783	triploid	loss	1	102000000	103000000	102000000	103000000	not.sig.thresh	OLFM3	NA
1:102000000:103000000	0	triploid	gain	1	102000000	103000000	102000000	103000000	not.sig.thresh	OLFM3	NA
1:102000000:103000000	-4.7619	hexaploid	loss	1	102000000	103000000	102000000	103000000	not.sig.thresh	OLFM3	NA
1:102000000:103000000	14.2857	hexaploid	gain	1	102000000	103000000	102000000	103000000	not.sig.thresh	OLFM3	NA
1:103000000:104000000	-4.34783	triploid	loss	1	103000000	104000000	103000000	104000000	not.sig.thresh	COL11A1	NA
1:103000000:104000000	0	triploid	gain	1	103000000	104000000	103000000	104000000	not.sig.thresh	COL11A1	NA
1:103000000:104000000	14.2857	hexaploid	gain	1	103000000	104000000	103000000	104000000	not.sig.thresh	COL11A1	NA
1:103000000:104000000	-4.7619	hexaploid	loss	1	103000000	104000000	103000000	104000000	not.sig.thresh	COL11A1	NA
1:104000000:105000000	0	triploid	gain	1	104000000	105000000	104000000	105000000	not.sig.thresh	RNPC3|AMY2B|AMY2A|AMY1A|AMY1B|AMY1C	NA
1:104000000:105000000	14.2857	hexaploid	gain	1	104000000	105000000	104000000	105000000	not.sig.thresh	RNPC3|AMY2B|AMY2A|AMY1A|AMY1B|AMY1C	NA
1:104000000:105000000	-4.34783	triploid	loss	1	104000000	105000000	104000000	105000000	not.sig.thresh	RNPC3|AMY2B|AMY2A|AMY1A|AMY1B|AMY1C	NA
1:104000000:105000000	-4.7619	hexaploid	loss	1	104000000	105000000	104000000	105000000	not.sig.thresh	RNPC3|AMY2B|AMY2A|AMY1A|AMY1B|AMY1C	NA
1:107000000:108000000	9.52381	hexaploid	gain	1	107000000	108000000	107000000	108000000	not.sig.thresh	PRMT6|NTNG1	NA
1:107000000:108000000	-4.7619	hexaploid	loss	1	107000000	108000000	107000000	108000000	not.sig.thresh	PRMT6|NTNG1	NA
1:107000000:108000000	0	triploid	gain	1	107000000	108000000	107000000	108000000	not.sig.thresh	PRMT6|NTNG1	NA
1:107000000:108000000	-8.69565	triploid	loss	1	107000000	108000000	107000000	108000000	not.sig.thresh	PRMT6|NTNG1	NA
1:108000000:109000000	-8.69565	triploid	loss	1	108000000	109000000	108000000	109000000	not.sig.thresh	NTNG1|VAV3|SLC25A24|NBPF4|NBPF6	NA
1:108000000:109000000	0	triploid	gain	1	108000000	109000000	108000000	109000000	not.sig.thresh	NTNG1|VAV3|SLC25A24|NBPF4|NBPF6	NA
1:108000000:109000000	9.52381	hexaploid	gain	1	108000000	109000000	108000000	109000000	not.sig.thresh	NTNG1|VAV3|SLC25A24|NBPF4|NBPF6	NA
1:108000000:109000000	-4.7619	hexaploid	loss	1	108000000	109000000	108000000	109000000	not.sig.thresh	NTNG1|VAV3|SLC25A24|NBPF4|NBPF6	NA
1:109000000:110000000	-8.69565	triploid	loss	1	109000000	110000000	109000000	110000000	not.sig.thresh	NBPF6|FAM102B|HENMT1|PRPF38B|FNDC7|STXBP3|AKNAD1|GPSM2|CLCC1|WDR47|TAF13|TMEM167B|C1orf194|KIAA1324|SARS|CELSR2|PSRC1|MYBPHL|SORT1|PSMA5	NA
1:109000000:110000000	0	triploid	gain	1	109000000	110000000	109000000	110000000	not.sig.thresh	NBPF6|FAM102B|HENMT1|PRPF38B|FNDC7|STXBP3|AKNAD1|GPSM2|CLCC1|WDR47|TAF13|TMEM167B|C1orf194|KIAA1324|SARS|CELSR2|PSRC1|MYBPHL|SORT1|PSMA5	NA
1:109000000:110000000	9.52381	hexaploid	gain	1	109000000	110000000	109000000	110000000	not.sig.thresh	NBPF6|FAM102B|HENMT1|PRPF38B|FNDC7|STXBP3|AKNAD1|GPSM2|CLCC1|WDR47|TAF13|TMEM167B|C1orf194|KIAA1324|SARS|CELSR2|PSRC1|MYBPHL|SORT1|PSMA5	NA
1:109000000:110000000	-4.7619	hexaploid	loss	1	109000000	110000000	109000000	110000000	not.sig.thresh	NBPF6|FAM102B|HENMT1|PRPF38B|FNDC7|STXBP3|AKNAD1|GPSM2|CLCC1|WDR47|TAF13|TMEM167B|C1orf194|KIAA1324|SARS|CELSR2|PSRC1|MYBPHL|SORT1|PSMA5	NA
1:11000000:12000000	0	triploid	gain	1	11000000	12000000	11000000	12000000	not.sig.thresh	C1orf127|TARDBP|MASP2|SRM|EXOSC10|MTOR|ANGPTL7|UBIAD1|PTCHD2|FBXO2|FBXO44|FBXO6|MAD2L2|DRAXIN|AGTRAP|C1orf167|MTHFR|CLCN6|NPPA|NPPB|KIAA2013|PLOD1	MTOR
1:11000000:12000000	-14.2857	hexaploid	loss	1	11000000	12000000	11000000	12000000	not.sig.thresh	C1orf127|TARDBP|MASP2|SRM|EXOSC10|MTOR|ANGPTL7|UBIAD1|PTCHD2|FBXO2|FBXO44|FBXO6|MAD2L2|DRAXIN|AGTRAP|C1orf167|MTHFR|CLCN6|NPPA|NPPB|KIAA2013|PLOD1	MTOR
1:11000000:12000000	-4.34783	triploid	loss	1	11000000	12000000	11000000	12000000	not.sig.thresh	C1orf127|TARDBP|MASP2|SRM|EXOSC10|MTOR|ANGPTL7|UBIAD1|PTCHD2|FBXO2|FBXO44|FBXO6|MAD2L2|DRAXIN|AGTRAP|C1orf167|MTHFR|CLCN6|NPPA|NPPB|KIAA2013|PLOD1	MTOR
1:11000000:12000000	9.52381	hexaploid	gain	1	11000000	12000000	11000000	12000000	not.sig.thresh	C1orf127|TARDBP|MASP2|SRM|EXOSC10|MTOR|ANGPTL7|UBIAD1|PTCHD2|FBXO2|FBXO44|FBXO6|MAD2L2|DRAXIN|AGTRAP|C1orf167|MTHFR|CLCN6|NPPA|NPPB|KIAA2013|PLOD1	MTOR
1:110000000:111000000	-8.69565	triploid	loss	1	110000000	111000000	110000000	111000000	not.sig.thresh	SYPL2|ATXN7L2|CYB561D1|AMIGO1|GPR61|GNAI3|GNAT2|AMPD2|GSTM4|GSTM2|GSTM1|GSTM5|GSTM3|EPS8L3|CSF1|AHCYL1|STRIP1|ALX3|UBL4B|SLC6A17|KCNC4|RBM15|SLC16A4|LAMTOR5|PROK1	RBM15
1:110000000:111000000	0	triploid	gain	1	110000000	111000000	110000000	111000000	not.sig.thresh	SYPL2|ATXN7L2|CYB561D1|AMIGO1|GPR61|GNAI3|GNAT2|AMPD2|GSTM4|GSTM2|GSTM1|GSTM5|GSTM3|EPS8L3|CSF1|AHCYL1|STRIP1|ALX3|UBL4B|SLC6A17|KCNC4|RBM15|SLC16A4|LAMTOR5|PROK1	RBM15
1:110000000:111000000	9.52381	hexaploid	gain	1	110000000	111000000	110000000	111000000	not.sig.thresh	SYPL2|ATXN7L2|CYB561D1|AMIGO1|GPR61|GNAI3|GNAT2|AMPD2|GSTM4|GSTM2|GSTM1|GSTM5|GSTM3|EPS8L3|CSF1|AHCYL1|STRIP1|ALX3|UBL4B|SLC6A17|KCNC4|RBM15|SLC16A4|LAMTOR5|PROK1	RBM15
1:110000000:111000000	-4.7619	hexaploid	loss	1	110000000	111000000	110000000	111000000	not.sig.thresh	SYPL2|ATXN7L2|CYB561D1|AMIGO1|GPR61|GNAI3|GNAT2|AMPD2|GSTM4|GSTM2|GSTM1|GSTM5|GSTM3|EPS8L3|CSF1|AHCYL1|STRIP1|ALX3|UBL4B|SLC6A17|KCNC4|RBM15|SLC16A4|LAMTOR5|PROK1	RBM15
1:111000000:112000000	0	triploid	gain	1	111000000	112000000	111000000	112000000	not.sig.thresh	KCNA10|KCNA2|KCNA3|CD53|LRIF1|DRAM2|CEPT1|DENND2D|CHI3L2|CHIA|PIFO|OVGP1|WDR77|ATP5F1	NA
1:111000000:112000000	9.52381	hexaploid	gain	1	111000000	112000000	111000000	112000000	not.sig.thresh	KCNA10|KCNA2|KCNA3|CD53|LRIF1|DRAM2|CEPT1|DENND2D|CHI3L2|CHIA|PIFO|OVGP1|WDR77|ATP5F1	NA
1:111000000:112000000	-4.7619	hexaploid	loss	1	111000000	112000000	111000000	112000000	not.sig.thresh	KCNA10|KCNA2|KCNA3|CD53|LRIF1|DRAM2|CEPT1|DENND2D|CHI3L2|CHIA|PIFO|OVGP1|WDR77|ATP5F1	NA
1:111000000:112000000	-8.69565	triploid	loss	1	111000000	112000000	111000000	112000000	not.sig.thresh	KCNA10|KCNA2|KCNA3|CD53|LRIF1|DRAM2|CEPT1|DENND2D|CHI3L2|CHIA|PIFO|OVGP1|WDR77|ATP5F1	NA
1:112000000:113000000	9.52381	hexaploid	gain	1	112000000	113000000	112000000	113000000	not.sig.thresh	ATP5F1|C1orf162|ADORA3|RAP1A|FAM212B|DDX20|KCND3|CTTNBP2NL	NA
1:112000000:113000000	-8.69565	triploid	loss	1	112000000	113000000	112000000	113000000	not.sig.thresh	ATP5F1|C1orf162|ADORA3|RAP1A|FAM212B|DDX20|KCND3|CTTNBP2NL	NA
1:112000000:113000000	-4.7619	hexaploid	loss	1	112000000	113000000	112000000	113000000	not.sig.thresh	ATP5F1|C1orf162|ADORA3|RAP1A|FAM212B|DDX20|KCND3|CTTNBP2NL	NA
1:112000000:113000000	0	triploid	gain	1	112000000	113000000	112000000	113000000	not.sig.thresh	ATP5F1|C1orf162|ADORA3|RAP1A|FAM212B|DDX20|KCND3|CTTNBP2NL	NA
1:113000000:114000000	9.52381	hexaploid	gain	1	113000000	114000000	113000000	114000000	not.sig.thresh	CTTNBP2NL|WNT2B|ST7L|CAPZA1|MOV10|RHOC|PPM1J|FAM19A3|SLC16A1|LRIG2|MAGI3	NA
1:113000000:114000000	-4.7619	hexaploid	loss	1	113000000	114000000	113000000	114000000	not.sig.thresh	CTTNBP2NL|WNT2B|ST7L|CAPZA1|MOV10|RHOC|PPM1J|FAM19A3|SLC16A1|LRIG2|MAGI3	NA
1:113000000:114000000	0	triploid	gain	1	113000000	114000000	113000000	114000000	not.sig.thresh	CTTNBP2NL|WNT2B|ST7L|CAPZA1|MOV10|RHOC|PPM1J|FAM19A3|SLC16A1|LRIG2|MAGI3	NA
1:113000000:114000000	-8.69565	triploid	loss	1	113000000	114000000	113000000	114000000	not.sig.thresh	CTTNBP2NL|WNT2B|ST7L|CAPZA1|MOV10|RHOC|PPM1J|FAM19A3|SLC16A1|LRIG2|MAGI3	NA
1:114000000:115000000	-4.34783	triploid	loss	1	114000000	115000000	114000000	115000000	not.sig.thresh	MAGI3|PHTF1|RSBN1|PTPN22|BCL2L15|AP4B1|DCLRE1B|HIPK1|OLFML3|SYT6|TRIM33	TRIM33
1:114000000:115000000	-4.7619	hexaploid	loss	1	114000000	115000000	114000000	115000000	not.sig.thresh	MAGI3|PHTF1|RSBN1|PTPN22|BCL2L15|AP4B1|DCLRE1B|HIPK1|OLFML3|SYT6|TRIM33	TRIM33
1:114000000:115000000	9.52381	hexaploid	gain	1	114000000	115000000	114000000	115000000	not.sig.thresh	MAGI3|PHTF1|RSBN1|PTPN22|BCL2L15|AP4B1|DCLRE1B|HIPK1|OLFML3|SYT6|TRIM33	TRIM33
1:114000000:115000000	4.34783	triploid	gain	1	114000000	115000000	114000000	115000000	not.sig.thresh	MAGI3|PHTF1|RSBN1|PTPN22|BCL2L15|AP4B1|DCLRE1B|HIPK1|OLFML3|SYT6|TRIM33	TRIM33
1:115000000:116000000	9.52381	hexaploid	gain	1	115000000	116000000	115000000	116000000	not.sig.thresh	TRIM33|BCAS2|DENND2C|AMPD1|NRAS|CSDE1|SIKE1|SYCP1|TSHB|TSPAN2|NGF	TRIM33|NRAS
1:115000000:116000000	8.69565	triploid	gain	1	115000000	116000000	115000000	116000000	not.sig.thresh	TRIM33|BCAS2|DENND2C|AMPD1|NRAS|CSDE1|SIKE1|SYCP1|TSHB|TSPAN2|NGF	TRIM33|NRAS
1:115000000:116000000	-4.7619	hexaploid	loss	1	115000000	116000000	115000000	116000000	not.sig.thresh	TRIM33|BCAS2|DENND2C|AMPD1|NRAS|CSDE1|SIKE1|SYCP1|TSHB|TSPAN2|NGF	TRIM33|NRAS
1:115000000:116000000	-4.34783	triploid	loss	1	115000000	116000000	115000000	116000000	not.sig.thresh	TRIM33|BCAS2|DENND2C|AMPD1|NRAS|CSDE1|SIKE1|SYCP1|TSHB|TSPAN2|NGF	TRIM33|NRAS
1:116000000:117000000	-4.7619	hexaploid	loss	1	116000000	117000000	116000000	117000000	not.sig.thresh	VANGL1|CASQ2|NHLH2|SLC22A15|MAB21L3|ATP1A1	ATP1A1
1:116000000:117000000	-4.34783	triploid	loss	1	116000000	117000000	116000000	117000000	not.sig.thresh	VANGL1|CASQ2|NHLH2|SLC22A15|MAB21L3|ATP1A1	ATP1A1
1:116000000:117000000	8.69565	triploid	gain	1	116000000	117000000	116000000	117000000	not.sig.thresh	VANGL1|CASQ2|NHLH2|SLC22A15|MAB21L3|ATP1A1	ATP1A1
1:116000000:117000000	9.52381	hexaploid	gain	1	116000000	117000000	116000000	117000000	not.sig.thresh	VANGL1|CASQ2|NHLH2|SLC22A15|MAB21L3|ATP1A1	ATP1A1
1:117000000:118000000	-4.7619	hexaploid	loss	1	117000000	118000000	117000000	118000000	not.sig.thresh	CD58|IGSF3|C1orf137|CD2|PTGFRN|CD101|TTF2|TRIM45|VTCN1|MAN1A2	NA
1:117000000:118000000	-4.34783	triploid	loss	1	117000000	118000000	117000000	118000000	not.sig.thresh	CD58|IGSF3|C1orf137|CD2|PTGFRN|CD101|TTF2|TRIM45|VTCN1|MAN1A2	NA
1:117000000:118000000	8.69565	triploid	gain	1	117000000	118000000	117000000	118000000	not.sig.thresh	CD58|IGSF3|C1orf137|CD2|PTGFRN|CD101|TTF2|TRIM45|VTCN1|MAN1A2	NA
1:117000000:118000000	9.52381	hexaploid	gain	1	117000000	118000000	117000000	118000000	not.sig.thresh	CD58|IGSF3|C1orf137|CD2|PTGFRN|CD101|TTF2|TRIM45|VTCN1|MAN1A2	NA
1:118000000:119000000	-4.7619	hexaploid	loss	1	118000000	119000000	118000000	119000000	not.sig.thresh	MAN1A2|FAM46C|GDAP2|WDR3|SPAG17	NA
1:118000000:119000000	-4.34783	triploid	loss	1	118000000	119000000	118000000	119000000	not.sig.thresh	MAN1A2|FAM46C|GDAP2|WDR3|SPAG17	NA
1:118000000:119000000	8.69565	triploid	gain	1	118000000	119000000	118000000	119000000	not.sig.thresh	MAN1A2|FAM46C|GDAP2|WDR3|SPAG17	NA
1:118000000:119000000	9.52381	hexaploid	gain	1	118000000	119000000	118000000	119000000	not.sig.thresh	MAN1A2|FAM46C|GDAP2|WDR3|SPAG17	NA
1:119000000:120000000	8.69565	triploid	gain	1	119000000	120000000	119000000	120000000	not.sig.thresh	TBX15|WARS2|HAO2|HSD3B2	NA
1:119000000:120000000	9.52381	hexaploid	gain	1	119000000	120000000	119000000	120000000	not.sig.thresh	TBX15|WARS2|HAO2|HSD3B2	NA
1:119000000:120000000	-4.34783	triploid	loss	1	119000000	120000000	119000000	120000000	not.sig.thresh	TBX15|WARS2|HAO2|HSD3B2	NA
1:119000000:120000000	-4.7619	hexaploid	loss	1	119000000	120000000	119000000	120000000	not.sig.thresh	TBX15|WARS2|HAO2|HSD3B2	NA
1:12000000:13000000	0	triploid	gain	1	12000000	13000000	12000000	13000000	not.sig.thresh	PLOD1|MFN2|MIIP|TNFRSF8|TNFRSF1B|VPS13D|DHRS3|AADACL4|AADACL3|C1orf158|PRAMEF12|PRAMEF1|PRAMEF11|HNRNPCL1|PRAMEF2|PRAMEF4|PRAMEF10|PRAMEF7|PRAMEF6	NA
1:12000000:13000000	-4.34783	triploid	loss	1	12000000	13000000	12000000	13000000	not.sig.thresh	PLOD1|MFN2|MIIP|TNFRSF8|TNFRSF1B|VPS13D|DHRS3|AADACL4|AADACL3|C1orf158|PRAMEF12|PRAMEF1|PRAMEF11|HNRNPCL1|PRAMEF2|PRAMEF4|PRAMEF10|PRAMEF7|PRAMEF6	NA
1:12000000:13000000	9.52381	hexaploid	gain	1	12000000	13000000	12000000	13000000	not.sig.thresh	PLOD1|MFN2|MIIP|TNFRSF8|TNFRSF1B|VPS13D|DHRS3|AADACL4|AADACL3|C1orf158|PRAMEF12|PRAMEF1|PRAMEF11|HNRNPCL1|PRAMEF2|PRAMEF4|PRAMEF10|PRAMEF7|PRAMEF6	NA
1:12000000:13000000	-14.2857	hexaploid	loss	1	12000000	13000000	12000000	13000000	not.sig.thresh	PLOD1|MFN2|MIIP|TNFRSF8|TNFRSF1B|VPS13D|DHRS3|AADACL4|AADACL3|C1orf158|PRAMEF12|PRAMEF1|PRAMEF11|HNRNPCL1|PRAMEF2|PRAMEF4|PRAMEF10|PRAMEF7|PRAMEF6	NA
1:120000000:121000000	-4.7619	hexaploid	loss	1	120000000	121000000	120000000	121000000	not.sig.thresh	HSD3B1|ZNF697|PHGDH|HMGCS2|REG4|ADAM30|NOTCH2|FAM72B|FCGR1B	NOTCH2
1:120000000:121000000	9.52381	hexaploid	gain	1	120000000	121000000	120000000	121000000	not.sig.thresh	HSD3B1|ZNF697|PHGDH|HMGCS2|REG4|ADAM30|NOTCH2|FAM72B|FCGR1B	NOTCH2
1:120000000:121000000	8.69565	triploid	gain	1	120000000	121000000	120000000	121000000	not.sig.thresh	HSD3B1|ZNF697|PHGDH|HMGCS2|REG4|ADAM30|NOTCH2|FAM72B|FCGR1B	NOTCH2
1:120000000:121000000	-4.34783	triploid	loss	1	120000000	121000000	120000000	121000000	not.sig.thresh	HSD3B1|ZNF697|PHGDH|HMGCS2|REG4|ADAM30|NOTCH2|FAM72B|FCGR1B	NOTCH2
1:121000000:122000000	-4.7619	hexaploid	loss	1	121000000	122000000	121000000	122000000	not.sig.thresh	NA	NA
1:121000000:122000000	-8.69565	triploid	loss	1	121000000	122000000	121000000	122000000	not.sig.thresh	NA	NA
1:121000000:122000000	4.34783	triploid	gain	1	121000000	122000000	121000000	122000000	not.sig.thresh	NA	NA
1:121000000:122000000	9.52381	hexaploid	gain	1	121000000	122000000	121000000	122000000	not.sig.thresh	NA	NA
1:13000000:14000000	0	triploid	gain	1	13000000	14000000	13000000	14000000	not.sig.thresh	PRAMEF6|PRAMEF22|PRAMEF26|PRAMEF3|PRAMEF5|PRAMEF8|PRAMEF9|PRAMEF13|PRAMEF18|PRAMEF16|PRAMEF21|PRAMEF15|PRAMEF14|PRAMEF19|PRAMEF17|PRAMEF20|LRRC38|PDPN	NA
1:13000000:14000000	-4.34783	triploid	loss	1	13000000	14000000	13000000	14000000	not.sig.thresh	PRAMEF6|PRAMEF22|PRAMEF26|PRAMEF3|PRAMEF5|PRAMEF8|PRAMEF9|PRAMEF13|PRAMEF18|PRAMEF16|PRAMEF21|PRAMEF15|PRAMEF14|PRAMEF19|PRAMEF17|PRAMEF20|LRRC38|PDPN	NA
1:13000000:14000000	-14.2857	hexaploid	loss	1	13000000	14000000	13000000	14000000	not.sig.thresh	PRAMEF6|PRAMEF22|PRAMEF26|PRAMEF3|PRAMEF5|PRAMEF8|PRAMEF9|PRAMEF13|PRAMEF18|PRAMEF16|PRAMEF21|PRAMEF15|PRAMEF14|PRAMEF19|PRAMEF17|PRAMEF20|LRRC38|PDPN	NA
1:13000000:14000000	9.52381	hexaploid	gain	1	13000000	14000000	13000000	14000000	not.sig.thresh	PRAMEF6|PRAMEF22|PRAMEF26|PRAMEF3|PRAMEF5|PRAMEF8|PRAMEF9|PRAMEF13|PRAMEF18|PRAMEF16|PRAMEF21|PRAMEF15|PRAMEF14|PRAMEF19|PRAMEF17|PRAMEF20|LRRC38|PDPN	NA
1:14000000:15000000	-14.2857	hexaploid	loss	1	14000000	15000000	14000000	15000000	not.sig.thresh	PRDM2|KAZN	PRDM2
1:14000000:15000000	0	triploid	gain	1	14000000	15000000	14000000	15000000	not.sig.thresh	PRDM2|KAZN	PRDM2
1:14000000:15000000	4.7619	hexaploid	gain	1	14000000	15000000	14000000	15000000	not.sig.thresh	PRDM2|KAZN	PRDM2
1:14000000:15000000	-4.34783	triploid	loss	1	14000000	15000000	14000000	15000000	not.sig.thresh	PRDM2|KAZN	PRDM2
1:143000000:144000000	-4.34783	triploid	loss	1	143000000	144000000	143000000	144000000	not.sig.thresh	PPIAL4G|FAM72D	NA
1:143000000:144000000	-28.5714	hexaploid	loss	1	143000000	144000000	143000000	144000000	sig.thresh	PPIAL4G|FAM72D	NA
1:143000000:144000000	4.34783	triploid	gain	1	143000000	144000000	143000000	144000000	not.sig.thresh	PPIAL4G|FAM72D	NA
1:143000000:144000000	9.52381	hexaploid	gain	1	143000000	144000000	143000000	144000000	not.sig.thresh	PPIAL4G|FAM72D	NA
1:144000000:145000000	8.69565	triploid	gain	1	144000000	145000000	144000000	145000000	not.sig.thresh	NBPF8|PPIAL4B|NBPF9|PDE4DIP	PDE4DIP
1:144000000:145000000	9.52381	hexaploid	gain	1	144000000	145000000	144000000	145000000	not.sig.thresh	NBPF8|PPIAL4B|NBPF9|PDE4DIP	PDE4DIP
1:144000000:145000000	-42.8571	hexaploid	loss	1	144000000	145000000	144000000	145000000	sig.thresh	NBPF8|PPIAL4B|NBPF9|PDE4DIP	PDE4DIP
1:144000000:145000000	-4.34783	triploid	loss	1	144000000	145000000	144000000	145000000	not.sig.thresh	NBPF8|PPIAL4B|NBPF9|PDE4DIP	PDE4DIP
1:145000000:146000000	8.69565	triploid	gain	1	145000000	146000000	145000000	146000000	not.sig.thresh	PDE4DIP|NOTCH2NL|NBPF10|HFE2|TXNIP|POLR3GL|ANKRD34A|LIX1L|RBM8A|PEX11B|ITGA10|ANKRD35|PIAS3|NUDT17|POLR3C|RNF115|CD160|PDZK1|GPR89A|GPR89C	PDE4DIP
1:145000000:146000000	9.52381	hexaploid	gain	1	145000000	146000000	145000000	146000000	not.sig.thresh	PDE4DIP|NOTCH2NL|NBPF10|HFE2|TXNIP|POLR3GL|ANKRD34A|LIX1L|RBM8A|PEX11B|ITGA10|ANKRD35|PIAS3|NUDT17|POLR3C|RNF115|CD160|PDZK1|GPR89A|GPR89C	PDE4DIP
1:145000000:146000000	-42.8571	hexaploid	loss	1	145000000	146000000	145000000	146000000	sig.thresh	PDE4DIP|NOTCH2NL|NBPF10|HFE2|TXNIP|POLR3GL|ANKRD34A|LIX1L|RBM8A|PEX11B|ITGA10|ANKRD35|PIAS3|NUDT17|POLR3C|RNF115|CD160|PDZK1|GPR89A|GPR89C	PDE4DIP
1:145000000:146000000	-4.34783	triploid	loss	1	145000000	146000000	145000000	146000000	not.sig.thresh	PDE4DIP|NOTCH2NL|NBPF10|HFE2|TXNIP|POLR3GL|ANKRD34A|LIX1L|RBM8A|PEX11B|ITGA10|ANKRD35|PIAS3|NUDT17|POLR3C|RNF115|CD160|PDZK1|GPR89A|GPR89C	PDE4DIP
1:146000000:147000000	-42.8571	hexaploid	loss	1	146000000	147000000	146000000	147000000	sig.thresh	NBPF11|NBPF12|PRKAB2|FMO5|CHD1L	NA
1:146000000:147000000	-4.34783	triploid	loss	1	146000000	147000000	146000000	147000000	not.sig.thresh	NBPF11|NBPF12|PRKAB2|FMO5|CHD1L	NA
1:146000000:147000000	9.52381	hexaploid	gain	1	146000000	147000000	146000000	147000000	not.sig.thresh	NBPF11|NBPF12|PRKAB2|FMO5|CHD1L	NA
1:146000000:147000000	8.69565	triploid	gain	1	146000000	147000000	146000000	147000000	not.sig.thresh	NBPF11|NBPF12|PRKAB2|FMO5|CHD1L	NA
1:147000000:148000000	-42.8571	hexaploid	loss	1	147000000	148000000	147000000	148000000	sig.thresh	BCL9|ACP6|GJA5|GJA8|GPR89B|NBPF24|PPIAL4A	BCL9
1:147000000:148000000	-4.34783	triploid	loss	1	147000000	148000000	147000000	148000000	not.sig.thresh	BCL9|ACP6|GJA5|GJA8|GPR89B|NBPF24|PPIAL4A	BCL9
1:147000000:148000000	8.69565	triploid	gain	1	147000000	148000000	147000000	148000000	not.sig.thresh	BCL9|ACP6|GJA5|GJA8|GPR89B|NBPF24|PPIAL4A	BCL9
1:147000000:148000000	9.52381	hexaploid	gain	1	147000000	148000000	147000000	148000000	not.sig.thresh	BCL9|ACP6|GJA5|GJA8|GPR89B|NBPF24|PPIAL4A	BCL9
1:148000000:149000000	8.69565	triploid	gain	1	148000000	149000000	148000000	149000000	not.sig.thresh	NBPF14|PPIAL4D|NBPF20|NBPF15|NBPF16	NA
1:148000000:149000000	-4.34783	triploid	loss	1	148000000	149000000	148000000	149000000	not.sig.thresh	NBPF14|PPIAL4D|NBPF20|NBPF15|NBPF16	NA
1:148000000:149000000	-42.8571	hexaploid	loss	1	148000000	149000000	148000000	149000000	sig.thresh	NBPF14|PPIAL4D|NBPF20|NBPF15|NBPF16	NA
1:148000000:149000000	9.52381	hexaploid	gain	1	148000000	149000000	148000000	149000000	not.sig.thresh	NBPF14|PPIAL4D|NBPF20|NBPF15|NBPF16	NA
1:15000000:16000000	4.7619	hexaploid	gain	1	15000000	16000000	15000000	16000000	not.sig.thresh	KAZN|TMEM51|C1orf195|FHAD1|EFHD2|CTRC|CELA2A|CELA2B|CASP9|DNAJC16|AGMAT|DDI2|RSC1A1	CASP9
1:15000000:16000000	0	triploid	gain	1	15000000	16000000	15000000	16000000	not.sig.thresh	KAZN|TMEM51|C1orf195|FHAD1|EFHD2|CTRC|CELA2A|CELA2B|CASP9|DNAJC16|AGMAT|DDI2|RSC1A1	CASP9
1:15000000:16000000	-4.34783	triploid	loss	1	15000000	16000000	15000000	16000000	not.sig.thresh	KAZN|TMEM51|C1orf195|FHAD1|EFHD2|CTRC|CELA2A|CELA2B|CASP9|DNAJC16|AGMAT|DDI2|RSC1A1	CASP9
1:15000000:16000000	-19.0476	hexaploid	loss	1	15000000	16000000	15000000	16000000	not.sig.thresh	KAZN|TMEM51|C1orf195|FHAD1|EFHD2|CTRC|CELA2A|CELA2B|CASP9|DNAJC16|AGMAT|DDI2|RSC1A1	CASP9
1:150000000:151000000	0	hexaploid	gain	1	150000000	151000000	150000000	151000000	not.sig.thresh	VPS45|PLEKHO1|ANP32E|CA14|APH1A|C1orf54|C1orf51|MRPS21|PRPF3|RPRD2|TARS2|ECM1|ADAMTSL4|ADAMTSL4-AS1|MCL1|ENSA|GOLPH3L|HORMAD1|CTSS|CTSK|ARNT|SETDB1|CERS2|ANXA9|FAM63A|PRUNE	ARNT|SETDB1
1:150000000:151000000	4.34783	triploid	gain	1	150000000	151000000	150000000	151000000	not.sig.thresh	VPS45|PLEKHO1|ANP32E|CA14|APH1A|C1orf54|C1orf51|MRPS21|PRPF3|RPRD2|TARS2|ECM1|ADAMTSL4|ADAMTSL4-AS1|MCL1|ENSA|GOLPH3L|HORMAD1|CTSS|CTSK|ARNT|SETDB1|CERS2|ANXA9|FAM63A|PRUNE	ARNT|SETDB1
1:150000000:151000000	-38.0952	hexaploid	loss	1	150000000	151000000	150000000	151000000	sig.thresh	VPS45|PLEKHO1|ANP32E|CA14|APH1A|C1orf54|C1orf51|MRPS21|PRPF3|RPRD2|TARS2|ECM1|ADAMTSL4|ADAMTSL4-AS1|MCL1|ENSA|GOLPH3L|HORMAD1|CTSS|CTSK|ARNT|SETDB1|CERS2|ANXA9|FAM63A|PRUNE	ARNT|SETDB1
1:150000000:151000000	-4.34783	triploid	loss	1	150000000	151000000	150000000	151000000	not.sig.thresh	VPS45|PLEKHO1|ANP32E|CA14|APH1A|C1orf54|C1orf51|MRPS21|PRPF3|RPRD2|TARS2|ECM1|ADAMTSL4|ADAMTSL4-AS1|MCL1|ENSA|GOLPH3L|HORMAD1|CTSS|CTSK|ARNT|SETDB1|CERS2|ANXA9|FAM63A|PRUNE	ARNT|SETDB1
1:151000000:152000000	-38.0952	hexaploid	loss	1	151000000	152000000	151000000	152000000	sig.thresh	PRUNE|BNIPL|C1orf56|CDC42SE1|MLLT11|GABPB2|SEMA6C|TNFAIP8L2|SCNM1|LYSMD1|TMOD4|VPS72|PIP5K1A|PSMD4|ZNF687|PI4KB|RFX5|SELENBP1|PSMB4|POGZ|CGN|TUFT1|SNX27|CELF3|RIIAD1|MRPL9|OAZ3|TDRKH|LINGO4|RORC|C2CD4D|THEM5|THEM4|S100A10	MLLT11
1:151000000:152000000	-4.34783	triploid	loss	1	151000000	152000000	151000000	152000000	not.sig.thresh	PRUNE|BNIPL|C1orf56|CDC42SE1|MLLT11|GABPB2|SEMA6C|TNFAIP8L2|SCNM1|LYSMD1|TMOD4|VPS72|PIP5K1A|PSMD4|ZNF687|PI4KB|RFX5|SELENBP1|PSMB4|POGZ|CGN|TUFT1|SNX27|CELF3|RIIAD1|MRPL9|OAZ3|TDRKH|LINGO4|RORC|C2CD4D|THEM5|THEM4|S100A10	MLLT11
1:151000000:152000000	4.34783	triploid	gain	1	151000000	152000000	151000000	152000000	not.sig.thresh	PRUNE|BNIPL|C1orf56|CDC42SE1|MLLT11|GABPB2|SEMA6C|TNFAIP8L2|SCNM1|LYSMD1|TMOD4|VPS72|PIP5K1A|PSMD4|ZNF687|PI4KB|RFX5|SELENBP1|PSMB4|POGZ|CGN|TUFT1|SNX27|CELF3|RIIAD1|MRPL9|OAZ3|TDRKH|LINGO4|RORC|C2CD4D|THEM5|THEM4|S100A10	MLLT11
1:151000000:152000000	0	hexaploid	gain	1	151000000	152000000	151000000	152000000	not.sig.thresh	PRUNE|BNIPL|C1orf56|CDC42SE1|MLLT11|GABPB2|SEMA6C|TNFAIP8L2|SCNM1|LYSMD1|TMOD4|VPS72|PIP5K1A|PSMD4|ZNF687|PI4KB|RFX5|SELENBP1|PSMB4|POGZ|CGN|TUFT1|SNX27|CELF3|RIIAD1|MRPL9|OAZ3|TDRKH|LINGO4|RORC|C2CD4D|THEM5|THEM4|S100A10	MLLT11
1:152000000:153000000	-38.0952	hexaploid	loss	1	152000000	153000000	152000000	153000000	sig.thresh	S100A11|TCHHL1|TCHH|RPTN|HRNR|FLG|FLG2|CRNN|LCE5A|CRCT1|LCE3E|LCE3D|LCE3C|LCE3B|LCE3A|LCE2D|LCE2C|LCE2B|LCE2A|LCE4A|C1orf68|KPRP|LCE1F|LCE1E|LCE1D|LCE1C|LCE1B|LCE1A|LCE6A|SMCP|IVL|SPRR4|SPRR1A|SPRR3	NA
1:152000000:153000000	-4.34783	triploid	loss	1	152000000	153000000	152000000	153000000	not.sig.thresh	S100A11|TCHHL1|TCHH|RPTN|HRNR|FLG|FLG2|CRNN|LCE5A|CRCT1|LCE3E|LCE3D|LCE3C|LCE3B|LCE3A|LCE2D|LCE2C|LCE2B|LCE2A|LCE4A|C1orf68|KPRP|LCE1F|LCE1E|LCE1D|LCE1C|LCE1B|LCE1A|LCE6A|SMCP|IVL|SPRR4|SPRR1A|SPRR3	NA
1:152000000:153000000	4.34783	triploid	gain	1	152000000	153000000	152000000	153000000	not.sig.thresh	S100A11|TCHHL1|TCHH|RPTN|HRNR|FLG|FLG2|CRNN|LCE5A|CRCT1|LCE3E|LCE3D|LCE3C|LCE3B|LCE3A|LCE2D|LCE2C|LCE2B|LCE2A|LCE4A|C1orf68|KPRP|LCE1F|LCE1E|LCE1D|LCE1C|LCE1B|LCE1A|LCE6A|SMCP|IVL|SPRR4|SPRR1A|SPRR3	NA
1:152000000:153000000	0	hexaploid	gain	1	152000000	153000000	152000000	153000000	not.sig.thresh	S100A11|TCHHL1|TCHH|RPTN|HRNR|FLG|FLG2|CRNN|LCE5A|CRCT1|LCE3E|LCE3D|LCE3C|LCE3B|LCE3A|LCE2D|LCE2C|LCE2B|LCE2A|LCE4A|C1orf68|KPRP|LCE1F|LCE1E|LCE1D|LCE1C|LCE1B|LCE1A|LCE6A|SMCP|IVL|SPRR4|SPRR1A|SPRR3	NA
1:153000000:154000000	-33.3333	hexaploid	loss	1	153000000	154000000	153000000	154000000	sig.thresh	SPRR1B|SPRR2D|SPRR2A|SPRR2B|SPRR2E|SPRR2F|SPRR2G|LELP1|PRR9|LOR|PGLYRP3|PGLYRP4|S100A9|S100A12|S100A8|S100A7A|S100A7L2|S100A7|S100A6|S100A5|S100A4|S100A3|S100A2|S100A16|S100A14|S100A13|S100A1|CHTOP|SNAPIN|ILF2|NPR1|INTS3|SLC27A3|GATAD2B|DENND4B|CRTC2|SLC39A1|CREB3L4|JTB|RAB13|RPS27|NUP210L	S100A7
1:153000000:154000000	-4.34783	triploid	loss	1	153000000	154000000	153000000	154000000	not.sig.thresh	SPRR1B|SPRR2D|SPRR2A|SPRR2B|SPRR2E|SPRR2F|SPRR2G|LELP1|PRR9|LOR|PGLYRP3|PGLYRP4|S100A9|S100A12|S100A8|S100A7A|S100A7L2|S100A7|S100A6|S100A5|S100A4|S100A3|S100A2|S100A16|S100A14|S100A13|S100A1|CHTOP|SNAPIN|ILF2|NPR1|INTS3|SLC27A3|GATAD2B|DENND4B|CRTC2|SLC39A1|CREB3L4|JTB|RAB13|RPS27|NUP210L	S100A7
1:153000000:154000000	4.34783	triploid	gain	1	153000000	154000000	153000000	154000000	not.sig.thresh	SPRR1B|SPRR2D|SPRR2A|SPRR2B|SPRR2E|SPRR2F|SPRR2G|LELP1|PRR9|LOR|PGLYRP3|PGLYRP4|S100A9|S100A12|S100A8|S100A7A|S100A7L2|S100A7|S100A6|S100A5|S100A4|S100A3|S100A2|S100A16|S100A14|S100A13|S100A1|CHTOP|SNAPIN|ILF2|NPR1|INTS3|SLC27A3|GATAD2B|DENND4B|CRTC2|SLC39A1|CREB3L4|JTB|RAB13|RPS27|NUP210L	S100A7
1:153000000:154000000	0	hexaploid	gain	1	153000000	154000000	153000000	154000000	not.sig.thresh	SPRR1B|SPRR2D|SPRR2A|SPRR2B|SPRR2E|SPRR2F|SPRR2G|LELP1|PRR9|LOR|PGLYRP3|PGLYRP4|S100A9|S100A12|S100A8|S100A7A|S100A7L2|S100A7|S100A6|S100A5|S100A4|S100A3|S100A2|S100A16|S100A14|S100A13|S100A1|CHTOP|SNAPIN|ILF2|NPR1|INTS3|SLC27A3|GATAD2B|DENND4B|CRTC2|SLC39A1|CREB3L4|JTB|RAB13|RPS27|NUP210L	S100A7
1:154000000:155000000	4.34783	triploid	gain	1	154000000	155000000	154000000	155000000	not.sig.thresh	NUP210L|TPM3|C1orf189|C1orf43|UBAP2L|HAX1|AQP10|ATP8B2|IL6R|SHE|TDRD10|UBE2Q1|CHRNB2|ADAR|KCNN3|PMVK|PBXIP1|PYGO2|SHC1|CKS1B|FLAD1|LENEP|ZBTB7B|DCST2	TPM3
1:154000000:155000000	0	hexaploid	gain	1	154000000	155000000	154000000	155000000	not.sig.thresh	NUP210L|TPM3|C1orf189|C1orf43|UBAP2L|HAX1|AQP10|ATP8B2|IL6R|SHE|TDRD10|UBE2Q1|CHRNB2|ADAR|KCNN3|PMVK|PBXIP1|PYGO2|SHC1|CKS1B|FLAD1|LENEP|ZBTB7B|DCST2	TPM3
1:154000000:155000000	-8.69565	triploid	loss	1	154000000	155000000	154000000	155000000	not.sig.thresh	NUP210L|TPM3|C1orf189|C1orf43|UBAP2L|HAX1|AQP10|ATP8B2|IL6R|SHE|TDRD10|UBE2Q1|CHRNB2|ADAR|KCNN3|PMVK|PBXIP1|PYGO2|SHC1|CKS1B|FLAD1|LENEP|ZBTB7B|DCST2	TPM3
1:154000000:155000000	-33.3333	hexaploid	loss	1	154000000	155000000	154000000	155000000	sig.thresh	NUP210L|TPM3|C1orf189|C1orf43|UBAP2L|HAX1|AQP10|ATP8B2|IL6R|SHE|TDRD10|UBE2Q1|CHRNB2|ADAR|KCNN3|PMVK|PBXIP1|PYGO2|SHC1|CKS1B|FLAD1|LENEP|ZBTB7B|DCST2	TPM3
1:155000000:156000000	-8.69565	triploid	loss	1	155000000	156000000	155000000	156000000	not.sig.thresh	DCST2|DCST1|ADAM15|EFNA4|EFNA3|EFNA1|SLC50A1|DPM3|KRTCAP2|TRIM46|MUC1|THBS3|MTX1|GBA|FAM189B|SCAMP3|CLK2|HCN3|PKLR|FDPS|RUSC1|ASH1L|MSTO1|YY1AP1|DAP3|GON4L|SYT11|RIT1|KIAA0907|RXFP4|ARHGEF2|SSR2	MUC1
1:155000000:156000000	-33.3333	hexaploid	loss	1	155000000	156000000	155000000	156000000	sig.thresh	DCST2|DCST1|ADAM15|EFNA4|EFNA3|EFNA1|SLC50A1|DPM3|KRTCAP2|TRIM46|MUC1|THBS3|MTX1|GBA|FAM189B|SCAMP3|CLK2|HCN3|PKLR|FDPS|RUSC1|ASH1L|MSTO1|YY1AP1|DAP3|GON4L|SYT11|RIT1|KIAA0907|RXFP4|ARHGEF2|SSR2	MUC1
1:155000000:156000000	0	hexaploid	gain	1	155000000	156000000	155000000	156000000	not.sig.thresh	DCST2|DCST1|ADAM15|EFNA4|EFNA3|EFNA1|SLC50A1|DPM3|KRTCAP2|TRIM46|MUC1|THBS3|MTX1|GBA|FAM189B|SCAMP3|CLK2|HCN3|PKLR|FDPS|RUSC1|ASH1L|MSTO1|YY1AP1|DAP3|GON4L|SYT11|RIT1|KIAA0907|RXFP4|ARHGEF2|SSR2	MUC1
1:155000000:156000000	4.34783	triploid	gain	1	155000000	156000000	155000000	156000000	not.sig.thresh	DCST2|DCST1|ADAM15|EFNA4|EFNA3|EFNA1|SLC50A1|DPM3|KRTCAP2|TRIM46|MUC1|THBS3|MTX1|GBA|FAM189B|SCAMP3|CLK2|HCN3|PKLR|FDPS|RUSC1|ASH1L|MSTO1|YY1AP1|DAP3|GON4L|SYT11|RIT1|KIAA0907|RXFP4|ARHGEF2|SSR2	MUC1
1:156000000:157000000	0	hexaploid	gain	1	156000000	157000000	156000000	157000000	not.sig.thresh	UBQLN4|LAMTOR2|RAB25|MEX3A|LMNA|SEMA4A|SLC25A44|PMF1-BGLAP|PMF1|BGLAP|PAQR6|SMG5|TMEM79|C1orf85|VHLL|CCT3|TSACC|RHBG|C1orf61|MEF2D|IQGAP3|TTC24|APOA1BP|GPATCH4|HAPLN2|BCAN|NES|CRABP2|ISG20L2|RRNAD1|MRPL24|HDGF|PRCC|SH2D2A|NTRK1|INSRR|PEAR1|LRRC71|ARHGEF11	LMNA|PRCC|NTRK1
1:156000000:157000000	-33.3333	hexaploid	loss	1	156000000	157000000	156000000	157000000	sig.thresh	UBQLN4|LAMTOR2|RAB25|MEX3A|LMNA|SEMA4A|SLC25A44|PMF1-BGLAP|PMF1|BGLAP|PAQR6|SMG5|TMEM79|C1orf85|VHLL|CCT3|TSACC|RHBG|C1orf61|MEF2D|IQGAP3|TTC24|APOA1BP|GPATCH4|HAPLN2|BCAN|NES|CRABP2|ISG20L2|RRNAD1|MRPL24|HDGF|PRCC|SH2D2A|NTRK1|INSRR|PEAR1|LRRC71|ARHGEF11	LMNA|PRCC|NTRK1
1:156000000:157000000	4.34783	triploid	gain	1	156000000	157000000	156000000	157000000	not.sig.thresh	UBQLN4|LAMTOR2|RAB25|MEX3A|LMNA|SEMA4A|SLC25A44|PMF1-BGLAP|PMF1|BGLAP|PAQR6|SMG5|TMEM79|C1orf85|VHLL|CCT3|TSACC|RHBG|C1orf61|MEF2D|IQGAP3|TTC24|APOA1BP|GPATCH4|HAPLN2|BCAN|NES|CRABP2|ISG20L2|RRNAD1|MRPL24|HDGF|PRCC|SH2D2A|NTRK1|INSRR|PEAR1|LRRC71|ARHGEF11	LMNA|PRCC|NTRK1
1:156000000:157000000	-8.69565	triploid	loss	1	156000000	157000000	156000000	157000000	not.sig.thresh	UBQLN4|LAMTOR2|RAB25|MEX3A|LMNA|SEMA4A|SLC25A44|PMF1-BGLAP|PMF1|BGLAP|PAQR6|SMG5|TMEM79|C1orf85|VHLL|CCT3|TSACC|RHBG|C1orf61|MEF2D|IQGAP3|TTC24|APOA1BP|GPATCH4|HAPLN2|BCAN|NES|CRABP2|ISG20L2|RRNAD1|MRPL24|HDGF|PRCC|SH2D2A|NTRK1|INSRR|PEAR1|LRRC71|ARHGEF11	LMNA|PRCC|NTRK1
1:157000000:158000000	0	hexaploid	gain	1	157000000	158000000	157000000	158000000	not.sig.thresh	ARHGEF11|ETV3L|ETV3|FCRL5|FCRL4|FCRL3|FCRL2|FCRL1|CD5L|KIRREL	FCRL4
1:157000000:158000000	-8.69565	triploid	loss	1	157000000	158000000	157000000	158000000	not.sig.thresh	ARHGEF11|ETV3L|ETV3|FCRL5|FCRL4|FCRL3|FCRL2|FCRL1|CD5L|KIRREL	FCRL4
1:157000000:158000000	-33.3333	hexaploid	loss	1	157000000	158000000	157000000	158000000	sig.thresh	ARHGEF11|ETV3L|ETV3|FCRL5|FCRL4|FCRL3|FCRL2|FCRL1|CD5L|KIRREL	FCRL4
1:157000000:158000000	0	triploid	gain	1	157000000	158000000	157000000	158000000	not.sig.thresh	ARHGEF11|ETV3L|ETV3|FCRL5|FCRL4|FCRL3|FCRL2|FCRL1|CD5L|KIRREL	FCRL4
1:158000000:159000000	0	triploid	gain	1	158000000	159000000	158000000	159000000	not.sig.thresh	KIRREL|CD1D|CD1A|CD1C|CD1B|CD1E|OR10T2|OR10K2|OR10K1|OR10R2|OR6Y1|OR6P1|OR10X1|OR10Z1|SPTA1|OR6K2|OR6K3|OR6K6|OR6N1|OR6N2|MNDA|PYHIN1|IFI16	NA
1:158000000:159000000	-33.3333	hexaploid	loss	1	158000000	159000000	158000000	159000000	sig.thresh	KIRREL|CD1D|CD1A|CD1C|CD1B|CD1E|OR10T2|OR10K2|OR10K1|OR10R2|OR6Y1|OR6P1|OR10X1|OR10Z1|SPTA1|OR6K2|OR6K3|OR6K6|OR6N1|OR6N2|MNDA|PYHIN1|IFI16	NA
1:158000000:159000000	0	hexaploid	gain	1	158000000	159000000	158000000	159000000	not.sig.thresh	KIRREL|CD1D|CD1A|CD1C|CD1B|CD1E|OR10T2|OR10K2|OR10K1|OR10R2|OR6Y1|OR6P1|OR10X1|OR10Z1|SPTA1|OR6K2|OR6K3|OR6K6|OR6N1|OR6N2|MNDA|PYHIN1|IFI16	NA
1:158000000:159000000	-8.69565	triploid	loss	1	158000000	159000000	158000000	159000000	not.sig.thresh	KIRREL|CD1D|CD1A|CD1C|CD1B|CD1E|OR10T2|OR10K2|OR10K1|OR10R2|OR6Y1|OR6P1|OR10X1|OR10Z1|SPTA1|OR6K2|OR6K3|OR6K6|OR6N1|OR6N2|MNDA|PYHIN1|IFI16	NA
1:159000000:160000000	0	triploid	gain	1	159000000	160000000	159000000	160000000	not.sig.thresh	IFI16|AIM2|CADM3|DARC|FCER1A|OR10J3|OR10J1|OR10J5|APCS|CRP|DUSP23|FCRL6|SLAMF8|C1orf204|VSIG8|CCDC19|TAGLN2|IGSF9|SLAMF9|PIGM	NA
1:159000000:160000000	-33.3333	hexaploid	loss	1	159000000	160000000	159000000	160000000	sig.thresh	IFI16|AIM2|CADM3|DARC|FCER1A|OR10J3|OR10J1|OR10J5|APCS|CRP|DUSP23|FCRL6|SLAMF8|C1orf204|VSIG8|CCDC19|TAGLN2|IGSF9|SLAMF9|PIGM	NA
1:159000000:160000000	0	hexaploid	gain	1	159000000	160000000	159000000	160000000	not.sig.thresh	IFI16|AIM2|CADM3|DARC|FCER1A|OR10J3|OR10J1|OR10J5|APCS|CRP|DUSP23|FCRL6|SLAMF8|C1orf204|VSIG8|CCDC19|TAGLN2|IGSF9|SLAMF9|PIGM	NA
1:159000000:160000000	-8.69565	triploid	loss	1	159000000	160000000	159000000	160000000	not.sig.thresh	IFI16|AIM2|CADM3|DARC|FCER1A|OR10J3|OR10J1|OR10J5|APCS|CRP|DUSP23|FCRL6|SLAMF8|C1orf204|VSIG8|CCDC19|TAGLN2|IGSF9|SLAMF9|PIGM	NA
1:16000000:17000000	0	triploid	gain	1	16000000	17000000	16000000	17000000	not.sig.thresh	PLEKHM2|SLC25A34|TMEM82|FBLIM1|SPEN|ZBTB17|C1orf64|HSPB7|CLCNKA|CLCNKB|FAM131C|EPHA2|ARHGEF19|C1orf134|RSG1|FBXO42|SZRD1|SPATA21|NECAP2|FAM231B|NBPF1|FAM231A	SPEN
1:16000000:17000000	-4.34783	triploid	loss	1	16000000	17000000	16000000	17000000	not.sig.thresh	PLEKHM2|SLC25A34|TMEM82|FBLIM1|SPEN|ZBTB17|C1orf64|HSPB7|CLCNKA|CLCNKB|FAM131C|EPHA2|ARHGEF19|C1orf134|RSG1|FBXO42|SZRD1|SPATA21|NECAP2|FAM231B|NBPF1|FAM231A	SPEN
1:16000000:17000000	-19.0476	hexaploid	loss	1	16000000	17000000	16000000	17000000	not.sig.thresh	PLEKHM2|SLC25A34|TMEM82|FBLIM1|SPEN|ZBTB17|C1orf64|HSPB7|CLCNKA|CLCNKB|FAM131C|EPHA2|ARHGEF19|C1orf134|RSG1|FBXO42|SZRD1|SPATA21|NECAP2|FAM231B|NBPF1|FAM231A	SPEN
1:16000000:17000000	4.7619	hexaploid	gain	1	16000000	17000000	16000000	17000000	not.sig.thresh	PLEKHM2|SLC25A34|TMEM82|FBLIM1|SPEN|ZBTB17|C1orf64|HSPB7|CLCNKA|CLCNKB|FAM131C|EPHA2|ARHGEF19|C1orf134|RSG1|FBXO42|SZRD1|SPATA21|NECAP2|FAM231B|NBPF1|FAM231A	SPEN
1:160000000:161000000	0	triploid	gain	1	160000000	161000000	160000000	161000000	not.sig.thresh	PIGM|KCNJ10|KCNJ9|IGSF8|ATP1A2|ATP1A4|CASQ1|PEA15|DCAF8|PEX19|COPA|NCSTN|NHLH1|VANGL2|SLAMF6|CD84|SLAMF1|CD48|SLAMF7|LY9|CD244|ITLN1|ITLN2|F11R	NA
1:160000000:161000000	-33.3333	hexaploid	loss	1	160000000	161000000	160000000	161000000	sig.thresh	PIGM|KCNJ10|KCNJ9|IGSF8|ATP1A2|ATP1A4|CASQ1|PEA15|DCAF8|PEX19|COPA|NCSTN|NHLH1|VANGL2|SLAMF6|CD84|SLAMF1|CD48|SLAMF7|LY9|CD244|ITLN1|ITLN2|F11R	NA
1:160000000:161000000	0	hexaploid	gain	1	160000000	161000000	160000000	161000000	not.sig.thresh	PIGM|KCNJ10|KCNJ9|IGSF8|ATP1A2|ATP1A4|CASQ1|PEA15|DCAF8|PEX19|COPA|NCSTN|NHLH1|VANGL2|SLAMF6|CD84|SLAMF1|CD48|SLAMF7|LY9|CD244|ITLN1|ITLN2|F11R	NA
1:160000000:161000000	-8.69565	triploid	loss	1	160000000	161000000	160000000	161000000	not.sig.thresh	PIGM|KCNJ10|KCNJ9|IGSF8|ATP1A2|ATP1A4|CASQ1|PEA15|DCAF8|PEX19|COPA|NCSTN|NHLH1|VANGL2|SLAMF6|CD84|SLAMF1|CD48|SLAMF7|LY9|CD244|ITLN1|ITLN2|F11R	NA
1:161000000:162000000	-33.3333	hexaploid	loss	1	161000000	162000000	161000000	162000000	sig.thresh	TSTD1|USF1|ARHGAP30|PVRL4|KLHDC9|PFDN2|NIT1|DEDD|UFC1|USP21|PPOX|B4GALT3|ADAMTS4|NDUFS2|FCER1G|APOA2|TOMM40L|NR1I3|PCP4L1|MPZ|SDHC|C1orf192|FCGR2A|HSPA6|FCGR3A|FCGR2B|FCGR3B|FCRLA|FCRLB|DUSP12|ATF6|OLFML2B	SDHC|FCGR2B
1:161000000:162000000	0	hexaploid	gain	1	161000000	162000000	161000000	162000000	not.sig.thresh	TSTD1|USF1|ARHGAP30|PVRL4|KLHDC9|PFDN2|NIT1|DEDD|UFC1|USP21|PPOX|B4GALT3|ADAMTS4|NDUFS2|FCER1G|APOA2|TOMM40L|NR1I3|PCP4L1|MPZ|SDHC|C1orf192|FCGR2A|HSPA6|FCGR3A|FCGR2B|FCGR3B|FCRLA|FCRLB|DUSP12|ATF6|OLFML2B	SDHC|FCGR2B
1:161000000:162000000	-8.69565	triploid	loss	1	161000000	162000000	161000000	162000000	not.sig.thresh	TSTD1|USF1|ARHGAP30|PVRL4|KLHDC9|PFDN2|NIT1|DEDD|UFC1|USP21|PPOX|B4GALT3|ADAMTS4|NDUFS2|FCER1G|APOA2|TOMM40L|NR1I3|PCP4L1|MPZ|SDHC|C1orf192|FCGR2A|HSPA6|FCGR3A|FCGR2B|FCGR3B|FCRLA|FCRLB|DUSP12|ATF6|OLFML2B	SDHC|FCGR2B
1:161000000:162000000	0	triploid	gain	1	161000000	162000000	161000000	162000000	not.sig.thresh	TSTD1|USF1|ARHGAP30|PVRL4|KLHDC9|PFDN2|NIT1|DEDD|UFC1|USP21|PPOX|B4GALT3|ADAMTS4|NDUFS2|FCER1G|APOA2|TOMM40L|NR1I3|PCP4L1|MPZ|SDHC|C1orf192|FCGR2A|HSPA6|FCGR3A|FCGR2B|FCGR3B|FCRLA|FCRLB|DUSP12|ATF6|OLFML2B	SDHC|FCGR2B
1:162000000:163000000	0	hexaploid	gain	1	162000000	163000000	162000000	163000000	not.sig.thresh	NOS1AP|C1orf226|C1orf111|SH2D1B|UHMK1|UAP1|DDR2|HSD17B7|C1orf110	DDR2
1:162000000:163000000	0	triploid	gain	1	162000000	163000000	162000000	163000000	not.sig.thresh	NOS1AP|C1orf226|C1orf111|SH2D1B|UHMK1|UAP1|DDR2|HSD17B7|C1orf110	DDR2
1:162000000:163000000	-8.69565	triploid	loss	1	162000000	163000000	162000000	163000000	not.sig.thresh	NOS1AP|C1orf226|C1orf111|SH2D1B|UHMK1|UAP1|DDR2|HSD17B7|C1orf110	DDR2
1:162000000:163000000	-28.5714	hexaploid	loss	1	162000000	163000000	162000000	163000000	sig.thresh	NOS1AP|C1orf226|C1orf111|SH2D1B|UHMK1|UAP1|DDR2|HSD17B7|C1orf110	DDR2
1:163000000:164000000	0	triploid	gain	1	163000000	164000000	163000000	164000000	not.sig.thresh	RGS4|RGS5|NUF2	NA
1:163000000:164000000	-28.5714	hexaploid	loss	1	163000000	164000000	163000000	164000000	sig.thresh	RGS4|RGS5|NUF2	NA
1:163000000:164000000	0	hexaploid	gain	1	163000000	164000000	163000000	164000000	not.sig.thresh	RGS4|RGS5|NUF2	NA
1:163000000:164000000	-8.69565	triploid	loss	1	163000000	164000000	163000000	164000000	not.sig.thresh	RGS4|RGS5|NUF2	NA
1:164000000:165000000	-28.5714	hexaploid	loss	1	164000000	165000000	164000000	165000000	sig.thresh	PBX1	PBX1
1:164000000:165000000	0	triploid	gain	1	164000000	165000000	164000000	165000000	not.sig.thresh	PBX1	PBX1
1:164000000:165000000	0	hexaploid	gain	1	164000000	165000000	164000000	165000000	not.sig.thresh	PBX1	PBX1
1:164000000:165000000	-8.69565	triploid	loss	1	164000000	165000000	164000000	165000000	not.sig.thresh	PBX1	PBX1
1:165000000:166000000	-28.5714	hexaploid	loss	1	165000000	166000000	165000000	166000000	sig.thresh	LMX1A|RXRG|LRRC52|MGST3|ALDH9A1|TMCO1|UCK2	NA
1:165000000:166000000	0	hexaploid	gain	1	165000000	166000000	165000000	166000000	not.sig.thresh	LMX1A|RXRG|LRRC52|MGST3|ALDH9A1|TMCO1|UCK2	NA
1:165000000:166000000	-8.69565	triploid	loss	1	165000000	166000000	165000000	166000000	not.sig.thresh	LMX1A|RXRG|LRRC52|MGST3|ALDH9A1|TMCO1|UCK2	NA
1:165000000:166000000	0	triploid	gain	1	165000000	166000000	165000000	166000000	not.sig.thresh	LMX1A|RXRG|LRRC52|MGST3|ALDH9A1|TMCO1|UCK2	NA
1:166000000:167000000	-28.5714	hexaploid	loss	1	166000000	167000000	166000000	167000000	sig.thresh	FAM78B|POGK|TADA1|ILDR2|MAEL	NA
1:166000000:167000000	-8.69565	triploid	loss	1	166000000	167000000	166000000	167000000	not.sig.thresh	FAM78B|POGK|TADA1|ILDR2|MAEL	NA
1:166000000:167000000	0	triploid	gain	1	166000000	167000000	166000000	167000000	not.sig.thresh	FAM78B|POGK|TADA1|ILDR2|MAEL	NA
1:166000000:167000000	0	hexaploid	gain	1	166000000	167000000	166000000	167000000	not.sig.thresh	FAM78B|POGK|TADA1|ILDR2|MAEL	NA
1:167000000:168000000	0	triploid	gain	1	167000000	168000000	167000000	168000000	not.sig.thresh	GPA33|DUSP27|POU2F1|CD247|CREG1|RCSD1|MPZL1|ADCY10|MPC2|DCAF6	NA
1:167000000:168000000	-28.5714	hexaploid	loss	1	167000000	168000000	167000000	168000000	sig.thresh	GPA33|DUSP27|POU2F1|CD247|CREG1|RCSD1|MPZL1|ADCY10|MPC2|DCAF6	NA
1:167000000:168000000	-8.69565	triploid	loss	1	167000000	168000000	167000000	168000000	not.sig.thresh	GPA33|DUSP27|POU2F1|CD247|CREG1|RCSD1|MPZL1|ADCY10|MPC2|DCAF6	NA
1:167000000:168000000	0	hexaploid	gain	1	167000000	168000000	167000000	168000000	not.sig.thresh	GPA33|DUSP27|POU2F1|CD247|CREG1|RCSD1|MPZL1|ADCY10|MPC2|DCAF6	NA
1:168000000:169000000	0	triploid	gain	1	168000000	169000000	168000000	169000000	not.sig.thresh	DCAF6|GPR161|TIPRL|SFT2D2|TBX19|XCL2|XCL1|DPT	NA
1:168000000:169000000	-28.5714	hexaploid	loss	1	168000000	169000000	168000000	169000000	sig.thresh	DCAF6|GPR161|TIPRL|SFT2D2|TBX19|XCL2|XCL1|DPT	NA
1:168000000:169000000	0	hexaploid	gain	1	168000000	169000000	168000000	169000000	not.sig.thresh	DCAF6|GPR161|TIPRL|SFT2D2|TBX19|XCL2|XCL1|DPT	NA
1:168000000:169000000	-8.69565	triploid	loss	1	168000000	169000000	168000000	169000000	not.sig.thresh	DCAF6|GPR161|TIPRL|SFT2D2|TBX19|XCL2|XCL1|DPT	NA
1:169000000:170000000	-28.5714	hexaploid	loss	1	169000000	170000000	169000000	170000000	sig.thresh	ATP1B1|NME7|BLZF1|CCDC181|SLC19A2|F5|SELP|C1orf112|SELL|SELE|METTL18|SCYL3|KIFAP3	NA
1:169000000:170000000	0	hexaploid	gain	1	169000000	170000000	169000000	170000000	not.sig.thresh	ATP1B1|NME7|BLZF1|CCDC181|SLC19A2|F5|SELP|C1orf112|SELL|SELE|METTL18|SCYL3|KIFAP3	NA
1:169000000:170000000	0	triploid	gain	1	169000000	170000000	169000000	170000000	not.sig.thresh	ATP1B1|NME7|BLZF1|CCDC181|SLC19A2|F5|SELP|C1orf112|SELL|SELE|METTL18|SCYL3|KIFAP3	NA
1:169000000:170000000	-8.69565	triploid	loss	1	169000000	170000000	169000000	170000000	not.sig.thresh	ATP1B1|NME7|BLZF1|CCDC181|SLC19A2|F5|SELP|C1orf112|SELL|SELE|METTL18|SCYL3|KIFAP3	NA
1:17000000:18000000	0	triploid	gain	1	17000000	18000000	17000000	18000000	not.sig.thresh	FAM231A|FAM231C|CROCC|MFAP2|ATP13A2|SDHB|PADI2|PADI1|PADI3|PADI4|RCC2|ARHGEF10L	SDHB|ARHGEF10L
1:17000000:18000000	-4.34783	triploid	loss	1	17000000	18000000	17000000	18000000	not.sig.thresh	FAM231A|FAM231C|CROCC|MFAP2|ATP13A2|SDHB|PADI2|PADI1|PADI3|PADI4|RCC2|ARHGEF10L	SDHB|ARHGEF10L
1:17000000:18000000	-19.0476	hexaploid	loss	1	17000000	18000000	17000000	18000000	not.sig.thresh	FAM231A|FAM231C|CROCC|MFAP2|ATP13A2|SDHB|PADI2|PADI1|PADI3|PADI4|RCC2|ARHGEF10L	SDHB|ARHGEF10L
1:17000000:18000000	4.7619	hexaploid	gain	1	17000000	18000000	17000000	18000000	not.sig.thresh	FAM231A|FAM231C|CROCC|MFAP2|ATP13A2|SDHB|PADI2|PADI1|PADI3|PADI4|RCC2|ARHGEF10L	SDHB|ARHGEF10L
1:170000000:171000000	0	hexaploid	gain	1	170000000	171000000	170000000	171000000	not.sig.thresh	KIFAP3|METTL11B|GORAB|PRRX1|MROH9	PRRX1
1:170000000:171000000	-8.69565	triploid	loss	1	170000000	171000000	170000000	171000000	not.sig.thresh	KIFAP3|METTL11B|GORAB|PRRX1|MROH9	PRRX1
1:170000000:171000000	-28.5714	hexaploid	loss	1	170000000	171000000	170000000	171000000	sig.thresh	KIFAP3|METTL11B|GORAB|PRRX1|MROH9	PRRX1
1:170000000:171000000	0	triploid	gain	1	170000000	171000000	170000000	171000000	not.sig.thresh	KIFAP3|METTL11B|GORAB|PRRX1|MROH9	PRRX1
1:171000000:172000000	0	triploid	gain	1	171000000	172000000	171000000	172000000	not.sig.thresh	MROH9|FMO3|FMO6P|FMO2|FMO1|FMO4|PRRC2C|MYOC|VAMP4|METTL13|DNM3	NA
1:171000000:172000000	-28.5714	hexaploid	loss	1	171000000	172000000	171000000	172000000	sig.thresh	MROH9|FMO3|FMO6P|FMO2|FMO1|FMO4|PRRC2C|MYOC|VAMP4|METTL13|DNM3	NA
1:171000000:172000000	0	hexaploid	gain	1	171000000	172000000	171000000	172000000	not.sig.thresh	MROH9|FMO3|FMO6P|FMO2|FMO1|FMO4|PRRC2C|MYOC|VAMP4|METTL13|DNM3	NA
1:171000000:172000000	-8.69565	triploid	loss	1	171000000	172000000	171000000	172000000	not.sig.thresh	MROH9|FMO3|FMO6P|FMO2|FMO1|FMO4|PRRC2C|MYOC|VAMP4|METTL13|DNM3	NA
1:172000000:173000000	0	triploid	gain	1	172000000	173000000	172000000	173000000	not.sig.thresh	DNM3|PIGC|C1orf105|SUCO|FASLG	NA
1:172000000:173000000	-28.5714	hexaploid	loss	1	172000000	173000000	172000000	173000000	sig.thresh	DNM3|PIGC|C1orf105|SUCO|FASLG	NA
1:172000000:173000000	0	hexaploid	gain	1	172000000	173000000	172000000	173000000	not.sig.thresh	DNM3|PIGC|C1orf105|SUCO|FASLG	NA
1:172000000:173000000	-8.69565	triploid	loss	1	172000000	173000000	172000000	173000000	not.sig.thresh	DNM3|PIGC|C1orf105|SUCO|FASLG	NA
1:173000000:174000000	0	triploid	gain	1	173000000	174000000	173000000	174000000	not.sig.thresh	TNFSF18|TNFSF4|PRDX6|SLC9C2|ANKRD45|KLHL20|CENPL|DARS2|ZBTB37|SERPINC1|RC3H1	NA
1:173000000:174000000	-28.5714	hexaploid	loss	1	173000000	174000000	173000000	174000000	sig.thresh	TNFSF18|TNFSF4|PRDX6|SLC9C2|ANKRD45|KLHL20|CENPL|DARS2|ZBTB37|SERPINC1|RC3H1	NA
1:173000000:174000000	0	hexaploid	gain	1	173000000	174000000	173000000	174000000	not.sig.thresh	TNFSF18|TNFSF4|PRDX6|SLC9C2|ANKRD45|KLHL20|CENPL|DARS2|ZBTB37|SERPINC1|RC3H1	NA
1:173000000:174000000	-8.69565	triploid	loss	1	173000000	174000000	173000000	174000000	not.sig.thresh	TNFSF18|TNFSF4|PRDX6|SLC9C2|ANKRD45|KLHL20|CENPL|DARS2|ZBTB37|SERPINC1|RC3H1	NA
1:174000000:175000000	-28.5714	hexaploid	loss	1	174000000	175000000	174000000	175000000	sig.thresh	RABGAP1L|GPR52|CACYBP|MRPS14	NA
1:174000000:175000000	0	hexaploid	gain	1	174000000	175000000	174000000	175000000	not.sig.thresh	RABGAP1L|GPR52|CACYBP|MRPS14	NA
1:174000000:175000000	0	triploid	gain	1	174000000	175000000	174000000	175000000	not.sig.thresh	RABGAP1L|GPR52|CACYBP|MRPS14	NA
1:174000000:175000000	-8.69565	triploid	loss	1	174000000	175000000	174000000	175000000	not.sig.thresh	RABGAP1L|GPR52|CACYBP|MRPS14	NA
1:175000000:176000000	0	hexaploid	gain	1	175000000	176000000	175000000	176000000	not.sig.thresh	TNN|KIAA0040|TNR|RFWD2	NA
1:175000000:176000000	-28.5714	hexaploid	loss	1	175000000	176000000	175000000	176000000	sig.thresh	TNN|KIAA0040|TNR|RFWD2	NA
1:175000000:176000000	0	triploid	gain	1	175000000	176000000	175000000	176000000	not.sig.thresh	TNN|KIAA0040|TNR|RFWD2	NA
1:175000000:176000000	-8.69565	triploid	loss	1	175000000	176000000	175000000	176000000	not.sig.thresh	TNN|KIAA0040|TNR|RFWD2	NA
1:176000000:177000000	0	hexaploid	gain	1	176000000	177000000	176000000	177000000	not.sig.thresh	RFWD2|PAPPA2|ASTN1	NA
1:176000000:177000000	-28.5714	hexaploid	loss	1	176000000	177000000	176000000	177000000	sig.thresh	RFWD2|PAPPA2|ASTN1	NA
1:176000000:177000000	-8.69565	triploid	loss	1	176000000	177000000	176000000	177000000	not.sig.thresh	RFWD2|PAPPA2|ASTN1	NA
1:176000000:177000000	0	triploid	gain	1	176000000	177000000	176000000	177000000	not.sig.thresh	RFWD2|PAPPA2|ASTN1	NA
1:177000000:178000000	-8.69565	triploid	loss	1	177000000	178000000	177000000	178000000	not.sig.thresh	ASTN1|BRINP2|SEC16B	NA
1:177000000:178000000	-28.5714	hexaploid	loss	1	177000000	178000000	177000000	178000000	sig.thresh	ASTN1|BRINP2|SEC16B	NA
1:177000000:178000000	0	hexaploid	gain	1	177000000	178000000	177000000	178000000	not.sig.thresh	ASTN1|BRINP2|SEC16B	NA
1:177000000:178000000	0	triploid	gain	1	177000000	178000000	177000000	178000000	not.sig.thresh	ASTN1|BRINP2|SEC16B	NA
1:178000000:179000000	-8.69565	triploid	loss	1	178000000	179000000	178000000	179000000	not.sig.thresh	RASAL2|TEX35|C1orf220|RALGPS2|ANGPTL1|FAM20B	NA
1:178000000:179000000	-23.8095	hexaploid	loss	1	178000000	179000000	178000000	179000000	not.sig.thresh	RASAL2|TEX35|C1orf220|RALGPS2|ANGPTL1|FAM20B	NA
1:178000000:179000000	0	hexaploid	gain	1	178000000	179000000	178000000	179000000	not.sig.thresh	RASAL2|TEX35|C1orf220|RALGPS2|ANGPTL1|FAM20B	NA
1:178000000:179000000	0	triploid	gain	1	178000000	179000000	178000000	179000000	not.sig.thresh	RASAL2|TEX35|C1orf220|RALGPS2|ANGPTL1|FAM20B	NA
1:179000000:180000000	-23.8095	hexaploid	loss	1	179000000	180000000	179000000	180000000	not.sig.thresh	FAM20B|TOR3A|ABL2|SOAT1|AXDND1|NPHS2|TDRD5|FAM163A|TOR1AIP2|TOR1AIP1|CEP350	ABL2
1:179000000:180000000	0	hexaploid	gain	1	179000000	180000000	179000000	180000000	not.sig.thresh	FAM20B|TOR3A|ABL2|SOAT1|AXDND1|NPHS2|TDRD5|FAM163A|TOR1AIP2|TOR1AIP1|CEP350	ABL2
1:179000000:180000000	-8.69565	triploid	loss	1	179000000	180000000	179000000	180000000	not.sig.thresh	FAM20B|TOR3A|ABL2|SOAT1|AXDND1|NPHS2|TDRD5|FAM163A|TOR1AIP2|TOR1AIP1|CEP350	ABL2
1:179000000:180000000	0	triploid	gain	1	179000000	180000000	179000000	180000000	not.sig.thresh	FAM20B|TOR3A|ABL2|SOAT1|AXDND1|NPHS2|TDRD5|FAM163A|TOR1AIP2|TOR1AIP1|CEP350	ABL2
1:18000000:19000000	0	triploid	gain	1	18000000	19000000	18000000	19000000	not.sig.thresh	ARHGEF10L|ACTL8|IGSF21|KLHDC7A|PAX7	ARHGEF10L|PAX7
1:18000000:19000000	-4.34783	triploid	loss	1	18000000	19000000	18000000	19000000	not.sig.thresh	ARHGEF10L|ACTL8|IGSF21|KLHDC7A|PAX7	ARHGEF10L|PAX7
1:18000000:19000000	-19.0476	hexaploid	loss	1	18000000	19000000	18000000	19000000	not.sig.thresh	ARHGEF10L|ACTL8|IGSF21|KLHDC7A|PAX7	ARHGEF10L|PAX7
1:18000000:19000000	4.7619	hexaploid	gain	1	18000000	19000000	18000000	19000000	not.sig.thresh	ARHGEF10L|ACTL8|IGSF21|KLHDC7A|PAX7	ARHGEF10L|PAX7
1:180000000:181000000	-8.69565	triploid	loss	1	180000000	181000000	180000000	181000000	not.sig.thresh	CEP350|QSOX1|LHX4|ACBD6|XPR1|KIAA1614|STX6	NA
1:180000000:181000000	-23.8095	hexaploid	loss	1	180000000	181000000	180000000	181000000	not.sig.thresh	CEP350|QSOX1|LHX4|ACBD6|XPR1|KIAA1614|STX6	NA
1:180000000:181000000	0	triploid	gain	1	180000000	181000000	180000000	181000000	not.sig.thresh	CEP350|QSOX1|LHX4|ACBD6|XPR1|KIAA1614|STX6	NA
1:180000000:181000000	0	hexaploid	gain	1	180000000	181000000	180000000	181000000	not.sig.thresh	CEP350|QSOX1|LHX4|ACBD6|XPR1|KIAA1614|STX6	NA
1:181000000:182000000	-8.69565	triploid	loss	1	181000000	182000000	181000000	182000000	not.sig.thresh	MR1|IER5|CACNA1E	NA
1:181000000:182000000	0	hexaploid	gain	1	181000000	182000000	181000000	182000000	not.sig.thresh	MR1|IER5|CACNA1E	NA
1:181000000:182000000	0	triploid	gain	1	181000000	182000000	181000000	182000000	not.sig.thresh	MR1|IER5|CACNA1E	NA
1:181000000:182000000	-23.8095	hexaploid	loss	1	181000000	182000000	181000000	182000000	not.sig.thresh	MR1|IER5|CACNA1E	NA
1:182000000:183000000	0	hexaploid	gain	1	182000000	183000000	182000000	183000000	not.sig.thresh	ZNF648|GLUL|TEDDM1|RGSL1|RNASEL|RGS16|RGS8|NPL|DHX9|SHCBP1L|LAMC1	NA
1:182000000:183000000	-8.69565	triploid	loss	1	182000000	183000000	182000000	183000000	not.sig.thresh	ZNF648|GLUL|TEDDM1|RGSL1|RNASEL|RGS16|RGS8|NPL|DHX9|SHCBP1L|LAMC1	NA
1:182000000:183000000	-23.8095	hexaploid	loss	1	182000000	183000000	182000000	183000000	not.sig.thresh	ZNF648|GLUL|TEDDM1|RGSL1|RNASEL|RGS16|RGS8|NPL|DHX9|SHCBP1L|LAMC1	NA
1:182000000:183000000	0	triploid	gain	1	182000000	183000000	182000000	183000000	not.sig.thresh	ZNF648|GLUL|TEDDM1|RGSL1|RNASEL|RGS16|RGS8|NPL|DHX9|SHCBP1L|LAMC1	NA
1:183000000:184000000	0	hexaploid	gain	1	183000000	184000000	183000000	184000000	not.sig.thresh	LAMC1|LAMC2|NMNAT2|SMG7|NCF2|ARPC5|RGL1|APOBEC4|COLGALT2	NA
1:183000000:184000000	-8.69565	triploid	loss	1	183000000	184000000	183000000	184000000	not.sig.thresh	LAMC1|LAMC2|NMNAT2|SMG7|NCF2|ARPC5|RGL1|APOBEC4|COLGALT2	NA
1:183000000:184000000	-23.8095	hexaploid	loss	1	183000000	184000000	183000000	184000000	not.sig.thresh	LAMC1|LAMC2|NMNAT2|SMG7|NCF2|ARPC5|RGL1|APOBEC4|COLGALT2	NA
1:183000000:184000000	0	triploid	gain	1	183000000	184000000	183000000	184000000	not.sig.thresh	LAMC1|LAMC2|NMNAT2|SMG7|NCF2|ARPC5|RGL1|APOBEC4|COLGALT2	NA
1:184000000:185000000	0	hexaploid	gain	1	184000000	185000000	184000000	185000000	not.sig.thresh	COLGALT2|TSEN15|C1orf21|EDEM3|FAM129A	NA
1:184000000:185000000	-8.69565	triploid	loss	1	184000000	185000000	184000000	185000000	not.sig.thresh	COLGALT2|TSEN15|C1orf21|EDEM3|FAM129A	NA
1:184000000:185000000	-19.0476	hexaploid	loss	1	184000000	185000000	184000000	185000000	not.sig.thresh	COLGALT2|TSEN15|C1orf21|EDEM3|FAM129A	NA
1:184000000:185000000	0	triploid	gain	1	184000000	185000000	184000000	185000000	not.sig.thresh	COLGALT2|TSEN15|C1orf21|EDEM3|FAM129A	NA
1:185000000:186000000	0	triploid	gain	1	185000000	186000000	185000000	186000000	not.sig.thresh	RNF2|TRMT1L|SWT1|IVNS1ABP|HMCN1	NA
1:185000000:186000000	-8.69565	triploid	loss	1	185000000	186000000	185000000	186000000	not.sig.thresh	RNF2|TRMT1L|SWT1|IVNS1ABP|HMCN1	NA
1:185000000:186000000	9.52381	hexaploid	gain	1	185000000	186000000	185000000	186000000	not.sig.thresh	RNF2|TRMT1L|SWT1|IVNS1ABP|HMCN1	NA
1:185000000:186000000	-14.2857	hexaploid	loss	1	185000000	186000000	185000000	186000000	not.sig.thresh	RNF2|TRMT1L|SWT1|IVNS1ABP|HMCN1	NA
1:186000000:187000000	9.52381	hexaploid	gain	1	186000000	187000000	186000000	187000000	not.sig.thresh	HMCN1|PRG4|TPR|C1orf27|OCLM|PDC|PTGS2|PLA2G4A	TPR
1:186000000:187000000	0	triploid	gain	1	186000000	187000000	186000000	187000000	not.sig.thresh	HMCN1|PRG4|TPR|C1orf27|OCLM|PDC|PTGS2|PLA2G4A	TPR
1:186000000:187000000	-14.2857	hexaploid	loss	1	186000000	187000000	186000000	187000000	not.sig.thresh	HMCN1|PRG4|TPR|C1orf27|OCLM|PDC|PTGS2|PLA2G4A	TPR
1:186000000:187000000	-8.69565	triploid	loss	1	186000000	187000000	186000000	187000000	not.sig.thresh	HMCN1|PRG4|TPR|C1orf27|OCLM|PDC|PTGS2|PLA2G4A	TPR
1:19000000:20000000	4.7619	hexaploid	gain	1	19000000	20000000	19000000	20000000	not.sig.thresh	PAX7|TAS1R2|ALDH4A1|IFFO2|UBR4|EMC1|MRTO4|AKR7A3|AKR7A2|PQLC2|CAPZB|MINOS1-NBL1|MINOS1|NBL1|HTR6	PAX7
1:19000000:20000000	-19.0476	hexaploid	loss	1	19000000	20000000	19000000	20000000	not.sig.thresh	PAX7|TAS1R2|ALDH4A1|IFFO2|UBR4|EMC1|MRTO4|AKR7A3|AKR7A2|PQLC2|CAPZB|MINOS1-NBL1|MINOS1|NBL1|HTR6	PAX7
1:19000000:20000000	0	triploid	gain	1	19000000	20000000	19000000	20000000	not.sig.thresh	PAX7|TAS1R2|ALDH4A1|IFFO2|UBR4|EMC1|MRTO4|AKR7A3|AKR7A2|PQLC2|CAPZB|MINOS1-NBL1|MINOS1|NBL1|HTR6	PAX7
1:19000000:20000000	-4.34783	triploid	loss	1	19000000	20000000	19000000	20000000	not.sig.thresh	PAX7|TAS1R2|ALDH4A1|IFFO2|UBR4|EMC1|MRTO4|AKR7A3|AKR7A2|PQLC2|CAPZB|MINOS1-NBL1|MINOS1|NBL1|HTR6	PAX7
1:192000000:193000000	9.52381	hexaploid	gain	1	192000000	193000000	192000000	193000000	not.sig.thresh	RGS18|RGS21|RGS1|RGS13|RGS2|UCHL5	NA
1:192000000:193000000	-14.2857	hexaploid	loss	1	192000000	193000000	192000000	193000000	not.sig.thresh	RGS18|RGS21|RGS1|RGS13|RGS2|UCHL5	NA
1:192000000:193000000	-8.69565	triploid	loss	1	192000000	193000000	192000000	193000000	not.sig.thresh	RGS18|RGS21|RGS1|RGS13|RGS2|UCHL5	NA
1:192000000:193000000	0	triploid	gain	1	192000000	193000000	192000000	193000000	not.sig.thresh	RGS18|RGS21|RGS1|RGS13|RGS2|UCHL5	NA
1:193000000:194000000	0	hexaploid	gain	1	193000000	194000000	193000000	194000000	not.sig.thresh	UCHL5|TROVE2|GLRX2|CDC73|B3GALT2	CDC73
1:193000000:194000000	0	triploid	loss	1	193000000	194000000	193000000	194000000	not.sig.thresh	UCHL5|TROVE2|GLRX2|CDC73|B3GALT2	CDC73
1:193000000:194000000	0	hexaploid	loss	1	193000000	194000000	193000000	194000000	not.sig.thresh	UCHL5|TROVE2|GLRX2|CDC73|B3GALT2	CDC73
1:193000000:194000000	0	triploid	gain	1	193000000	194000000	193000000	194000000	not.sig.thresh	UCHL5|TROVE2|GLRX2|CDC73|B3GALT2	CDC73
1:196000000:197000000	9.52381	hexaploid	gain	1	196000000	197000000	196000000	197000000	not.sig.thresh	KCNT2|CFH|CFHR3|CFHR1|CFHR2|CFHR4|CFHR5	NA
1:196000000:197000000	-8.69565	triploid	loss	1	196000000	197000000	196000000	197000000	not.sig.thresh	KCNT2|CFH|CFHR3|CFHR1|CFHR2|CFHR4|CFHR5	NA
1:196000000:197000000	-14.2857	hexaploid	loss	1	196000000	197000000	196000000	197000000	not.sig.thresh	KCNT2|CFH|CFHR3|CFHR1|CFHR2|CFHR4|CFHR5	NA
1:196000000:197000000	0	triploid	gain	1	196000000	197000000	196000000	197000000	not.sig.thresh	KCNT2|CFH|CFHR3|CFHR1|CFHR2|CFHR4|CFHR5	NA
1:197000000:198000000	-8.69565	triploid	loss	1	197000000	198000000	197000000	198000000	not.sig.thresh	F13B|ASPM|ZBTB41|CRB1|DENND1B|C1orf53|LHX9	NA
1:197000000:198000000	9.52381	hexaploid	gain	1	197000000	198000000	197000000	198000000	not.sig.thresh	F13B|ASPM|ZBTB41|CRB1|DENND1B|C1orf53|LHX9	NA
1:197000000:198000000	0	triploid	gain	1	197000000	198000000	197000000	198000000	not.sig.thresh	F13B|ASPM|ZBTB41|CRB1|DENND1B|C1orf53|LHX9	NA
1:197000000:198000000	-14.2857	hexaploid	loss	1	197000000	198000000	197000000	198000000	not.sig.thresh	F13B|ASPM|ZBTB41|CRB1|DENND1B|C1orf53|LHX9	NA
1:198000000:199000000	4.7619	hexaploid	gain	1	198000000	199000000	198000000	199000000	not.sig.thresh	NEK7|ATP6V1G3|PTPRC	PTPRC
1:198000000:199000000	-14.2857	hexaploid	loss	1	198000000	199000000	198000000	199000000	not.sig.thresh	NEK7|ATP6V1G3|PTPRC	PTPRC
1:198000000:199000000	-8.69565	triploid	loss	1	198000000	199000000	198000000	199000000	not.sig.thresh	NEK7|ATP6V1G3|PTPRC	PTPRC
1:198000000:199000000	0	triploid	gain	1	198000000	199000000	198000000	199000000	not.sig.thresh	NEK7|ATP6V1G3|PTPRC	PTPRC
1:2000000:3000000	9.52381	hexaploid	gain	1	2000000	3000000	2000000	3000000	not.sig.thresh	PRKCZ|C1orf86|SKI|MORN1|RER1|PEX10|PLCH2|PANK4|HES5|TNFRSF14|FAM213B|MMEL1|TTC34|ACTRT2|PRDM16	SKI|TNFRSF14|PRDM16
1:2000000:3000000	0	triploid	gain	1	2000000	3000000	2000000	3000000	not.sig.thresh	PRKCZ|C1orf86|SKI|MORN1|RER1|PEX10|PLCH2|PANK4|HES5|TNFRSF14|FAM213B|MMEL1|TTC34|ACTRT2|PRDM16	SKI|TNFRSF14|PRDM16
1:2000000:3000000	0	triploid	loss	1	2000000	3000000	2000000	3000000	not.sig.thresh	PRKCZ|C1orf86|SKI|MORN1|RER1|PEX10|PLCH2|PANK4|HES5|TNFRSF14|FAM213B|MMEL1|TTC34|ACTRT2|PRDM16	SKI|TNFRSF14|PRDM16
1:2000000:3000000	-23.8095	hexaploid	loss	1	2000000	3000000	2000000	3000000	not.sig.thresh	PRKCZ|C1orf86|SKI|MORN1|RER1|PEX10|PLCH2|PANK4|HES5|TNFRSF14|FAM213B|MMEL1|TTC34|ACTRT2|PRDM16	SKI|TNFRSF14|PRDM16
1:20000000:21000000	-19.0476	hexaploid	loss	1	20000000	21000000	20000000	21000000	not.sig.thresh	HTR6|TMCO4|RNF186|OTUD3|PLA2G2E|PLA2G2A|PLA2G5|PLA2G2D|PLA2G2F|PLA2G2C|UBXN10|VWA5B1|CAMK2N1|MUL1|FAM43B|CDA|PINK1|DDOST|KIF17	NA
1:20000000:21000000	0	triploid	gain	1	20000000	21000000	20000000	21000000	not.sig.thresh	HTR6|TMCO4|RNF186|OTUD3|PLA2G2E|PLA2G2A|PLA2G5|PLA2G2D|PLA2G2F|PLA2G2C|UBXN10|VWA5B1|CAMK2N1|MUL1|FAM43B|CDA|PINK1|DDOST|KIF17	NA
1:20000000:21000000	4.7619	hexaploid	gain	1	20000000	21000000	20000000	21000000	not.sig.thresh	HTR6|TMCO4|RNF186|OTUD3|PLA2G2E|PLA2G2A|PLA2G5|PLA2G2D|PLA2G2F|PLA2G2C|UBXN10|VWA5B1|CAMK2N1|MUL1|FAM43B|CDA|PINK1|DDOST|KIF17	NA
1:20000000:21000000	-4.34783	triploid	loss	1	20000000	21000000	20000000	21000000	not.sig.thresh	HTR6|TMCO4|RNF186|OTUD3|PLA2G2E|PLA2G2A|PLA2G5|PLA2G2D|PLA2G2F|PLA2G2C|UBXN10|VWA5B1|CAMK2N1|MUL1|FAM43B|CDA|PINK1|DDOST|KIF17	NA
1:200000000:201000000	-19.0476	hexaploid	loss	1	200000000	201000000	200000000	201000000	not.sig.thresh	NR5A2|ZNF281|KIF14|DDX59|CAMSAP2|GPR25|C1orf106|KIF21B	NA
1:200000000:201000000	0	hexaploid	gain	1	200000000	201000000	200000000	201000000	not.sig.thresh	NR5A2|ZNF281|KIF14|DDX59|CAMSAP2|GPR25|C1orf106|KIF21B	NA
1:200000000:201000000	-8.69565	triploid	loss	1	200000000	201000000	200000000	201000000	not.sig.thresh	NR5A2|ZNF281|KIF14|DDX59|CAMSAP2|GPR25|C1orf106|KIF21B	NA
1:200000000:201000000	0	triploid	gain	1	200000000	201000000	200000000	201000000	not.sig.thresh	NR5A2|ZNF281|KIF14|DDX59|CAMSAP2|GPR25|C1orf106|KIF21B	NA
1:201000000:202000000	-8.69565	triploid	loss	1	201000000	202000000	201000000	202000000	not.sig.thresh	CACNA1S|ASCL5|TMEM9|IGFN1|PKP1|TNNT2|LAD1|TNNI1|PHLDA3|CSRP1|NAV1|IPO9|SHISA4|LMOD1|TIMM17A|RNPEP|ELF3	ELF3
1:201000000:202000000	-19.0476	hexaploid	loss	1	201000000	202000000	201000000	202000000	not.sig.thresh	CACNA1S|ASCL5|TMEM9|IGFN1|PKP1|TNNT2|LAD1|TNNI1|PHLDA3|CSRP1|NAV1|IPO9|SHISA4|LMOD1|TIMM17A|RNPEP|ELF3	ELF3
1:201000000:202000000	0	triploid	gain	1	201000000	202000000	201000000	202000000	not.sig.thresh	CACNA1S|ASCL5|TMEM9|IGFN1|PKP1|TNNT2|LAD1|TNNI1|PHLDA3|CSRP1|NAV1|IPO9|SHISA4|LMOD1|TIMM17A|RNPEP|ELF3	ELF3
1:201000000:202000000	0	hexaploid	gain	1	201000000	202000000	201000000	202000000	not.sig.thresh	CACNA1S|ASCL5|TMEM9|IGFN1|PKP1|TNNT2|LAD1|TNNI1|PHLDA3|CSRP1|NAV1|IPO9|SHISA4|LMOD1|TIMM17A|RNPEP|ELF3	ELF3
1:202000000:203000000	-8.69565	triploid	loss	1	202000000	203000000	202000000	203000000	not.sig.thresh	GPR37L1|ARL8A|PTPN7|LGR6|UBE2T|PPP1R12B|SYT2|KDM5B|RABIF|KLHL12|ADIPOR1|CYB5R1|TMEM183A|PPFIA4	NA
1:202000000:203000000	0	hexaploid	gain	1	202000000	203000000	202000000	203000000	not.sig.thresh	GPR37L1|ARL8A|PTPN7|LGR6|UBE2T|PPP1R12B|SYT2|KDM5B|RABIF|KLHL12|ADIPOR1|CYB5R1|TMEM183A|PPFIA4	NA
1:202000000:203000000	0	triploid	gain	1	202000000	203000000	202000000	203000000	not.sig.thresh	GPR37L1|ARL8A|PTPN7|LGR6|UBE2T|PPP1R12B|SYT2|KDM5B|RABIF|KLHL12|ADIPOR1|CYB5R1|TMEM183A|PPFIA4	NA
1:202000000:203000000	-19.0476	hexaploid	loss	1	202000000	203000000	202000000	203000000	not.sig.thresh	GPR37L1|ARL8A|PTPN7|LGR6|UBE2T|PPP1R12B|SYT2|KDM5B|RABIF|KLHL12|ADIPOR1|CYB5R1|TMEM183A|PPFIA4	NA
1:203000000:204000000	0	hexaploid	gain	1	203000000	204000000	203000000	204000000	not.sig.thresh	PPFIA4|MYOG|ADORA1|MYBPH|CHI3L1|CHIT1|BTG2|FMOD|PRELP|OPTC|ATP2B4|LAX1|ZC3H11A|ZBED6|SNRPE	NA
1:203000000:204000000	-19.0476	hexaploid	loss	1	203000000	204000000	203000000	204000000	not.sig.thresh	PPFIA4|MYOG|ADORA1|MYBPH|CHI3L1|CHIT1|BTG2|FMOD|PRELP|OPTC|ATP2B4|LAX1|ZC3H11A|ZBED6|SNRPE	NA
1:203000000:204000000	0	triploid	gain	1	203000000	204000000	203000000	204000000	not.sig.thresh	PPFIA4|MYOG|ADORA1|MYBPH|CHI3L1|CHIT1|BTG2|FMOD|PRELP|OPTC|ATP2B4|LAX1|ZC3H11A|ZBED6|SNRPE	NA
1:203000000:204000000	-8.69565	triploid	loss	1	203000000	204000000	203000000	204000000	not.sig.thresh	PPFIA4|MYOG|ADORA1|MYBPH|CHI3L1|CHIT1|BTG2|FMOD|PRELP|OPTC|ATP2B4|LAX1|ZC3H11A|ZBED6|SNRPE	NA
1:204000000:205000000	0	hexaploid	gain	1	204000000	205000000	204000000	205000000	not.sig.thresh	SOX13|ETNK2|REN|KISS1|GOLT1A|PLEKHA6|PPP1R15B|PIK3C2B|MDM4|LRRN2|NFASC	MDM4
1:204000000:205000000	0	triploid	gain	1	204000000	205000000	204000000	205000000	not.sig.thresh	SOX13|ETNK2|REN|KISS1|GOLT1A|PLEKHA6|PPP1R15B|PIK3C2B|MDM4|LRRN2|NFASC	MDM4
1:204000000:205000000	-19.0476	hexaploid	loss	1	204000000	205000000	204000000	205000000	not.sig.thresh	SOX13|ETNK2|REN|KISS1|GOLT1A|PLEKHA6|PPP1R15B|PIK3C2B|MDM4|LRRN2|NFASC	MDM4
1:204000000:205000000	-8.69565	triploid	loss	1	204000000	205000000	204000000	205000000	not.sig.thresh	SOX13|ETNK2|REN|KISS1|GOLT1A|PLEKHA6|PPP1R15B|PIK3C2B|MDM4|LRRN2|NFASC	MDM4
1:205000000:206000000	0	hexaploid	gain	1	205000000	206000000	205000000	206000000	not.sig.thresh	CNTN2|TMEM81|RBBP5|DSTYK|TMCC2|NUAK2|KLHDC8A|LEMD1|CDK18|MFSD4|ELK4|SLC45A3|NUCKS1|RAB7L1|SLC41A1|PM20D1|SLC26A9	ELK4|SLC45A3
1:205000000:206000000	-19.0476	hexaploid	loss	1	205000000	206000000	205000000	206000000	not.sig.thresh	CNTN2|TMEM81|RBBP5|DSTYK|TMCC2|NUAK2|KLHDC8A|LEMD1|CDK18|MFSD4|ELK4|SLC45A3|NUCKS1|RAB7L1|SLC41A1|PM20D1|SLC26A9	ELK4|SLC45A3
1:205000000:206000000	0	triploid	gain	1	205000000	206000000	205000000	206000000	not.sig.thresh	CNTN2|TMEM81|RBBP5|DSTYK|TMCC2|NUAK2|KLHDC8A|LEMD1|CDK18|MFSD4|ELK4|SLC45A3|NUCKS1|RAB7L1|SLC41A1|PM20D1|SLC26A9	ELK4|SLC45A3
1:205000000:206000000	-8.69565	triploid	loss	1	205000000	206000000	205000000	206000000	not.sig.thresh	CNTN2|TMEM81|RBBP5|DSTYK|TMCC2|NUAK2|KLHDC8A|LEMD1|CDK18|MFSD4|ELK4|SLC45A3|NUCKS1|RAB7L1|SLC41A1|PM20D1|SLC26A9	ELK4|SLC45A3
1:206000000:207000000	0	hexaploid	gain	1	206000000	207000000	206000000	207000000	not.sig.thresh	FAM72A|AVPR1B|C1orf186|CTSE|SRGAP2|IKBKE|C1orf147|RASSF5|EIF2D|DYRK3|MAPKAPK2|IL10|IL19	NA
1:206000000:207000000	0	triploid	gain	1	206000000	207000000	206000000	207000000	not.sig.thresh	FAM72A|AVPR1B|C1orf186|CTSE|SRGAP2|IKBKE|C1orf147|RASSF5|EIF2D|DYRK3|MAPKAPK2|IL10|IL19	NA
1:206000000:207000000	-19.0476	hexaploid	loss	1	206000000	207000000	206000000	207000000	not.sig.thresh	FAM72A|AVPR1B|C1orf186|CTSE|SRGAP2|IKBKE|C1orf147|RASSF5|EIF2D|DYRK3|MAPKAPK2|IL10|IL19	NA
1:206000000:207000000	-8.69565	triploid	loss	1	206000000	207000000	206000000	207000000	not.sig.thresh	FAM72A|AVPR1B|C1orf186|CTSE|SRGAP2|IKBKE|C1orf147|RASSF5|EIF2D|DYRK3|MAPKAPK2|IL10|IL19	NA
1:207000000:208000000	0	triploid	gain	1	207000000	208000000	207000000	208000000	not.sig.thresh	IL19|IL20|IL24|FAIM3|PIGR|FCAMR|C1orf116|YOD1|PFKFB2|C4BPB|C4BPA|CD55|CR2|CR1|CR1L|CD46	NA
1:207000000:208000000	-8.69565	triploid	loss	1	207000000	208000000	207000000	208000000	not.sig.thresh	IL19|IL20|IL24|FAIM3|PIGR|FCAMR|C1orf116|YOD1|PFKFB2|C4BPB|C4BPA|CD55|CR2|CR1|CR1L|CD46	NA
1:207000000:208000000	0	hexaploid	gain	1	207000000	208000000	207000000	208000000	not.sig.thresh	IL19|IL20|IL24|FAIM3|PIGR|FCAMR|C1orf116|YOD1|PFKFB2|C4BPB|C4BPA|CD55|CR2|CR1|CR1L|CD46	NA
1:207000000:208000000	-19.0476	hexaploid	loss	1	207000000	208000000	207000000	208000000	not.sig.thresh	IL19|IL20|IL24|FAIM3|PIGR|FCAMR|C1orf116|YOD1|PFKFB2|C4BPB|C4BPA|CD55|CR2|CR1|CR1L|CD46	NA
1:208000000:209000000	0	triploid	gain	1	208000000	209000000	208000000	209000000	not.sig.thresh	CD34|PLXNA2	NA
1:208000000:209000000	-8.69565	triploid	loss	1	208000000	209000000	208000000	209000000	not.sig.thresh	CD34|PLXNA2	NA
1:208000000:209000000	-19.0476	hexaploid	loss	1	208000000	209000000	208000000	209000000	not.sig.thresh	CD34|PLXNA2	NA
1:208000000:209000000	0	hexaploid	gain	1	208000000	209000000	208000000	209000000	not.sig.thresh	CD34|PLXNA2	NA
1:209000000:210000000	-19.0476	hexaploid	loss	1	209000000	210000000	209000000	210000000	not.sig.thresh	CAMK1G|LAMB3|G0S2|HSD11B1|TRAF3IP3|C1orf74|IRF6	NA
1:209000000:210000000	0	triploid	gain	1	209000000	210000000	209000000	210000000	not.sig.thresh	CAMK1G|LAMB3|G0S2|HSD11B1|TRAF3IP3|C1orf74|IRF6	NA
1:209000000:210000000	0	hexaploid	gain	1	209000000	210000000	209000000	210000000	not.sig.thresh	CAMK1G|LAMB3|G0S2|HSD11B1|TRAF3IP3|C1orf74|IRF6	NA
1:209000000:210000000	-8.69565	triploid	loss	1	209000000	210000000	209000000	210000000	not.sig.thresh	CAMK1G|LAMB3|G0S2|HSD11B1|TRAF3IP3|C1orf74|IRF6	NA
1:21000000:22000000	4.7619	hexaploid	gain	1	21000000	22000000	21000000	22000000	not.sig.thresh	KIF17|SH2D5|HP1BP3|EIF4G3|ECE1|NBPF3|ALPL|RAP1GAP	NA
1:21000000:22000000	-19.0476	hexaploid	loss	1	21000000	22000000	21000000	22000000	not.sig.thresh	KIF17|SH2D5|HP1BP3|EIF4G3|ECE1|NBPF3|ALPL|RAP1GAP	NA
1:21000000:22000000	-4.34783	triploid	loss	1	21000000	22000000	21000000	22000000	not.sig.thresh	KIF17|SH2D5|HP1BP3|EIF4G3|ECE1|NBPF3|ALPL|RAP1GAP	NA
1:21000000:22000000	0	triploid	gain	1	21000000	22000000	21000000	22000000	not.sig.thresh	KIF17|SH2D5|HP1BP3|EIF4G3|ECE1|NBPF3|ALPL|RAP1GAP	NA
1:210000000:211000000	0	hexaploid	gain	1	210000000	211000000	210000000	211000000	not.sig.thresh	DIEXF|SYT14|SERTAD4|HHAT|KCNH1	NA
1:210000000:211000000	-19.0476	hexaploid	loss	1	210000000	211000000	210000000	211000000	not.sig.thresh	DIEXF|SYT14|SERTAD4|HHAT|KCNH1	NA
1:210000000:211000000	0	triploid	gain	1	210000000	211000000	210000000	211000000	not.sig.thresh	DIEXF|SYT14|SERTAD4|HHAT|KCNH1	NA
1:210000000:211000000	-8.69565	triploid	loss	1	210000000	211000000	210000000	211000000	not.sig.thresh	DIEXF|SYT14|SERTAD4|HHAT|KCNH1	NA
1:211000000:212000000	0	triploid	gain	1	211000000	212000000	211000000	212000000	not.sig.thresh	KCNH1|RCOR3|TRAF5|RD3|SLC30A1|NEK2|LPGAT1	NA
1:211000000:212000000	0	hexaploid	gain	1	211000000	212000000	211000000	212000000	not.sig.thresh	KCNH1|RCOR3|TRAF5|RD3|SLC30A1|NEK2|LPGAT1	NA
1:211000000:212000000	-8.69565	triploid	loss	1	211000000	212000000	211000000	212000000	not.sig.thresh	KCNH1|RCOR3|TRAF5|RD3|SLC30A1|NEK2|LPGAT1	NA
1:211000000:212000000	-19.0476	hexaploid	loss	1	211000000	212000000	211000000	212000000	not.sig.thresh	KCNH1|RCOR3|TRAF5|RD3|SLC30A1|NEK2|LPGAT1	NA
1:212000000:213000000	0	hexaploid	gain	1	212000000	213000000	212000000	213000000	not.sig.thresh	LPGAT1|INTS7|DTL|PPP2R5A|TMEM206|NENF|ATF3|FAM71A|BATF3|NSL1|TATDN3	NA
1:212000000:213000000	-8.69565	triploid	loss	1	212000000	213000000	212000000	213000000	not.sig.thresh	LPGAT1|INTS7|DTL|PPP2R5A|TMEM206|NENF|ATF3|FAM71A|BATF3|NSL1|TATDN3	NA
1:212000000:213000000	0	triploid	gain	1	212000000	213000000	212000000	213000000	not.sig.thresh	LPGAT1|INTS7|DTL|PPP2R5A|TMEM206|NENF|ATF3|FAM71A|BATF3|NSL1|TATDN3	NA
1:212000000:213000000	-19.0476	hexaploid	loss	1	212000000	213000000	212000000	213000000	not.sig.thresh	LPGAT1|INTS7|DTL|PPP2R5A|TMEM206|NENF|ATF3|FAM71A|BATF3|NSL1|TATDN3	NA
1:213000000:214000000	-19.0476	hexaploid	loss	1	213000000	214000000	213000000	214000000	not.sig.thresh	C1orf227|FLVCR1|VASH2|ANGEL2|RPS6KC1	NA
1:213000000:214000000	-8.69565	triploid	loss	1	213000000	214000000	213000000	214000000	not.sig.thresh	C1orf227|FLVCR1|VASH2|ANGEL2|RPS6KC1	NA
1:213000000:214000000	0	triploid	gain	1	213000000	214000000	213000000	214000000	not.sig.thresh	C1orf227|FLVCR1|VASH2|ANGEL2|RPS6KC1	NA
1:213000000:214000000	0	hexaploid	gain	1	213000000	214000000	213000000	214000000	not.sig.thresh	C1orf227|FLVCR1|VASH2|ANGEL2|RPS6KC1	NA
1:214000000:215000000	0	hexaploid	gain	1	214000000	215000000	214000000	215000000	not.sig.thresh	PROX1|SMYD2|PTPN14|CENPF	NA
1:214000000:215000000	-19.0476	hexaploid	loss	1	214000000	215000000	214000000	215000000	not.sig.thresh	PROX1|SMYD2|PTPN14|CENPF	NA
1:214000000:215000000	-8.69565	triploid	loss	1	214000000	215000000	214000000	215000000	not.sig.thresh	PROX1|SMYD2|PTPN14|CENPF	NA
1:214000000:215000000	0	triploid	gain	1	214000000	215000000	214000000	215000000	not.sig.thresh	PROX1|SMYD2|PTPN14|CENPF	NA
1:215000000:216000000	0	triploid	gain	1	215000000	216000000	215000000	216000000	not.sig.thresh	KCNK2|KCTD3|USH2A	NA
1:215000000:216000000	-19.0476	hexaploid	loss	1	215000000	216000000	215000000	216000000	not.sig.thresh	KCNK2|KCTD3|USH2A	NA
1:215000000:216000000	-8.69565	triploid	loss	1	215000000	216000000	215000000	216000000	not.sig.thresh	KCNK2|KCTD3|USH2A	NA
1:215000000:216000000	0	hexaploid	gain	1	215000000	216000000	215000000	216000000	not.sig.thresh	KCNK2|KCTD3|USH2A	NA
1:216000000:217000000	0	triploid	gain	1	216000000	217000000	216000000	217000000	not.sig.thresh	USH2A|ESRRG	NA
1:216000000:217000000	-19.0476	hexaploid	loss	1	216000000	217000000	216000000	217000000	not.sig.thresh	USH2A|ESRRG	NA
1:216000000:217000000	-8.69565	triploid	loss	1	216000000	217000000	216000000	217000000	not.sig.thresh	USH2A|ESRRG	NA
1:216000000:217000000	0	hexaploid	gain	1	216000000	217000000	216000000	217000000	not.sig.thresh	USH2A|ESRRG	NA
1:217000000:218000000	0	hexaploid	gain	1	217000000	218000000	217000000	218000000	not.sig.thresh	ESRRG|GPATCH2|SPATA17	NA
1:217000000:218000000	-19.0476	hexaploid	loss	1	217000000	218000000	217000000	218000000	not.sig.thresh	ESRRG|GPATCH2|SPATA17	NA
1:217000000:218000000	0	triploid	gain	1	217000000	218000000	217000000	218000000	not.sig.thresh	ESRRG|GPATCH2|SPATA17	NA
1:217000000:218000000	-8.69565	triploid	loss	1	217000000	218000000	217000000	218000000	not.sig.thresh	ESRRG|GPATCH2|SPATA17	NA
1:219000000:220000000	-19.0476	hexaploid	loss	1	219000000	220000000	219000000	220000000	not.sig.thresh	LYPLAL1|SLC30A10	NA
1:219000000:220000000	0	triploid	gain	1	219000000	220000000	219000000	220000000	not.sig.thresh	LYPLAL1|SLC30A10	NA
1:219000000:220000000	0	hexaploid	gain	1	219000000	220000000	219000000	220000000	not.sig.thresh	LYPLAL1|SLC30A10	NA
1:219000000:220000000	-8.69565	triploid	loss	1	219000000	220000000	219000000	220000000	not.sig.thresh	LYPLAL1|SLC30A10	NA
1:22000000:23000000	4.7619	hexaploid	gain	1	22000000	23000000	22000000	23000000	not.sig.thresh	USP48|LDLRAD2|HSPG2|CELA3B|CELA3A|CDC42|WNT4|ZBTB40|EPHA8|C1QA|C1QC|C1QB	NA
1:22000000:23000000	0	triploid	gain	1	22000000	23000000	22000000	23000000	not.sig.thresh	USP48|LDLRAD2|HSPG2|CELA3B|CELA3A|CDC42|WNT4|ZBTB40|EPHA8|C1QA|C1QC|C1QB	NA
1:22000000:23000000	-19.0476	hexaploid	loss	1	22000000	23000000	22000000	23000000	not.sig.thresh	USP48|LDLRAD2|HSPG2|CELA3B|CELA3A|CDC42|WNT4|ZBTB40|EPHA8|C1QA|C1QC|C1QB	NA
1:22000000:23000000	-4.34783	triploid	loss	1	22000000	23000000	22000000	23000000	not.sig.thresh	USP48|LDLRAD2|HSPG2|CELA3B|CELA3A|CDC42|WNT4|ZBTB40|EPHA8|C1QA|C1QC|C1QB	NA
1:220000000:221000000	0	hexaploid	gain	1	220000000	221000000	220000000	221000000	not.sig.thresh	SLC30A10|EPRS|BPNT1|IARS2|RAB3GAP2|MARK1|C1orf115|MARC2|MARC1	NA
1:220000000:221000000	0	triploid	gain	1	220000000	221000000	220000000	221000000	not.sig.thresh	SLC30A10|EPRS|BPNT1|IARS2|RAB3GAP2|MARK1|C1orf115|MARC2|MARC1	NA
1:220000000:221000000	-19.0476	hexaploid	loss	1	220000000	221000000	220000000	221000000	not.sig.thresh	SLC30A10|EPRS|BPNT1|IARS2|RAB3GAP2|MARK1|C1orf115|MARC2|MARC1	NA
1:220000000:221000000	-8.69565	triploid	loss	1	220000000	221000000	220000000	221000000	not.sig.thresh	SLC30A10|EPRS|BPNT1|IARS2|RAB3GAP2|MARK1|C1orf115|MARC2|MARC1	NA
1:221000000:222000000	0	triploid	gain	1	221000000	222000000	221000000	222000000	not.sig.thresh	HLX|DUSP10	NA
1:221000000:222000000	-8.69565	triploid	loss	1	221000000	222000000	221000000	222000000	not.sig.thresh	HLX|DUSP10	NA
1:221000000:222000000	0	hexaploid	gain	1	221000000	222000000	221000000	222000000	not.sig.thresh	HLX|DUSP10	NA
1:221000000:222000000	-19.0476	hexaploid	loss	1	221000000	222000000	221000000	222000000	not.sig.thresh	HLX|DUSP10	NA
1:222000000:223000000	0	triploid	gain	1	222000000	223000000	222000000	223000000	not.sig.thresh	HHIPL2|TAF1A|MIA3|AIDA|BROX|FAM177B|DISP1	NA
1:222000000:223000000	-8.69565	triploid	loss	1	222000000	223000000	222000000	223000000	not.sig.thresh	HHIPL2|TAF1A|MIA3|AIDA|BROX|FAM177B|DISP1	NA
1:222000000:223000000	-19.0476	hexaploid	loss	1	222000000	223000000	222000000	223000000	not.sig.thresh	HHIPL2|TAF1A|MIA3|AIDA|BROX|FAM177B|DISP1	NA
1:222000000:223000000	0	hexaploid	gain	1	222000000	223000000	222000000	223000000	not.sig.thresh	HHIPL2|TAF1A|MIA3|AIDA|BROX|FAM177B|DISP1	NA
1:223000000:224000000	-19.0476	hexaploid	loss	1	223000000	224000000	223000000	224000000	not.sig.thresh	DISP1|TLR5|SUSD4|C1orf65|CAPN8|CAPN2|TP53BP2	NA
1:223000000:224000000	0	triploid	gain	1	223000000	224000000	223000000	224000000	not.sig.thresh	DISP1|TLR5|SUSD4|C1orf65|CAPN8|CAPN2|TP53BP2	NA
1:223000000:224000000	0	hexaploid	gain	1	223000000	224000000	223000000	224000000	not.sig.thresh	DISP1|TLR5|SUSD4|C1orf65|CAPN8|CAPN2|TP53BP2	NA
1:223000000:224000000	-8.69565	triploid	loss	1	223000000	224000000	223000000	224000000	not.sig.thresh	DISP1|TLR5|SUSD4|C1orf65|CAPN8|CAPN2|TP53BP2	NA
1:224000000:225000000	0	hexaploid	gain	1	224000000	225000000	224000000	225000000	not.sig.thresh	TP53BP2|FBXO28|DEGS1|NVL|CNIH4|WDR26|CNIH3	NA
1:224000000:225000000	-19.0476	hexaploid	loss	1	224000000	225000000	224000000	225000000	not.sig.thresh	TP53BP2|FBXO28|DEGS1|NVL|CNIH4|WDR26|CNIH3	NA
1:224000000:225000000	0	triploid	gain	1	224000000	225000000	224000000	225000000	not.sig.thresh	TP53BP2|FBXO28|DEGS1|NVL|CNIH4|WDR26|CNIH3	NA
1:224000000:225000000	-8.69565	triploid	loss	1	224000000	225000000	224000000	225000000	not.sig.thresh	TP53BP2|FBXO28|DEGS1|NVL|CNIH4|WDR26|CNIH3	NA
1:225000000:226000000	-19.0476	hexaploid	loss	1	225000000	226000000	225000000	226000000	not.sig.thresh	DNAH14|LBR|ENAH|SRP9|EPHX1	NA
1:225000000:226000000	0	hexaploid	gain	1	225000000	226000000	225000000	226000000	not.sig.thresh	DNAH14|LBR|ENAH|SRP9|EPHX1	NA
1:225000000:226000000	0	triploid	gain	1	225000000	226000000	225000000	226000000	not.sig.thresh	DNAH14|LBR|ENAH|SRP9|EPHX1	NA
1:225000000:226000000	-8.69565	triploid	loss	1	225000000	226000000	225000000	226000000	not.sig.thresh	DNAH14|LBR|ENAH|SRP9|EPHX1	NA
1:226000000:227000000	0	hexaploid	gain	1	226000000	227000000	226000000	227000000	not.sig.thresh	EPHX1|TMEM63A|LEFTY1|PYCR2|LEFTY2|SDE2|H3F3A|ACBD3|MIXL1|LIN9|PARP1|C1orf95|ITPKB	H3F3A
1:226000000:227000000	-8.69565	triploid	loss	1	226000000	227000000	226000000	227000000	not.sig.thresh	EPHX1|TMEM63A|LEFTY1|PYCR2|LEFTY2|SDE2|H3F3A|ACBD3|MIXL1|LIN9|PARP1|C1orf95|ITPKB	H3F3A
1:226000000:227000000	0	triploid	gain	1	226000000	227000000	226000000	227000000	not.sig.thresh	EPHX1|TMEM63A|LEFTY1|PYCR2|LEFTY2|SDE2|H3F3A|ACBD3|MIXL1|LIN9|PARP1|C1orf95|ITPKB	H3F3A
1:226000000:227000000	-19.0476	hexaploid	loss	1	226000000	227000000	226000000	227000000	not.sig.thresh	EPHX1|TMEM63A|LEFTY1|PYCR2|LEFTY2|SDE2|H3F3A|ACBD3|MIXL1|LIN9|PARP1|C1orf95|ITPKB	H3F3A
1:227000000:228000000	0	hexaploid	gain	1	227000000	228000000	227000000	228000000	not.sig.thresh	PSEN2|ADCK3|CDC42BPA|ZNF678|SNAP47|JMJD4	NA
1:227000000:228000000	-19.0476	hexaploid	loss	1	227000000	228000000	227000000	228000000	not.sig.thresh	PSEN2|ADCK3|CDC42BPA|ZNF678|SNAP47|JMJD4	NA
1:227000000:228000000	-8.69565	triploid	loss	1	227000000	228000000	227000000	228000000	not.sig.thresh	PSEN2|ADCK3|CDC42BPA|ZNF678|SNAP47|JMJD4	NA
1:227000000:228000000	0	triploid	gain	1	227000000	228000000	227000000	228000000	not.sig.thresh	PSEN2|ADCK3|CDC42BPA|ZNF678|SNAP47|JMJD4	NA
1:228000000:229000000	-8.69565	triploid	loss	1	228000000	229000000	228000000	229000000	not.sig.thresh	PRSS38|WNT9A|WNT3A|ARF1|C1orf35|MRPL55|GUK1|GJC2|IBA57-AS1|IBA57|C1orf145|OBSCN|TRIM11|TRIM17|HIST3H3|HIST3H2A|HIST3H2BB|RNF187|RHOU	NA
1:228000000:229000000	0	triploid	gain	1	228000000	229000000	228000000	229000000	not.sig.thresh	PRSS38|WNT9A|WNT3A|ARF1|C1orf35|MRPL55|GUK1|GJC2|IBA57-AS1|IBA57|C1orf145|OBSCN|TRIM11|TRIM17|HIST3H3|HIST3H2A|HIST3H2BB|RNF187|RHOU	NA
1:228000000:229000000	-19.0476	hexaploid	loss	1	228000000	229000000	228000000	229000000	not.sig.thresh	PRSS38|WNT9A|WNT3A|ARF1|C1orf35|MRPL55|GUK1|GJC2|IBA57-AS1|IBA57|C1orf145|OBSCN|TRIM11|TRIM17|HIST3H3|HIST3H2A|HIST3H2BB|RNF187|RHOU	NA
1:228000000:229000000	0	hexaploid	gain	1	228000000	229000000	228000000	229000000	not.sig.thresh	PRSS38|WNT9A|WNT3A|ARF1|C1orf35|MRPL55|GUK1|GJC2|IBA57-AS1|IBA57|C1orf145|OBSCN|TRIM11|TRIM17|HIST3H3|HIST3H2A|HIST3H2BB|RNF187|RHOU	NA
1:229000000:230000000	-19.0476	hexaploid	loss	1	229000000	230000000	229000000	230000000	not.sig.thresh	TMEM78|RAB4A|SPHAR|CCSAP|ACTA1|NUP133|ABCB10|TAF5L|URB2	NA
1:229000000:230000000	0	hexaploid	gain	1	229000000	230000000	229000000	230000000	not.sig.thresh	TMEM78|RAB4A|SPHAR|CCSAP|ACTA1|NUP133|ABCB10|TAF5L|URB2	NA
1:229000000:230000000	0	triploid	gain	1	229000000	230000000	229000000	230000000	not.sig.thresh	TMEM78|RAB4A|SPHAR|CCSAP|ACTA1|NUP133|ABCB10|TAF5L|URB2	NA
1:229000000:230000000	-4.34783	triploid	loss	1	229000000	230000000	229000000	230000000	not.sig.thresh	TMEM78|RAB4A|SPHAR|CCSAP|ACTA1|NUP133|ABCB10|TAF5L|URB2	NA
1:23000000:24000000	-4.34783	triploid	loss	1	23000000	24000000	23000000	24000000	not.sig.thresh	EPHB2|LACTBL1|C1orf234|KDM1A|LUZP1|HTR1D|HNRNPR|ZNF436|C1orf213|TCEA3|ASAP3|E2F2|ID3|MDS2	ID3|MDS2
1:23000000:24000000	4.7619	hexaploid	gain	1	23000000	24000000	23000000	24000000	not.sig.thresh	EPHB2|LACTBL1|C1orf234|KDM1A|LUZP1|HTR1D|HNRNPR|ZNF436|C1orf213|TCEA3|ASAP3|E2F2|ID3|MDS2	ID3|MDS2
1:23000000:24000000	-19.0476	hexaploid	loss	1	23000000	24000000	23000000	24000000	not.sig.thresh	EPHB2|LACTBL1|C1orf234|KDM1A|LUZP1|HTR1D|HNRNPR|ZNF436|C1orf213|TCEA3|ASAP3|E2F2|ID3|MDS2	ID3|MDS2
1:23000000:24000000	0	triploid	gain	1	23000000	24000000	23000000	24000000	not.sig.thresh	EPHB2|LACTBL1|C1orf234|KDM1A|LUZP1|HTR1D|HNRNPR|ZNF436|C1orf213|TCEA3|ASAP3|E2F2|ID3|MDS2	ID3|MDS2
1:230000000:231000000	0	triploid	gain	1	230000000	231000000	230000000	231000000	not.sig.thresh	GALNT2|PGBD5|COG2|AGT|CAPN9|C1orf198	NA
1:230000000:231000000	-4.34783	triploid	loss	1	230000000	231000000	230000000	231000000	not.sig.thresh	GALNT2|PGBD5|COG2|AGT|CAPN9|C1orf198	NA
1:230000000:231000000	0	hexaploid	gain	1	230000000	231000000	230000000	231000000	not.sig.thresh	GALNT2|PGBD5|COG2|AGT|CAPN9|C1orf198	NA
1:230000000:231000000	-19.0476	hexaploid	loss	1	230000000	231000000	230000000	231000000	not.sig.thresh	GALNT2|PGBD5|COG2|AGT|CAPN9|C1orf198	NA
1:231000000:232000000	-4.34783	triploid	loss	1	231000000	232000000	231000000	232000000	not.sig.thresh	C1orf198|TTC13|ARV1|FAM89A|TRIM67|C1orf131|GNPAT|EXOC8|SPRTN|EGLN1|TSNAX|TSNAX-DISC1|DISC1	NA
1:231000000:232000000	-19.0476	hexaploid	loss	1	231000000	232000000	231000000	232000000	not.sig.thresh	C1orf198|TTC13|ARV1|FAM89A|TRIM67|C1orf131|GNPAT|EXOC8|SPRTN|EGLN1|TSNAX|TSNAX-DISC1|DISC1	NA
1:231000000:232000000	0	hexaploid	gain	1	231000000	232000000	231000000	232000000	not.sig.thresh	C1orf198|TTC13|ARV1|FAM89A|TRIM67|C1orf131|GNPAT|EXOC8|SPRTN|EGLN1|TSNAX|TSNAX-DISC1|DISC1	NA
1:231000000:232000000	0	triploid	gain	1	231000000	232000000	231000000	232000000	not.sig.thresh	C1orf198|TTC13|ARV1|FAM89A|TRIM67|C1orf131|GNPAT|EXOC8|SPRTN|EGLN1|TSNAX|TSNAX-DISC1|DISC1	NA
1:232000000:233000000	-19.0476	hexaploid	loss	1	232000000	233000000	232000000	233000000	not.sig.thresh	DISC1|SIPA1L2|MAP10	NA
1:232000000:233000000	0	hexaploid	gain	1	232000000	233000000	232000000	233000000	not.sig.thresh	DISC1|SIPA1L2|MAP10	NA
1:232000000:233000000	0	triploid	gain	1	232000000	233000000	232000000	233000000	not.sig.thresh	DISC1|SIPA1L2|MAP10	NA
1:232000000:233000000	-4.34783	triploid	loss	1	232000000	233000000	232000000	233000000	not.sig.thresh	DISC1|SIPA1L2|MAP10	NA
1:233000000:234000000	0	triploid	gain	1	233000000	234000000	233000000	234000000	not.sig.thresh	NTPCR|PCNXL2|KCNK1	NA
1:233000000:234000000	-19.0476	hexaploid	loss	1	233000000	234000000	233000000	234000000	not.sig.thresh	NTPCR|PCNXL2|KCNK1	NA
1:233000000:234000000	-4.34783	triploid	loss	1	233000000	234000000	233000000	234000000	not.sig.thresh	NTPCR|PCNXL2|KCNK1	NA
1:233000000:234000000	0	hexaploid	gain	1	233000000	234000000	233000000	234000000	not.sig.thresh	NTPCR|PCNXL2|KCNK1	NA
1:234000000:235000000	-4.34783	triploid	loss	1	234000000	235000000	234000000	235000000	not.sig.thresh	SLC35F3|COA6|TARBP1|IRF2BP2	NA
1:234000000:235000000	0	triploid	gain	1	234000000	235000000	234000000	235000000	not.sig.thresh	SLC35F3|COA6|TARBP1|IRF2BP2	NA
1:234000000:235000000	0	hexaploid	gain	1	234000000	235000000	234000000	235000000	not.sig.thresh	SLC35F3|COA6|TARBP1|IRF2BP2	NA
1:234000000:235000000	-19.0476	hexaploid	loss	1	234000000	235000000	234000000	235000000	not.sig.thresh	SLC35F3|COA6|TARBP1|IRF2BP2	NA
1:235000000:236000000	0	triploid	gain	1	235000000	236000000	235000000	236000000	not.sig.thresh	TOMM20|RBM34|ARID4B|GGPS1|TBCE|B3GALNT2|GNG4|LYST	NA
1:235000000:236000000	0	triploid	loss	1	235000000	236000000	235000000	236000000	not.sig.thresh	TOMM20|RBM34|ARID4B|GGPS1|TBCE|B3GALNT2|GNG4|LYST	NA
1:235000000:236000000	-19.0476	hexaploid	loss	1	235000000	236000000	235000000	236000000	not.sig.thresh	TOMM20|RBM34|ARID4B|GGPS1|TBCE|B3GALNT2|GNG4|LYST	NA
1:235000000:236000000	0	hexaploid	gain	1	235000000	236000000	235000000	236000000	not.sig.thresh	TOMM20|RBM34|ARID4B|GGPS1|TBCE|B3GALNT2|GNG4|LYST	NA
1:236000000:237000000	0	triploid	loss	1	236000000	237000000	236000000	237000000	not.sig.thresh	LYST|NID1|GPR137B|ERO1LB|EDARADD|LGALS8|HEATR1|ACTN2|MTR	NA
1:236000000:237000000	0	hexaploid	gain	1	236000000	237000000	236000000	237000000	not.sig.thresh	LYST|NID1|GPR137B|ERO1LB|EDARADD|LGALS8|HEATR1|ACTN2|MTR	NA
1:236000000:237000000	0	triploid	gain	1	236000000	237000000	236000000	237000000	not.sig.thresh	LYST|NID1|GPR137B|ERO1LB|EDARADD|LGALS8|HEATR1|ACTN2|MTR	NA
1:236000000:237000000	-19.0476	hexaploid	loss	1	236000000	237000000	236000000	237000000	not.sig.thresh	LYST|NID1|GPR137B|ERO1LB|EDARADD|LGALS8|HEATR1|ACTN2|MTR	NA
1:237000000:238000000	0	triploid	gain	1	237000000	238000000	237000000	238000000	not.sig.thresh	MTR|MT1HL1|RYR2	NA
1:237000000:238000000	-19.0476	hexaploid	loss	1	237000000	238000000	237000000	238000000	not.sig.thresh	MTR|MT1HL1|RYR2	NA
1:237000000:238000000	0	hexaploid	gain	1	237000000	238000000	237000000	238000000	not.sig.thresh	MTR|MT1HL1|RYR2	NA
1:237000000:238000000	0	triploid	loss	1	237000000	238000000	237000000	238000000	not.sig.thresh	MTR|MT1HL1|RYR2	NA
1:238000000:239000000	0	triploid	loss	1	238000000	239000000	238000000	239000000	not.sig.thresh	ZP4|MTRNR2L11	NA
1:238000000:239000000	0	triploid	gain	1	238000000	239000000	238000000	239000000	not.sig.thresh	ZP4|MTRNR2L11	NA
1:238000000:239000000	-19.0476	hexaploid	loss	1	238000000	239000000	238000000	239000000	not.sig.thresh	ZP4|MTRNR2L11	NA
1:238000000:239000000	0	hexaploid	gain	1	238000000	239000000	238000000	239000000	not.sig.thresh	ZP4|MTRNR2L11	NA
1:24000000:25000000	-4.34783	triploid	loss	1	24000000	25000000	24000000	25000000	not.sig.thresh	RPL11|TCEB3|PITHD1|LYPLA2|GALE|HMGCL|FUCA1|CNR2|PNRC2|SRSF10|MYOM3|IL22RA1|IFNLR1|GRHL3|STPG1|NIPAL3|RCAN3|NCMAP|SRRM1	NA
1:24000000:25000000	-19.0476	hexaploid	loss	1	24000000	25000000	24000000	25000000	not.sig.thresh	RPL11|TCEB3|PITHD1|LYPLA2|GALE|HMGCL|FUCA1|CNR2|PNRC2|SRSF10|MYOM3|IL22RA1|IFNLR1|GRHL3|STPG1|NIPAL3|RCAN3|NCMAP|SRRM1	NA
1:24000000:25000000	4.7619	hexaploid	gain	1	24000000	25000000	24000000	25000000	not.sig.thresh	RPL11|TCEB3|PITHD1|LYPLA2|GALE|HMGCL|FUCA1|CNR2|PNRC2|SRSF10|MYOM3|IL22RA1|IFNLR1|GRHL3|STPG1|NIPAL3|RCAN3|NCMAP|SRRM1	NA
1:24000000:25000000	0	triploid	gain	1	24000000	25000000	24000000	25000000	not.sig.thresh	RPL11|TCEB3|PITHD1|LYPLA2|GALE|HMGCL|FUCA1|CNR2|PNRC2|SRSF10|MYOM3|IL22RA1|IFNLR1|GRHL3|STPG1|NIPAL3|RCAN3|NCMAP|SRRM1	NA
1:240000000:241000000	0	hexaploid	gain	1	240000000	241000000	240000000	241000000	not.sig.thresh	CHRM3|FMN2|GREM2|RGS7	RGS7
1:240000000:241000000	0	triploid	loss	1	240000000	241000000	240000000	241000000	not.sig.thresh	CHRM3|FMN2|GREM2|RGS7	RGS7
1:240000000:241000000	0	triploid	gain	1	240000000	241000000	240000000	241000000	not.sig.thresh	CHRM3|FMN2|GREM2|RGS7	RGS7
1:240000000:241000000	-19.0476	hexaploid	loss	1	240000000	241000000	240000000	241000000	not.sig.thresh	CHRM3|FMN2|GREM2|RGS7	RGS7
1:241000000:242000000	0	triploid	loss	1	241000000	242000000	241000000	242000000	not.sig.thresh	RGS7|FH|KMO|OPN3|CHML|WDR64	RGS7|FH
1:241000000:242000000	-19.0476	hexaploid	loss	1	241000000	242000000	241000000	242000000	not.sig.thresh	RGS7|FH|KMO|OPN3|CHML|WDR64	RGS7|FH
1:241000000:242000000	0	hexaploid	gain	1	241000000	242000000	241000000	242000000	not.sig.thresh	RGS7|FH|KMO|OPN3|CHML|WDR64	RGS7|FH
1:241000000:242000000	0	triploid	gain	1	241000000	242000000	241000000	242000000	not.sig.thresh	RGS7|FH|KMO|OPN3|CHML|WDR64	RGS7|FH
1:242000000:243000000	0	triploid	loss	1	242000000	243000000	242000000	243000000	not.sig.thresh	EXO1|MAP1LC3C|PLD5	NA
1:242000000:243000000	0	triploid	gain	1	242000000	243000000	242000000	243000000	not.sig.thresh	EXO1|MAP1LC3C|PLD5	NA
1:242000000:243000000	-19.0476	hexaploid	loss	1	242000000	243000000	242000000	243000000	not.sig.thresh	EXO1|MAP1LC3C|PLD5	NA
1:242000000:243000000	0	hexaploid	gain	1	242000000	243000000	242000000	243000000	not.sig.thresh	EXO1|MAP1LC3C|PLD5	NA
1:243000000:244000000	-19.0476	hexaploid	loss	1	243000000	244000000	243000000	244000000	not.sig.thresh	CEP170|SDCCAG8|AKT3	AKT3
1:243000000:244000000	0	hexaploid	gain	1	243000000	244000000	243000000	244000000	not.sig.thresh	CEP170|SDCCAG8|AKT3	AKT3
1:243000000:244000000	0	triploid	gain	1	243000000	244000000	243000000	244000000	not.sig.thresh	CEP170|SDCCAG8|AKT3	AKT3
1:243000000:244000000	0	triploid	loss	1	243000000	244000000	243000000	244000000	not.sig.thresh	CEP170|SDCCAG8|AKT3	AKT3
1:244000000:245000000	0	triploid	gain	1	244000000	245000000	244000000	245000000	not.sig.thresh	AKT3|ZBTB18|C1orf100|ADSS|C1orf101|DESI2|COX20	AKT3
1:244000000:245000000	0	triploid	loss	1	244000000	245000000	244000000	245000000	not.sig.thresh	AKT3|ZBTB18|C1orf100|ADSS|C1orf101|DESI2|COX20	AKT3
1:244000000:245000000	0	hexaploid	gain	1	244000000	245000000	244000000	245000000	not.sig.thresh	AKT3|ZBTB18|C1orf100|ADSS|C1orf101|DESI2|COX20	AKT3
1:244000000:245000000	-19.0476	hexaploid	loss	1	244000000	245000000	244000000	245000000	not.sig.thresh	AKT3|ZBTB18|C1orf100|ADSS|C1orf101|DESI2|COX20	AKT3
1:245000000:246000000	0	hexaploid	gain	1	245000000	246000000	245000000	246000000	not.sig.thresh	COX20|HNRNPU|EFCAB2|KIF26B|SMYD3	NA
1:245000000:246000000	-19.0476	hexaploid	loss	1	245000000	246000000	245000000	246000000	not.sig.thresh	COX20|HNRNPU|EFCAB2|KIF26B|SMYD3	NA
1:245000000:246000000	0	triploid	gain	1	245000000	246000000	245000000	246000000	not.sig.thresh	COX20|HNRNPU|EFCAB2|KIF26B|SMYD3	NA
1:245000000:246000000	0	triploid	loss	1	245000000	246000000	245000000	246000000	not.sig.thresh	COX20|HNRNPU|EFCAB2|KIF26B|SMYD3	NA
1:246000000:247000000	0	triploid	gain	1	246000000	247000000	246000000	247000000	not.sig.thresh	SMYD3|TFB2M|CNST|SCCPDH	NA
1:246000000:247000000	0	hexaploid	gain	1	246000000	247000000	246000000	247000000	not.sig.thresh	SMYD3|TFB2M|CNST|SCCPDH	NA
1:246000000:247000000	0	triploid	loss	1	246000000	247000000	246000000	247000000	not.sig.thresh	SMYD3|TFB2M|CNST|SCCPDH	NA
1:246000000:247000000	-19.0476	hexaploid	loss	1	246000000	247000000	246000000	247000000	not.sig.thresh	SMYD3|TFB2M|CNST|SCCPDH	NA
1:247000000:248000000	0	hexaploid	gain	1	247000000	248000000	247000000	248000000	not.sig.thresh	AHCTF1|ZNF670|ZNF695|ZNF669|C1orf229|ZNF124|ZNF496|NLRP3|OR2B11|GCSAML|OR2C3|OR2G2|OR2G3|OR13G1|OR6F1|OR14A2|OR14K1|OR1C1|OR14A16	NA
1:247000000:248000000	0	triploid	gain	1	247000000	248000000	247000000	248000000	not.sig.thresh	AHCTF1|ZNF670|ZNF695|ZNF669|C1orf229|ZNF124|ZNF496|NLRP3|OR2B11|GCSAML|OR2C3|OR2G2|OR2G3|OR13G1|OR6F1|OR14A2|OR14K1|OR1C1|OR14A16	NA
1:247000000:248000000	-19.0476	hexaploid	loss	1	247000000	248000000	247000000	248000000	not.sig.thresh	AHCTF1|ZNF670|ZNF695|ZNF669|C1orf229|ZNF124|ZNF496|NLRP3|OR2B11|GCSAML|OR2C3|OR2G2|OR2G3|OR13G1|OR6F1|OR14A2|OR14K1|OR1C1|OR14A16	NA
1:247000000:248000000	0	triploid	loss	1	247000000	248000000	247000000	248000000	not.sig.thresh	AHCTF1|ZNF670|ZNF695|ZNF669|C1orf229|ZNF124|ZNF496|NLRP3|OR2B11|GCSAML|OR2C3|OR2G2|OR2G3|OR13G1|OR6F1|OR14A2|OR14K1|OR1C1|OR14A16	NA
1:248000000:249000000	0	triploid	gain	1	248000000	249000000	248000000	249000000	not.sig.thresh	OR11L1|TRIM58|OR2W3|OR2T8|OR2AJ1|OR2L13|OR2L8|OR2AK2|OR2L5|OR2L2|OR2L3|OR2M5|OR2M2|OR2M3|OR2M4|OR2T33|OR2T12|OR2M7|OR14C36|OR2T4|OR2T6|OR2T1|OR2T7|OR2T2|OR2T3|OR2T5|OR2G6|OR2T29|OR2T34|OR2T10|OR2T11|OR2T35|OR2T27|OR14I1|LYPD8	NA
1:248000000:249000000	-19.0476	hexaploid	loss	1	248000000	249000000	248000000	249000000	not.sig.thresh	OR11L1|TRIM58|OR2W3|OR2T8|OR2AJ1|OR2L13|OR2L8|OR2AK2|OR2L5|OR2L2|OR2L3|OR2M5|OR2M2|OR2M3|OR2M4|OR2T33|OR2T12|OR2M7|OR14C36|OR2T4|OR2T6|OR2T1|OR2T7|OR2T2|OR2T3|OR2T5|OR2G6|OR2T29|OR2T34|OR2T10|OR2T11|OR2T35|OR2T27|OR14I1|LYPD8	NA
1:248000000:249000000	0	hexaploid	gain	1	248000000	249000000	248000000	249000000	not.sig.thresh	OR11L1|TRIM58|OR2W3|OR2T8|OR2AJ1|OR2L13|OR2L8|OR2AK2|OR2L5|OR2L2|OR2L3|OR2M5|OR2M2|OR2M3|OR2M4|OR2T33|OR2T12|OR2M7|OR14C36|OR2T4|OR2T6|OR2T1|OR2T7|OR2T2|OR2T3|OR2T5|OR2G6|OR2T29|OR2T34|OR2T10|OR2T11|OR2T35|OR2T27|OR14I1|LYPD8	NA
1:248000000:249000000	0	triploid	loss	1	248000000	249000000	248000000	249000000	not.sig.thresh	OR11L1|TRIM58|OR2W3|OR2T8|OR2AJ1|OR2L13|OR2L8|OR2AK2|OR2L5|OR2L2|OR2L3|OR2M5|OR2M2|OR2M3|OR2M4|OR2T33|OR2T12|OR2M7|OR14C36|OR2T4|OR2T6|OR2T1|OR2T7|OR2T2|OR2T3|OR2T5|OR2G6|OR2T29|OR2T34|OR2T10|OR2T11|OR2T35|OR2T27|OR14I1|LYPD8	NA
1:249000000:249250621	0	hexaploid	gain	1	249000000	249250621	249000000	249250621	not.sig.thresh	SH3BP5L|ZNF672|ZNF692|PGBD2	NA
1:249000000:249250621	0	triploid	loss	1	249000000	249250621	249000000	249250621	not.sig.thresh	SH3BP5L|ZNF672|ZNF692|PGBD2	NA
1:249000000:249250621	0	triploid	gain	1	249000000	249250621	249000000	249250621	not.sig.thresh	SH3BP5L|ZNF672|ZNF692|PGBD2	NA
1:249000000:249250621	-19.0476	hexaploid	loss	1	249000000	249250621	249000000	249250621	not.sig.thresh	SH3BP5L|ZNF672|ZNF692|PGBD2	NA
1:25000000:26000000	0	triploid	gain	1	25000000	26000000	25000000	26000000	not.sig.thresh	CLIC4|RUNX3|SYF2|C1orf63|RHD|TMEM50A|RHCE|TMEM57|LDLRAP1|MAN1C1	NA
1:25000000:26000000	-19.0476	hexaploid	loss	1	25000000	26000000	25000000	26000000	not.sig.thresh	CLIC4|RUNX3|SYF2|C1orf63|RHD|TMEM50A|RHCE|TMEM57|LDLRAP1|MAN1C1	NA
1:25000000:26000000	4.7619	hexaploid	gain	1	25000000	26000000	25000000	26000000	not.sig.thresh	CLIC4|RUNX3|SYF2|C1orf63|RHD|TMEM50A|RHCE|TMEM57|LDLRAP1|MAN1C1	NA
1:25000000:26000000	-4.34783	triploid	loss	1	25000000	26000000	25000000	26000000	not.sig.thresh	CLIC4|RUNX3|SYF2|C1orf63|RHD|TMEM50A|RHCE|TMEM57|LDLRAP1|MAN1C1	NA
1:26000000:27000000	-4.34783	triploid	loss	1	26000000	27000000	26000000	27000000	not.sig.thresh	MAN1C1|SEPN1|MTFR1L|AUNIP|PAQR7|STMN1|PAFAH2|EXTL1|SLC30A2|TRIM63|PDIK1L|FAM110D|ZNF593|CNKSR1|CATSPER4|CEP85|SH3BGRL3|UBXN11|CD52|AIM1L|ZNF683|LIN28A|DHDDS|HMGN2|RPS6KA1	NA
1:26000000:27000000	0	triploid	gain	1	26000000	27000000	26000000	27000000	not.sig.thresh	MAN1C1|SEPN1|MTFR1L|AUNIP|PAQR7|STMN1|PAFAH2|EXTL1|SLC30A2|TRIM63|PDIK1L|FAM110D|ZNF593|CNKSR1|CATSPER4|CEP85|SH3BGRL3|UBXN11|CD52|AIM1L|ZNF683|LIN28A|DHDDS|HMGN2|RPS6KA1	NA
1:26000000:27000000	-19.0476	hexaploid	loss	1	26000000	27000000	26000000	27000000	not.sig.thresh	MAN1C1|SEPN1|MTFR1L|AUNIP|PAQR7|STMN1|PAFAH2|EXTL1|SLC30A2|TRIM63|PDIK1L|FAM110D|ZNF593|CNKSR1|CATSPER4|CEP85|SH3BGRL3|UBXN11|CD52|AIM1L|ZNF683|LIN28A|DHDDS|HMGN2|RPS6KA1	NA
1:26000000:27000000	4.7619	hexaploid	gain	1	26000000	27000000	26000000	27000000	not.sig.thresh	MAN1C1|SEPN1|MTFR1L|AUNIP|PAQR7|STMN1|PAFAH2|EXTL1|SLC30A2|TRIM63|PDIK1L|FAM110D|ZNF593|CNKSR1|CATSPER4|CEP85|SH3BGRL3|UBXN11|CD52|AIM1L|ZNF683|LIN28A|DHDDS|HMGN2|RPS6KA1	NA
1:27000000:28000000	4.7619	hexaploid	gain	1	27000000	28000000	27000000	28000000	not.sig.thresh	ARID1A|PIGV|ZDHHC18|SFN|GPN2|GPATCH3|NUDC|NR0B2|C1orf172|TRNP1|FAM46B|SLC9A1|WDTC1|TMEM222|SYTL1|MAP3K6|FCN3|CD164L2|GPR3|WASF2|AHDC1|FGR|IFI6	ARID1A
1:27000000:28000000	-4.34783	triploid	loss	1	27000000	28000000	27000000	28000000	not.sig.thresh	ARID1A|PIGV|ZDHHC18|SFN|GPN2|GPATCH3|NUDC|NR0B2|C1orf172|TRNP1|FAM46B|SLC9A1|WDTC1|TMEM222|SYTL1|MAP3K6|FCN3|CD164L2|GPR3|WASF2|AHDC1|FGR|IFI6	ARID1A
1:27000000:28000000	0	triploid	gain	1	27000000	28000000	27000000	28000000	not.sig.thresh	ARID1A|PIGV|ZDHHC18|SFN|GPN2|GPATCH3|NUDC|NR0B2|C1orf172|TRNP1|FAM46B|SLC9A1|WDTC1|TMEM222|SYTL1|MAP3K6|FCN3|CD164L2|GPR3|WASF2|AHDC1|FGR|IFI6	ARID1A
1:27000000:28000000	-19.0476	hexaploid	loss	1	27000000	28000000	27000000	28000000	not.sig.thresh	ARID1A|PIGV|ZDHHC18|SFN|GPN2|GPATCH3|NUDC|NR0B2|C1orf172|TRNP1|FAM46B|SLC9A1|WDTC1|TMEM222|SYTL1|MAP3K6|FCN3|CD164L2|GPR3|WASF2|AHDC1|FGR|IFI6	ARID1A
1:28000000:29000000	4.7619	hexaploid	gain	1	28000000	29000000	28000000	29000000	not.sig.thresh	FAM76A|STX12|PPP1R8|THEMIS2|RPA2|SMPDL3B|XKR8|EYA3|PTAFR|DNAJC8|ATPIF1|SESN2|MED18|PHACTR4|RCC1|TRNAU1AP|TAF12|RAB42|GMEB1	NA
1:28000000:29000000	-19.0476	hexaploid	loss	1	28000000	29000000	28000000	29000000	not.sig.thresh	FAM76A|STX12|PPP1R8|THEMIS2|RPA2|SMPDL3B|XKR8|EYA3|PTAFR|DNAJC8|ATPIF1|SESN2|MED18|PHACTR4|RCC1|TRNAU1AP|TAF12|RAB42|GMEB1	NA
1:28000000:29000000	-4.34783	triploid	loss	1	28000000	29000000	28000000	29000000	not.sig.thresh	FAM76A|STX12|PPP1R8|THEMIS2|RPA2|SMPDL3B|XKR8|EYA3|PTAFR|DNAJC8|ATPIF1|SESN2|MED18|PHACTR4|RCC1|TRNAU1AP|TAF12|RAB42|GMEB1	NA
1:28000000:29000000	0	triploid	gain	1	28000000	29000000	28000000	29000000	not.sig.thresh	FAM76A|STX12|PPP1R8|THEMIS2|RPA2|SMPDL3B|XKR8|EYA3|PTAFR|DNAJC8|ATPIF1|SESN2|MED18|PHACTR4|RCC1|TRNAU1AP|TAF12|RAB42|GMEB1	NA
1:29000000:30000000	4.7619	hexaploid	gain	1	29000000	30000000	29000000	30000000	not.sig.thresh	GMEB1|YTHDF2|OPRD1|EPB41|TMEM200B|SRSF4|MECR|PTPRU	NA
1:29000000:30000000	0	triploid	gain	1	29000000	30000000	29000000	30000000	not.sig.thresh	GMEB1|YTHDF2|OPRD1|EPB41|TMEM200B|SRSF4|MECR|PTPRU	NA
1:29000000:30000000	-19.0476	hexaploid	loss	1	29000000	30000000	29000000	30000000	not.sig.thresh	GMEB1|YTHDF2|OPRD1|EPB41|TMEM200B|SRSF4|MECR|PTPRU	NA
1:29000000:30000000	-4.34783	triploid	loss	1	29000000	30000000	29000000	30000000	not.sig.thresh	GMEB1|YTHDF2|OPRD1|EPB41|TMEM200B|SRSF4|MECR|PTPRU	NA
1:3000000:4000000	0	triploid	gain	1	3000000	4000000	3000000	4000000	not.sig.thresh	PRDM16|ARHGEF16|MEGF6|TPRG1L|WRAP73|TP73|CCDC27|SMIM1|LRRC47|CEP104|DFFB|C1orf174	PRDM16
1:3000000:4000000	0	triploid	loss	1	3000000	4000000	3000000	4000000	not.sig.thresh	PRDM16|ARHGEF16|MEGF6|TPRG1L|WRAP73|TP73|CCDC27|SMIM1|LRRC47|CEP104|DFFB|C1orf174	PRDM16
1:3000000:4000000	-23.8095	hexaploid	loss	1	3000000	4000000	3000000	4000000	not.sig.thresh	PRDM16|ARHGEF16|MEGF6|TPRG1L|WRAP73|TP73|CCDC27|SMIM1|LRRC47|CEP104|DFFB|C1orf174	PRDM16
1:3000000:4000000	9.52381	hexaploid	gain	1	3000000	4000000	3000000	4000000	not.sig.thresh	PRDM16|ARHGEF16|MEGF6|TPRG1L|WRAP73|TP73|CCDC27|SMIM1|LRRC47|CEP104|DFFB|C1orf174	PRDM16
1:31000000:32000000	0	triploid	gain	1	31000000	32000000	31000000	32000000	not.sig.thresh	MATN1|LAPTM5|SDC3|PUM1|NKAIN1|SNRNP40|ZCCHC17|FABP3|SERINC2	NA
1:31000000:32000000	-4.34783	triploid	loss	1	31000000	32000000	31000000	32000000	not.sig.thresh	MATN1|LAPTM5|SDC3|PUM1|NKAIN1|SNRNP40|ZCCHC17|FABP3|SERINC2	NA
1:31000000:32000000	4.7619	hexaploid	gain	1	31000000	32000000	31000000	32000000	not.sig.thresh	MATN1|LAPTM5|SDC3|PUM1|NKAIN1|SNRNP40|ZCCHC17|FABP3|SERINC2	NA
1:31000000:32000000	-14.2857	hexaploid	loss	1	31000000	32000000	31000000	32000000	not.sig.thresh	MATN1|LAPTM5|SDC3|PUM1|NKAIN1|SNRNP40|ZCCHC17|FABP3|SERINC2	NA
1:32000000:33000000	-4.34783	triploid	loss	1	32000000	33000000	32000000	33000000	not.sig.thresh	TINAGL1|HCRTR1|PEF1|COL16A1|BAI2|SPOCD1|PTP4A2|KHDRBS1|TMEM39B|KPNA6|TXLNA|CCDC28B|IQCC|DCDC2B|TMEM234|EIF3I|FAM167B|LCK|HDAC1|MARCKSL1|TSSK3|FAM229A|BSDC1|ZBTB8B	LCK
1:32000000:33000000	0	triploid	gain	1	32000000	33000000	32000000	33000000	not.sig.thresh	TINAGL1|HCRTR1|PEF1|COL16A1|BAI2|SPOCD1|PTP4A2|KHDRBS1|TMEM39B|KPNA6|TXLNA|CCDC28B|IQCC|DCDC2B|TMEM234|EIF3I|FAM167B|LCK|HDAC1|MARCKSL1|TSSK3|FAM229A|BSDC1|ZBTB8B	LCK
1:32000000:33000000	4.7619	hexaploid	gain	1	32000000	33000000	32000000	33000000	not.sig.thresh	TINAGL1|HCRTR1|PEF1|COL16A1|BAI2|SPOCD1|PTP4A2|KHDRBS1|TMEM39B|KPNA6|TXLNA|CCDC28B|IQCC|DCDC2B|TMEM234|EIF3I|FAM167B|LCK|HDAC1|MARCKSL1|TSSK3|FAM229A|BSDC1|ZBTB8B	LCK
1:32000000:33000000	-9.52381	hexaploid	loss	1	32000000	33000000	32000000	33000000	not.sig.thresh	TINAGL1|HCRTR1|PEF1|COL16A1|BAI2|SPOCD1|PTP4A2|KHDRBS1|TMEM39B|KPNA6|TXLNA|CCDC28B|IQCC|DCDC2B|TMEM234|EIF3I|FAM167B|LCK|HDAC1|MARCKSL1|TSSK3|FAM229A|BSDC1|ZBTB8B	LCK
1:33000000:34000000	4.7619	hexaploid	gain	1	33000000	34000000	33000000	34000000	not.sig.thresh	ZBTB8A|ZBTB8OS|RBBP4|SYNC|KIAA1522|YARS|S100PBP|FNDC5|HPCA|TMEM54|RNF19B|AK2|ADC|TRIM62|ZNF362|A3GALT2|PHC2|ZSCAN20|CSMD2	NA
1:33000000:34000000	-4.34783	triploid	loss	1	33000000	34000000	33000000	34000000	not.sig.thresh	ZBTB8A|ZBTB8OS|RBBP4|SYNC|KIAA1522|YARS|S100PBP|FNDC5|HPCA|TMEM54|RNF19B|AK2|ADC|TRIM62|ZNF362|A3GALT2|PHC2|ZSCAN20|CSMD2	NA
1:33000000:34000000	-9.52381	hexaploid	loss	1	33000000	34000000	33000000	34000000	not.sig.thresh	ZBTB8A|ZBTB8OS|RBBP4|SYNC|KIAA1522|YARS|S100PBP|FNDC5|HPCA|TMEM54|RNF19B|AK2|ADC|TRIM62|ZNF362|A3GALT2|PHC2|ZSCAN20|CSMD2	NA
1:33000000:34000000	0	triploid	gain	1	33000000	34000000	33000000	34000000	not.sig.thresh	ZBTB8A|ZBTB8OS|RBBP4|SYNC|KIAA1522|YARS|S100PBP|FNDC5|HPCA|TMEM54|RNF19B|AK2|ADC|TRIM62|ZNF362|A3GALT2|PHC2|ZSCAN20|CSMD2	NA
1:34000000:35000000	4.7619	hexaploid	gain	1	34000000	35000000	34000000	35000000	not.sig.thresh	CSMD2|HMGB4|C1orf94	NA
1:34000000:35000000	0	triploid	gain	1	34000000	35000000	34000000	35000000	not.sig.thresh	CSMD2|HMGB4|C1orf94	NA
1:34000000:35000000	-9.52381	hexaploid	loss	1	34000000	35000000	34000000	35000000	not.sig.thresh	CSMD2|HMGB4|C1orf94	NA
1:34000000:35000000	-4.34783	triploid	loss	1	34000000	35000000	34000000	35000000	not.sig.thresh	CSMD2|HMGB4|C1orf94	NA
1:35000000:36000000	4.7619	hexaploid	gain	1	35000000	36000000	35000000	36000000	not.sig.thresh	SMIM12|GJB5|GJB4|GJB3|GJA4|DLGAP3|ZMYM6NB|ZMYM6|ZMYM1|SFPQ|ZMYM4|KIAA0319L	SFPQ
1:35000000:36000000	-9.52381	hexaploid	loss	1	35000000	36000000	35000000	36000000	not.sig.thresh	SMIM12|GJB5|GJB4|GJB3|GJA4|DLGAP3|ZMYM6NB|ZMYM6|ZMYM1|SFPQ|ZMYM4|KIAA0319L	SFPQ
1:35000000:36000000	-4.34783	triploid	loss	1	35000000	36000000	35000000	36000000	not.sig.thresh	SMIM12|GJB5|GJB4|GJB3|GJA4|DLGAP3|ZMYM6NB|ZMYM6|ZMYM1|SFPQ|ZMYM4|KIAA0319L	SFPQ
1:35000000:36000000	0	triploid	gain	1	35000000	36000000	35000000	36000000	not.sig.thresh	SMIM12|GJB5|GJB4|GJB3|GJA4|DLGAP3|ZMYM6NB|ZMYM6|ZMYM1|SFPQ|ZMYM4|KIAA0319L	SFPQ
1:36000000:37000000	-4.34783	triploid	loss	1	36000000	37000000	36000000	37000000	not.sig.thresh	KIAA0319L|NCDN|TFAP2E|PSMB2|C1orf216|CLSPN|AGO4|AGO1|AGO3|TEKT2|ADPRHL2|COL8A2|TRAPPC3|MAP7D1|THRAP3|SH3D21|EVA1B|STK40|LSM10|OSCP1|MRPS15|CSF3R	THRAP3|CSF3R
1:36000000:37000000	0	triploid	gain	1	36000000	37000000	36000000	37000000	not.sig.thresh	KIAA0319L|NCDN|TFAP2E|PSMB2|C1orf216|CLSPN|AGO4|AGO1|AGO3|TEKT2|ADPRHL2|COL8A2|TRAPPC3|MAP7D1|THRAP3|SH3D21|EVA1B|STK40|LSM10|OSCP1|MRPS15|CSF3R	THRAP3|CSF3R
1:36000000:37000000	4.7619	hexaploid	gain	1	36000000	37000000	36000000	37000000	not.sig.thresh	KIAA0319L|NCDN|TFAP2E|PSMB2|C1orf216|CLSPN|AGO4|AGO1|AGO3|TEKT2|ADPRHL2|COL8A2|TRAPPC3|MAP7D1|THRAP3|SH3D21|EVA1B|STK40|LSM10|OSCP1|MRPS15|CSF3R	THRAP3|CSF3R
1:36000000:37000000	-9.52381	hexaploid	loss	1	36000000	37000000	36000000	37000000	not.sig.thresh	KIAA0319L|NCDN|TFAP2E|PSMB2|C1orf216|CLSPN|AGO4|AGO1|AGO3|TEKT2|ADPRHL2|COL8A2|TRAPPC3|MAP7D1|THRAP3|SH3D21|EVA1B|STK40|LSM10|OSCP1|MRPS15|CSF3R	THRAP3|CSF3R
1:37000000:38000000	4.7619	hexaploid	gain	1	37000000	38000000	37000000	38000000	not.sig.thresh	GRIK3|ZC3H12A|MEAF6	NA
1:37000000:38000000	-4.34783	triploid	loss	1	37000000	38000000	37000000	38000000	not.sig.thresh	GRIK3|ZC3H12A|MEAF6	NA
1:37000000:38000000	-9.52381	hexaploid	loss	1	37000000	38000000	37000000	38000000	not.sig.thresh	GRIK3|ZC3H12A|MEAF6	NA
1:37000000:38000000	0	triploid	gain	1	37000000	38000000	37000000	38000000	not.sig.thresh	GRIK3|ZC3H12A|MEAF6	NA
1:38000000:39000000	-4.34783	triploid	loss	1	38000000	39000000	38000000	39000000	not.sig.thresh	SNIP1|DNALI1|GNL2|RSPO1|C1orf109|CDCA8|EPHA10|MANEAL|YRDC|C1orf122|MTF1|INPP5B|SF3A3|FHL3|UTP11L|POU3F1	NA
1:38000000:39000000	-9.52381	hexaploid	loss	1	38000000	39000000	38000000	39000000	not.sig.thresh	SNIP1|DNALI1|GNL2|RSPO1|C1orf109|CDCA8|EPHA10|MANEAL|YRDC|C1orf122|MTF1|INPP5B|SF3A3|FHL3|UTP11L|POU3F1	NA
1:38000000:39000000	4.7619	hexaploid	gain	1	38000000	39000000	38000000	39000000	not.sig.thresh	SNIP1|DNALI1|GNL2|RSPO1|C1orf109|CDCA8|EPHA10|MANEAL|YRDC|C1orf122|MTF1|INPP5B|SF3A3|FHL3|UTP11L|POU3F1	NA
1:38000000:39000000	0	triploid	gain	1	38000000	39000000	38000000	39000000	not.sig.thresh	SNIP1|DNALI1|GNL2|RSPO1|C1orf109|CDCA8|EPHA10|MANEAL|YRDC|C1orf122|MTF1|INPP5B|SF3A3|FHL3|UTP11L|POU3F1	NA
1:39000000:40000000	0	triploid	gain	1	39000000	40000000	39000000	40000000	not.sig.thresh	RRAGC|MYCBP|GJA9|RHBDL2|AKIRIN1|NDUFS5|MACF1|KIAA0754|BMP8A	NA
1:39000000:40000000	-9.52381	hexaploid	loss	1	39000000	40000000	39000000	40000000	not.sig.thresh	RRAGC|MYCBP|GJA9|RHBDL2|AKIRIN1|NDUFS5|MACF1|KIAA0754|BMP8A	NA
1:39000000:40000000	4.7619	hexaploid	gain	1	39000000	40000000	39000000	40000000	not.sig.thresh	RRAGC|MYCBP|GJA9|RHBDL2|AKIRIN1|NDUFS5|MACF1|KIAA0754|BMP8A	NA
1:39000000:40000000	-4.34783	triploid	loss	1	39000000	40000000	39000000	40000000	not.sig.thresh	RRAGC|MYCBP|GJA9|RHBDL2|AKIRIN1|NDUFS5|MACF1|KIAA0754|BMP8A	NA
1:4000000:5000000	0	triploid	gain	1	4000000	5000000	4000000	5000000	not.sig.thresh	AJAP1	NA
1:4000000:5000000	-4.34783	triploid	loss	1	4000000	5000000	4000000	5000000	not.sig.thresh	AJAP1	NA
1:4000000:5000000	-19.0476	hexaploid	loss	1	4000000	5000000	4000000	5000000	not.sig.thresh	AJAP1	NA
1:4000000:5000000	9.52381	hexaploid	gain	1	4000000	5000000	4000000	5000000	not.sig.thresh	AJAP1	NA
1:40000000:41000000	-4.34783	triploid	loss	1	40000000	41000000	40000000	41000000	not.sig.thresh	PABPC4|HEYL|NT5C1A|HPCAL4|PPIE|BMP8B|OXCT2|TRIT1|MYCL|MFSD2A|CAP1|PPT1|RLF|TMCO2|ZMPSTE24|COL9A2|SMAP2|ZFP69B|ZFP69|EXO5|ZNF684	MYCL
1:40000000:41000000	0	triploid	gain	1	40000000	41000000	40000000	41000000	not.sig.thresh	PABPC4|HEYL|NT5C1A|HPCAL4|PPIE|BMP8B|OXCT2|TRIT1|MYCL|MFSD2A|CAP1|PPT1|RLF|TMCO2|ZMPSTE24|COL9A2|SMAP2|ZFP69B|ZFP69|EXO5|ZNF684	MYCL
1:40000000:41000000	-9.52381	hexaploid	loss	1	40000000	41000000	40000000	41000000	not.sig.thresh	PABPC4|HEYL|NT5C1A|HPCAL4|PPIE|BMP8B|OXCT2|TRIT1|MYCL|MFSD2A|CAP1|PPT1|RLF|TMCO2|ZMPSTE24|COL9A2|SMAP2|ZFP69B|ZFP69|EXO5|ZNF684	MYCL
1:40000000:41000000	4.7619	hexaploid	gain	1	40000000	41000000	40000000	41000000	not.sig.thresh	PABPC4|HEYL|NT5C1A|HPCAL4|PPIE|BMP8B|OXCT2|TRIT1|MYCL|MFSD2A|CAP1|PPT1|RLF|TMCO2|ZMPSTE24|COL9A2|SMAP2|ZFP69B|ZFP69|EXO5|ZNF684	MYCL
1:41000000:42000000	4.7619	hexaploid	gain	1	41000000	42000000	41000000	42000000	not.sig.thresh	ZNF684|RIMS3|NFYC|KCNQ4|CITED4|CTPS1|SLFNL1|SCMH1|FOXO6|EDN2|HIVEP3	NA
1:41000000:42000000	-4.34783	triploid	loss	1	41000000	42000000	41000000	42000000	not.sig.thresh	ZNF684|RIMS3|NFYC|KCNQ4|CITED4|CTPS1|SLFNL1|SCMH1|FOXO6|EDN2|HIVEP3	NA
1:41000000:42000000	-9.52381	hexaploid	loss	1	41000000	42000000	41000000	42000000	not.sig.thresh	ZNF684|RIMS3|NFYC|KCNQ4|CITED4|CTPS1|SLFNL1|SCMH1|FOXO6|EDN2|HIVEP3	NA
1:41000000:42000000	0	triploid	gain	1	41000000	42000000	41000000	42000000	not.sig.thresh	ZNF684|RIMS3|NFYC|KCNQ4|CITED4|CTPS1|SLFNL1|SCMH1|FOXO6|EDN2|HIVEP3	NA
1:42000000:43000000	-4.34783	triploid	loss	1	42000000	43000000	42000000	43000000	not.sig.thresh	HIVEP3|GUCA2B|GUCA2A|FOXJ3|RIMKLA|ZMYND12|PPCS|CCDC30	NA
1:42000000:43000000	4.7619	hexaploid	gain	1	42000000	43000000	42000000	43000000	not.sig.thresh	HIVEP3|GUCA2B|GUCA2A|FOXJ3|RIMKLA|ZMYND12|PPCS|CCDC30	NA
1:42000000:43000000	-9.52381	hexaploid	loss	1	42000000	43000000	42000000	43000000	not.sig.thresh	HIVEP3|GUCA2B|GUCA2A|FOXJ3|RIMKLA|ZMYND12|PPCS|CCDC30	NA
1:42000000:43000000	0	triploid	gain	1	42000000	43000000	42000000	43000000	not.sig.thresh	HIVEP3|GUCA2B|GUCA2A|FOXJ3|RIMKLA|ZMYND12|PPCS|CCDC30	NA
1:43000000:44000000	4.7619	hexaploid	gain	1	43000000	44000000	43000000	44000000	not.sig.thresh	CCDC30|PPIH|YBX1|CLDN19|LEPRE1|C1orf50|CCDC23|ERMAP|ZNF691|SLC2A1|FAM183A|EBNA1BP2|WDR65|TMEM125|C1orf210|TIE1|MPL|CDC20|ELOVL1|MED8|SZT2|HYI|PTPRF	MPL
1:43000000:44000000	-4.34783	triploid	loss	1	43000000	44000000	43000000	44000000	not.sig.thresh	CCDC30|PPIH|YBX1|CLDN19|LEPRE1|C1orf50|CCDC23|ERMAP|ZNF691|SLC2A1|FAM183A|EBNA1BP2|WDR65|TMEM125|C1orf210|TIE1|MPL|CDC20|ELOVL1|MED8|SZT2|HYI|PTPRF	MPL
1:43000000:44000000	0	triploid	gain	1	43000000	44000000	43000000	44000000	not.sig.thresh	CCDC30|PPIH|YBX1|CLDN19|LEPRE1|C1orf50|CCDC23|ERMAP|ZNF691|SLC2A1|FAM183A|EBNA1BP2|WDR65|TMEM125|C1orf210|TIE1|MPL|CDC20|ELOVL1|MED8|SZT2|HYI|PTPRF	MPL
1:43000000:44000000	-9.52381	hexaploid	loss	1	43000000	44000000	43000000	44000000	not.sig.thresh	CCDC30|PPIH|YBX1|CLDN19|LEPRE1|C1orf50|CCDC23|ERMAP|ZNF691|SLC2A1|FAM183A|EBNA1BP2|WDR65|TMEM125|C1orf210|TIE1|MPL|CDC20|ELOVL1|MED8|SZT2|HYI|PTPRF	MPL
1:44000000:45000000	4.7619	hexaploid	gain	1	44000000	45000000	44000000	45000000	not.sig.thresh	PTPRF|KDM4A|ST3GAL3|ARTN|IPO13|DPH2|ATP6V0B|B4GALT2|CCDC24|SLC6A9|KLF17|DMAP1|ERI3|RNF220	NA
1:44000000:45000000	-4.34783	triploid	loss	1	44000000	45000000	44000000	45000000	not.sig.thresh	PTPRF|KDM4A|ST3GAL3|ARTN|IPO13|DPH2|ATP6V0B|B4GALT2|CCDC24|SLC6A9|KLF17|DMAP1|ERI3|RNF220	NA
1:44000000:45000000	-9.52381	hexaploid	loss	1	44000000	45000000	44000000	45000000	not.sig.thresh	PTPRF|KDM4A|ST3GAL3|ARTN|IPO13|DPH2|ATP6V0B|B4GALT2|CCDC24|SLC6A9|KLF17|DMAP1|ERI3|RNF220	NA
1:44000000:45000000	0	triploid	gain	1	44000000	45000000	44000000	45000000	not.sig.thresh	PTPRF|KDM4A|ST3GAL3|ARTN|IPO13|DPH2|ATP6V0B|B4GALT2|CCDC24|SLC6A9|KLF17|DMAP1|ERI3|RNF220	NA
1:45000000:46000000	0	triploid	gain	1	45000000	46000000	45000000	46000000	not.sig.thresh	RNF220|TMEM53|C1orf228|KIF2C|RPS8|BEST4|PLK3|TCTEX1D4|BTBD19|PTCH2|EIF2B3|HECTD3|UROD|ZSWIM5|HPDL|MUTYH|TOE1|TESK2|CCDC163P|MMACHC|PRDX1	MUTYH
1:45000000:46000000	-4.34783	triploid	loss	1	45000000	46000000	45000000	46000000	not.sig.thresh	RNF220|TMEM53|C1orf228|KIF2C|RPS8|BEST4|PLK3|TCTEX1D4|BTBD19|PTCH2|EIF2B3|HECTD3|UROD|ZSWIM5|HPDL|MUTYH|TOE1|TESK2|CCDC163P|MMACHC|PRDX1	MUTYH
1:45000000:46000000	4.7619	hexaploid	gain	1	45000000	46000000	45000000	46000000	not.sig.thresh	RNF220|TMEM53|C1orf228|KIF2C|RPS8|BEST4|PLK3|TCTEX1D4|BTBD19|PTCH2|EIF2B3|HECTD3|UROD|ZSWIM5|HPDL|MUTYH|TOE1|TESK2|CCDC163P|MMACHC|PRDX1	MUTYH
1:45000000:46000000	-9.52381	hexaploid	loss	1	45000000	46000000	45000000	46000000	not.sig.thresh	RNF220|TMEM53|C1orf228|KIF2C|RPS8|BEST4|PLK3|TCTEX1D4|BTBD19|PTCH2|EIF2B3|HECTD3|UROD|ZSWIM5|HPDL|MUTYH|TOE1|TESK2|CCDC163P|MMACHC|PRDX1	MUTYH
1:46000000:47000000	-4.7619	hexaploid	loss	1	46000000	47000000	46000000	47000000	not.sig.thresh	AKR1A1|NASP|CCDC17|GPBP1L1|TMEM69|IPP|MAST2|PIK3R3|TSPAN1|POMGNT1|LURAP1|RAD54L|LRRC41|UQCRH|NSUN4|FAAH|DMBX1	NA
1:46000000:47000000	0	triploid	gain	1	46000000	47000000	46000000	47000000	not.sig.thresh	AKR1A1|NASP|CCDC17|GPBP1L1|TMEM69|IPP|MAST2|PIK3R3|TSPAN1|POMGNT1|LURAP1|RAD54L|LRRC41|UQCRH|NSUN4|FAAH|DMBX1	NA
1:46000000:47000000	4.7619	hexaploid	gain	1	46000000	47000000	46000000	47000000	not.sig.thresh	AKR1A1|NASP|CCDC17|GPBP1L1|TMEM69|IPP|MAST2|PIK3R3|TSPAN1|POMGNT1|LURAP1|RAD54L|LRRC41|UQCRH|NSUN4|FAAH|DMBX1	NA
1:46000000:47000000	-4.34783	triploid	loss	1	46000000	47000000	46000000	47000000	not.sig.thresh	AKR1A1|NASP|CCDC17|GPBP1L1|TMEM69|IPP|MAST2|PIK3R3|TSPAN1|POMGNT1|LURAP1|RAD54L|LRRC41|UQCRH|NSUN4|FAAH|DMBX1	NA
1:47000000:48000000	0	triploid	gain	1	47000000	48000000	47000000	48000000	not.sig.thresh	KNCN|MKNK1|MOB3C|ATPAF1|EFCAB14|TEX38|CYP4B1|CYP4A11|CYP4X1|CYP4Z1|CYP4A22|PDZK1IP1|TAL1|STIL|CMPK1|FOXE3|FOXD2	TAL1|STIL
1:47000000:48000000	4.7619	hexaploid	gain	1	47000000	48000000	47000000	48000000	not.sig.thresh	KNCN|MKNK1|MOB3C|ATPAF1|EFCAB14|TEX38|CYP4B1|CYP4A11|CYP4X1|CYP4Z1|CYP4A22|PDZK1IP1|TAL1|STIL|CMPK1|FOXE3|FOXD2	TAL1|STIL
1:47000000:48000000	-4.7619	hexaploid	loss	1	47000000	48000000	47000000	48000000	not.sig.thresh	KNCN|MKNK1|MOB3C|ATPAF1|EFCAB14|TEX38|CYP4B1|CYP4A11|CYP4X1|CYP4Z1|CYP4A22|PDZK1IP1|TAL1|STIL|CMPK1|FOXE3|FOXD2	TAL1|STIL
1:47000000:48000000	-4.34783	triploid	loss	1	47000000	48000000	47000000	48000000	not.sig.thresh	KNCN|MKNK1|MOB3C|ATPAF1|EFCAB14|TEX38|CYP4B1|CYP4A11|CYP4X1|CYP4Z1|CYP4A22|PDZK1IP1|TAL1|STIL|CMPK1|FOXE3|FOXD2	TAL1|STIL
1:48000000:49000000	-4.7619	hexaploid	loss	1	48000000	49000000	48000000	49000000	not.sig.thresh	TRABD2B|SLC5A9|SPATA6|AGBL4	NA
1:48000000:49000000	4.7619	hexaploid	gain	1	48000000	49000000	48000000	49000000	not.sig.thresh	TRABD2B|SLC5A9|SPATA6|AGBL4	NA
1:48000000:49000000	0	triploid	gain	1	48000000	49000000	48000000	49000000	not.sig.thresh	TRABD2B|SLC5A9|SPATA6|AGBL4	NA
1:48000000:49000000	-4.34783	triploid	loss	1	48000000	49000000	48000000	49000000	not.sig.thresh	TRABD2B|SLC5A9|SPATA6|AGBL4	NA
1:49000000:50000000	4.7619	hexaploid	gain	1	49000000	50000000	49000000	50000000	not.sig.thresh	AGBL4|BEND5	NA
1:49000000:50000000	-4.34783	triploid	loss	1	49000000	50000000	49000000	50000000	not.sig.thresh	AGBL4|BEND5	NA
1:49000000:50000000	-4.7619	hexaploid	loss	1	49000000	50000000	49000000	50000000	not.sig.thresh	AGBL4|BEND5	NA
1:49000000:50000000	0	triploid	gain	1	49000000	50000000	49000000	50000000	not.sig.thresh	AGBL4|BEND5	NA
1:5000000:6000000	0	triploid	gain	1	5000000	6000000	5000000	6000000	not.sig.thresh	NPHP4	NA
1:5000000:6000000	-4.34783	triploid	loss	1	5000000	6000000	5000000	6000000	not.sig.thresh	NPHP4	NA
1:5000000:6000000	-19.0476	hexaploid	loss	1	5000000	6000000	5000000	6000000	not.sig.thresh	NPHP4	NA
1:5000000:6000000	9.52381	hexaploid	gain	1	5000000	6000000	5000000	6000000	not.sig.thresh	NPHP4	NA
1:50000000:51000000	4.7619	hexaploid	gain	1	50000000	51000000	50000000	51000000	not.sig.thresh	AGBL4|ELAVL4|DMRTA2|FAF1	NA
1:50000000:51000000	-4.34783	triploid	loss	1	50000000	51000000	50000000	51000000	not.sig.thresh	AGBL4|ELAVL4|DMRTA2|FAF1	NA
1:50000000:51000000	-4.7619	hexaploid	loss	1	50000000	51000000	50000000	51000000	not.sig.thresh	AGBL4|ELAVL4|DMRTA2|FAF1	NA
1:50000000:51000000	0	triploid	gain	1	50000000	51000000	50000000	51000000	not.sig.thresh	AGBL4|ELAVL4|DMRTA2|FAF1	NA
1:51000000:52000000	-4.34783	triploid	loss	1	51000000	52000000	51000000	52000000	not.sig.thresh	FAF1|CDKN2C|C1orf185|RNF11|TTC39A|EPS15	CDKN2C|EPS15
1:51000000:52000000	4.7619	hexaploid	gain	1	51000000	52000000	51000000	52000000	not.sig.thresh	FAF1|CDKN2C|C1orf185|RNF11|TTC39A|EPS15	CDKN2C|EPS15
1:51000000:52000000	-4.7619	hexaploid	loss	1	51000000	52000000	51000000	52000000	not.sig.thresh	FAF1|CDKN2C|C1orf185|RNF11|TTC39A|EPS15	CDKN2C|EPS15
1:51000000:52000000	0	triploid	gain	1	51000000	52000000	51000000	52000000	not.sig.thresh	FAF1|CDKN2C|C1orf185|RNF11|TTC39A|EPS15	CDKN2C|EPS15
1:52000000:53000000	-4.7619	hexaploid	loss	1	52000000	53000000	52000000	53000000	not.sig.thresh	OSBPL9|NRD1|RAB3B|TXNDC12|KTI12|BTF3L4|ZFYVE9|CC2D1B|ORC1|PRPF38A|ZCCHC11	NA
1:52000000:53000000	0	triploid	gain	1	52000000	53000000	52000000	53000000	not.sig.thresh	OSBPL9|NRD1|RAB3B|TXNDC12|KTI12|BTF3L4|ZFYVE9|CC2D1B|ORC1|PRPF38A|ZCCHC11	NA
1:52000000:53000000	-4.34783	triploid	loss	1	52000000	53000000	52000000	53000000	not.sig.thresh	OSBPL9|NRD1|RAB3B|TXNDC12|KTI12|BTF3L4|ZFYVE9|CC2D1B|ORC1|PRPF38A|ZCCHC11	NA
1:52000000:53000000	4.7619	hexaploid	gain	1	52000000	53000000	52000000	53000000	not.sig.thresh	OSBPL9|NRD1|RAB3B|TXNDC12|KTI12|BTF3L4|ZFYVE9|CC2D1B|ORC1|PRPF38A|ZCCHC11	NA
1:53000000:54000000	-4.7619	hexaploid	loss	1	53000000	54000000	53000000	54000000	not.sig.thresh	ZCCHC11|GPX7|FAM159A|COA7|ZYG11B|ZYG11A|ECHDC2|SCP2|PODN|SLC1A7|CPT2|C1orf123|MAGOH|LRP8|DMRTB1|GLIS1	NA
1:53000000:54000000	0	triploid	gain	1	53000000	54000000	53000000	54000000	not.sig.thresh	ZCCHC11|GPX7|FAM159A|COA7|ZYG11B|ZYG11A|ECHDC2|SCP2|PODN|SLC1A7|CPT2|C1orf123|MAGOH|LRP8|DMRTB1|GLIS1	NA
1:53000000:54000000	4.7619	hexaploid	gain	1	53000000	54000000	53000000	54000000	not.sig.thresh	ZCCHC11|GPX7|FAM159A|COA7|ZYG11B|ZYG11A|ECHDC2|SCP2|PODN|SLC1A7|CPT2|C1orf123|MAGOH|LRP8|DMRTB1|GLIS1	NA
1:53000000:54000000	-4.34783	triploid	loss	1	53000000	54000000	53000000	54000000	not.sig.thresh	ZCCHC11|GPX7|FAM159A|COA7|ZYG11B|ZYG11A|ECHDC2|SCP2|PODN|SLC1A7|CPT2|C1orf123|MAGOH|LRP8|DMRTB1|GLIS1	NA
1:54000000:55000000	-4.7619	hexaploid	loss	1	54000000	55000000	54000000	55000000	not.sig.thresh	GLIS1|NDC1|YIPF1|DIO1|HSPB11|LRRC42|LDLRAD1|TMEM59|TCEANC2|CDCP2|CYB5RL|MRPL37|SSBP3|SSBP3-AS1	NA
1:54000000:55000000	0	triploid	gain	1	54000000	55000000	54000000	55000000	not.sig.thresh	GLIS1|NDC1|YIPF1|DIO1|HSPB11|LRRC42|LDLRAD1|TMEM59|TCEANC2|CDCP2|CYB5RL|MRPL37|SSBP3|SSBP3-AS1	NA
1:54000000:55000000	4.7619	hexaploid	gain	1	54000000	55000000	54000000	55000000	not.sig.thresh	GLIS1|NDC1|YIPF1|DIO1|HSPB11|LRRC42|LDLRAD1|TMEM59|TCEANC2|CDCP2|CYB5RL|MRPL37|SSBP3|SSBP3-AS1	NA
1:54000000:55000000	-4.34783	triploid	loss	1	54000000	55000000	54000000	55000000	not.sig.thresh	GLIS1|NDC1|YIPF1|DIO1|HSPB11|LRRC42|LDLRAD1|TMEM59|TCEANC2|CDCP2|CYB5RL|MRPL37|SSBP3|SSBP3-AS1	NA
1:55000000:56000000	4.7619	hexaploid	gain	1	55000000	56000000	55000000	56000000	not.sig.thresh	ACOT11|FAM151A|MROH7-TTC4|MROH7|TTC4|PARS2|TTC22|C1orf177|DHCR24|TMEM61|BSND|PCSK9|USP24	NA
1:55000000:56000000	-4.7619	hexaploid	loss	1	55000000	56000000	55000000	56000000	not.sig.thresh	ACOT11|FAM151A|MROH7-TTC4|MROH7|TTC4|PARS2|TTC22|C1orf177|DHCR24|TMEM61|BSND|PCSK9|USP24	NA
1:55000000:56000000	-4.34783	triploid	loss	1	55000000	56000000	55000000	56000000	not.sig.thresh	ACOT11|FAM151A|MROH7-TTC4|MROH7|TTC4|PARS2|TTC22|C1orf177|DHCR24|TMEM61|BSND|PCSK9|USP24	NA
1:55000000:56000000	0	triploid	gain	1	55000000	56000000	55000000	56000000	not.sig.thresh	ACOT11|FAM151A|MROH7-TTC4|MROH7|TTC4|PARS2|TTC22|C1orf177|DHCR24|TMEM61|BSND|PCSK9|USP24	NA
1:57000000:58000000	4.7619	hexaploid	gain	1	57000000	58000000	57000000	58000000	not.sig.thresh	PPAP2B|PRKAA2|C1orf168|C8A|C8B|DAB1	NA
1:57000000:58000000	0	triploid	gain	1	57000000	58000000	57000000	58000000	not.sig.thresh	PPAP2B|PRKAA2|C1orf168|C8A|C8B|DAB1	NA
1:57000000:58000000	-4.34783	triploid	loss	1	57000000	58000000	57000000	58000000	not.sig.thresh	PPAP2B|PRKAA2|C1orf168|C8A|C8B|DAB1	NA
1:57000000:58000000	-4.7619	hexaploid	loss	1	57000000	58000000	57000000	58000000	not.sig.thresh	PPAP2B|PRKAA2|C1orf168|C8A|C8B|DAB1	NA
1:59000000:60000000	9.52381	hexaploid	gain	1	59000000	60000000	59000000	60000000	not.sig.thresh	DAB1|OMA1|TACSTD2|MYSM1|JUN|FGGY	JUN
1:59000000:60000000	-4.34783	triploid	loss	1	59000000	60000000	59000000	60000000	not.sig.thresh	DAB1|OMA1|TACSTD2|MYSM1|JUN|FGGY	JUN
1:59000000:60000000	-4.7619	hexaploid	loss	1	59000000	60000000	59000000	60000000	not.sig.thresh	DAB1|OMA1|TACSTD2|MYSM1|JUN|FGGY	JUN
1:59000000:60000000	0	triploid	gain	1	59000000	60000000	59000000	60000000	not.sig.thresh	DAB1|OMA1|TACSTD2|MYSM1|JUN|FGGY	JUN
1:6000000:7000000	9.52381	hexaploid	gain	1	6000000	7000000	6000000	7000000	not.sig.thresh	NPHP4|KCNAB2|CHD5|RPL22|RNF207|ICMT|HES3|GPR153|ACOT7|HES2|ESPN|TNFRSF25|PLEKHG5|NOL9|TAS1R1|ZBTB48|KLHL21|PHF13|THAP3|DNAJC11|CAMTA1	RPL22|CAMTA1
1:6000000:7000000	-14.2857	hexaploid	loss	1	6000000	7000000	6000000	7000000	not.sig.thresh	NPHP4|KCNAB2|CHD5|RPL22|RNF207|ICMT|HES3|GPR153|ACOT7|HES2|ESPN|TNFRSF25|PLEKHG5|NOL9|TAS1R1|ZBTB48|KLHL21|PHF13|THAP3|DNAJC11|CAMTA1	RPL22|CAMTA1
1:6000000:7000000	0	triploid	gain	1	6000000	7000000	6000000	7000000	not.sig.thresh	NPHP4|KCNAB2|CHD5|RPL22|RNF207|ICMT|HES3|GPR153|ACOT7|HES2|ESPN|TNFRSF25|PLEKHG5|NOL9|TAS1R1|ZBTB48|KLHL21|PHF13|THAP3|DNAJC11|CAMTA1	RPL22|CAMTA1
1:6000000:7000000	-4.34783	triploid	loss	1	6000000	7000000	6000000	7000000	not.sig.thresh	NPHP4|KCNAB2|CHD5|RPL22|RNF207|ICMT|HES3|GPR153|ACOT7|HES2|ESPN|TNFRSF25|PLEKHG5|NOL9|TAS1R1|ZBTB48|KLHL21|PHF13|THAP3|DNAJC11|CAMTA1	RPL22|CAMTA1
1:60000000:61000000	0	triploid	gain	1	60000000	61000000	60000000	61000000	not.sig.thresh	FGGY|HOOK1|CYP2J2|C1orf87	NA
1:60000000:61000000	-4.34783	triploid	loss	1	60000000	61000000	60000000	61000000	not.sig.thresh	FGGY|HOOK1|CYP2J2|C1orf87	NA
1:60000000:61000000	9.52381	hexaploid	gain	1	60000000	61000000	60000000	61000000	not.sig.thresh	FGGY|HOOK1|CYP2J2|C1orf87	NA
1:60000000:61000000	-4.7619	hexaploid	loss	1	60000000	61000000	60000000	61000000	not.sig.thresh	FGGY|HOOK1|CYP2J2|C1orf87	NA
1:61000000:62000000	-4.7619	hexaploid	loss	1	61000000	62000000	61000000	62000000	not.sig.thresh	NFIA	NA
1:61000000:62000000	0	triploid	gain	1	61000000	62000000	61000000	62000000	not.sig.thresh	NFIA	NA
1:61000000:62000000	9.52381	hexaploid	gain	1	61000000	62000000	61000000	62000000	not.sig.thresh	NFIA	NA
1:61000000:62000000	-4.34783	triploid	loss	1	61000000	62000000	61000000	62000000	not.sig.thresh	NFIA	NA
1:62000000:63000000	0	triploid	gain	1	62000000	63000000	62000000	63000000	not.sig.thresh	TM2D1|INADL|L1TD1|KANK4|USP1|DOCK7	NA
1:62000000:63000000	-4.7619	hexaploid	loss	1	62000000	63000000	62000000	63000000	not.sig.thresh	TM2D1|INADL|L1TD1|KANK4|USP1|DOCK7	NA
1:62000000:63000000	9.52381	hexaploid	gain	1	62000000	63000000	62000000	63000000	not.sig.thresh	TM2D1|INADL|L1TD1|KANK4|USP1|DOCK7	NA
1:62000000:63000000	-4.34783	triploid	loss	1	62000000	63000000	62000000	63000000	not.sig.thresh	TM2D1|INADL|L1TD1|KANK4|USP1|DOCK7	NA
1:63000000:64000000	-4.7619	hexaploid	loss	1	63000000	64000000	63000000	64000000	not.sig.thresh	DOCK7|ANGPTL3|ATG4C|FOXD3|ALG6|ITGB3BP|EFCAB7	NA
1:63000000:64000000	0	triploid	gain	1	63000000	64000000	63000000	64000000	not.sig.thresh	DOCK7|ANGPTL3|ATG4C|FOXD3|ALG6|ITGB3BP|EFCAB7	NA
1:63000000:64000000	-4.34783	triploid	loss	1	63000000	64000000	63000000	64000000	not.sig.thresh	DOCK7|ANGPTL3|ATG4C|FOXD3|ALG6|ITGB3BP|EFCAB7	NA
1:63000000:64000000	9.52381	hexaploid	gain	1	63000000	64000000	63000000	64000000	not.sig.thresh	DOCK7|ANGPTL3|ATG4C|FOXD3|ALG6|ITGB3BP|EFCAB7	NA
1:64000000:65000000	-4.7619	hexaploid	loss	1	64000000	65000000	64000000	65000000	not.sig.thresh	ITGB3BP|EFCAB7|DLEU2L|PGM1|ROR1|UBE2U|CACHD1	NA
1:64000000:65000000	0	triploid	gain	1	64000000	65000000	64000000	65000000	not.sig.thresh	ITGB3BP|EFCAB7|DLEU2L|PGM1|ROR1|UBE2U|CACHD1	NA
1:64000000:65000000	9.52381	hexaploid	gain	1	64000000	65000000	64000000	65000000	not.sig.thresh	ITGB3BP|EFCAB7|DLEU2L|PGM1|ROR1|UBE2U|CACHD1	NA
1:64000000:65000000	-4.34783	triploid	loss	1	64000000	65000000	64000000	65000000	not.sig.thresh	ITGB3BP|EFCAB7|DLEU2L|PGM1|ROR1|UBE2U|CACHD1	NA
1:65000000:66000000	-4.34783	triploid	loss	1	65000000	66000000	65000000	66000000	not.sig.thresh	CACHD1|RAVER2|JAK1|AK4|DNAJC6|LEPR|LEPROT	JAK1
1:65000000:66000000	0	triploid	gain	1	65000000	66000000	65000000	66000000	not.sig.thresh	CACHD1|RAVER2|JAK1|AK4|DNAJC6|LEPR|LEPROT	JAK1
1:65000000:66000000	-4.7619	hexaploid	loss	1	65000000	66000000	65000000	66000000	not.sig.thresh	CACHD1|RAVER2|JAK1|AK4|DNAJC6|LEPR|LEPROT	JAK1
1:65000000:66000000	9.52381	hexaploid	gain	1	65000000	66000000	65000000	66000000	not.sig.thresh	CACHD1|RAVER2|JAK1|AK4|DNAJC6|LEPR|LEPROT	JAK1
1:66000000:67000000	14.2857	hexaploid	gain	1	66000000	67000000	66000000	67000000	not.sig.thresh	LEPR|PDE4B|SGIP1	NA
1:66000000:67000000	-4.34783	triploid	loss	1	66000000	67000000	66000000	67000000	not.sig.thresh	LEPR|PDE4B|SGIP1	NA
1:66000000:67000000	0	triploid	gain	1	66000000	67000000	66000000	67000000	not.sig.thresh	LEPR|PDE4B|SGIP1	NA
1:66000000:67000000	-4.7619	hexaploid	loss	1	66000000	67000000	66000000	67000000	not.sig.thresh	LEPR|PDE4B|SGIP1	NA
1:67000000:68000000	-4.7619	hexaploid	loss	1	67000000	68000000	67000000	68000000	not.sig.thresh	SGIP1|TCTEX1D1|INSL5|WDR78|MIER1|SLC35D1|C1orf141|IL23R|IL12RB2|SERBP1	NA
1:67000000:68000000	0	triploid	loss	1	67000000	68000000	67000000	68000000	not.sig.thresh	SGIP1|TCTEX1D1|INSL5|WDR78|MIER1|SLC35D1|C1orf141|IL23R|IL12RB2|SERBP1	NA
1:67000000:68000000	0	triploid	gain	1	67000000	68000000	67000000	68000000	not.sig.thresh	SGIP1|TCTEX1D1|INSL5|WDR78|MIER1|SLC35D1|C1orf141|IL23R|IL12RB2|SERBP1	NA
1:67000000:68000000	14.2857	hexaploid	gain	1	67000000	68000000	67000000	68000000	not.sig.thresh	SGIP1|TCTEX1D1|INSL5|WDR78|MIER1|SLC35D1|C1orf141|IL23R|IL12RB2|SERBP1	NA
1:68000000:69000000	-4.7619	hexaploid	loss	1	68000000	69000000	68000000	69000000	not.sig.thresh	GADD45A|GNG12|DIRAS3|WLS|RPE65|DEPDC1	NA
1:68000000:69000000	0	triploid	gain	1	68000000	69000000	68000000	69000000	not.sig.thresh	GADD45A|GNG12|DIRAS3|WLS|RPE65|DEPDC1	NA
1:68000000:69000000	14.2857	hexaploid	gain	1	68000000	69000000	68000000	69000000	not.sig.thresh	GADD45A|GNG12|DIRAS3|WLS|RPE65|DEPDC1	NA
1:68000000:69000000	0	triploid	loss	1	68000000	69000000	68000000	69000000	not.sig.thresh	GADD45A|GNG12|DIRAS3|WLS|RPE65|DEPDC1	NA
1:7000000:8000000	0	triploid	gain	1	7000000	8000000	7000000	8000000	not.sig.thresh	CAMTA1|VAMP3|PER3|UTS2|TNFRSF9	CAMTA1
1:7000000:8000000	9.52381	hexaploid	gain	1	7000000	8000000	7000000	8000000	not.sig.thresh	CAMTA1|VAMP3|PER3|UTS2|TNFRSF9	CAMTA1
1:7000000:8000000	-4.34783	triploid	loss	1	7000000	8000000	7000000	8000000	not.sig.thresh	CAMTA1|VAMP3|PER3|UTS2|TNFRSF9	CAMTA1
1:7000000:8000000	-14.2857	hexaploid	loss	1	7000000	8000000	7000000	8000000	not.sig.thresh	CAMTA1|VAMP3|PER3|UTS2|TNFRSF9	CAMTA1
1:70000000:71000000	0	triploid	gain	1	70000000	71000000	70000000	71000000	not.sig.thresh	LRRC7|LRRC40|SRSF11|ANKRD13C|HHLA3|CTH	NA
1:70000000:71000000	0	triploid	loss	1	70000000	71000000	70000000	71000000	not.sig.thresh	LRRC7|LRRC40|SRSF11|ANKRD13C|HHLA3|CTH	NA
1:70000000:71000000	-4.7619	hexaploid	loss	1	70000000	71000000	70000000	71000000	not.sig.thresh	LRRC7|LRRC40|SRSF11|ANKRD13C|HHLA3|CTH	NA
1:70000000:71000000	14.2857	hexaploid	gain	1	70000000	71000000	70000000	71000000	not.sig.thresh	LRRC7|LRRC40|SRSF11|ANKRD13C|HHLA3|CTH	NA
1:71000000:72000000	-4.7619	hexaploid	loss	1	71000000	72000000	71000000	72000000	not.sig.thresh	PTGER3|ZRANB2|NEGR1	NA
1:71000000:72000000	14.2857	hexaploid	gain	1	71000000	72000000	71000000	72000000	not.sig.thresh	PTGER3|ZRANB2|NEGR1	NA
1:71000000:72000000	0	triploid	gain	1	71000000	72000000	71000000	72000000	not.sig.thresh	PTGER3|ZRANB2|NEGR1	NA
1:71000000:72000000	0	triploid	loss	1	71000000	72000000	71000000	72000000	not.sig.thresh	PTGER3|ZRANB2|NEGR1	NA
1:72000000:73000000	14.2857	hexaploid	gain	1	72000000	73000000	72000000	73000000	not.sig.thresh	NEGR1	NA
1:72000000:73000000	0	triploid	gain	1	72000000	73000000	72000000	73000000	not.sig.thresh	NEGR1	NA
1:72000000:73000000	-4.7619	hexaploid	loss	1	72000000	73000000	72000000	73000000	not.sig.thresh	NEGR1	NA
1:72000000:73000000	0	triploid	loss	1	72000000	73000000	72000000	73000000	not.sig.thresh	NEGR1	NA
1:74000000:75000000	-4.7619	hexaploid	loss	1	74000000	75000000	74000000	75000000	not.sig.thresh	LRRIQ3|FPGT|FPGT-TNNI3K|TNNI3K|LRRC53	NA
1:74000000:75000000	0	triploid	gain	1	74000000	75000000	74000000	75000000	not.sig.thresh	LRRIQ3|FPGT|FPGT-TNNI3K|TNNI3K|LRRC53	NA
1:74000000:75000000	14.2857	hexaploid	gain	1	74000000	75000000	74000000	75000000	not.sig.thresh	LRRIQ3|FPGT|FPGT-TNNI3K|TNNI3K|LRRC53	NA
1:74000000:75000000	0	triploid	loss	1	74000000	75000000	74000000	75000000	not.sig.thresh	LRRIQ3|FPGT|FPGT-TNNI3K|TNNI3K|LRRC53	NA
1:75000000:76000000	0	triploid	gain	1	75000000	76000000	75000000	76000000	not.sig.thresh	FPGT-TNNI3K|TNNI3K|C1orf173|CRYZ|TYW3|LHX8|SLC44A5	NA
1:75000000:76000000	0	triploid	loss	1	75000000	76000000	75000000	76000000	not.sig.thresh	FPGT-TNNI3K|TNNI3K|C1orf173|CRYZ|TYW3|LHX8|SLC44A5	NA
1:75000000:76000000	-4.7619	hexaploid	loss	1	75000000	76000000	75000000	76000000	not.sig.thresh	FPGT-TNNI3K|TNNI3K|C1orf173|CRYZ|TYW3|LHX8|SLC44A5	NA
1:75000000:76000000	14.2857	hexaploid	gain	1	75000000	76000000	75000000	76000000	not.sig.thresh	FPGT-TNNI3K|TNNI3K|C1orf173|CRYZ|TYW3|LHX8|SLC44A5	NA
1:76000000:77000000	0	triploid	gain	1	76000000	77000000	76000000	77000000	not.sig.thresh	SLC44A5|ACADM|RABGGTB|MSH4|ASB17|ST6GALNAC3	NA
1:76000000:77000000	0	triploid	loss	1	76000000	77000000	76000000	77000000	not.sig.thresh	SLC44A5|ACADM|RABGGTB|MSH4|ASB17|ST6GALNAC3	NA
1:76000000:77000000	14.2857	hexaploid	gain	1	76000000	77000000	76000000	77000000	not.sig.thresh	SLC44A5|ACADM|RABGGTB|MSH4|ASB17|ST6GALNAC3	NA
1:76000000:77000000	-4.7619	hexaploid	loss	1	76000000	77000000	76000000	77000000	not.sig.thresh	SLC44A5|ACADM|RABGGTB|MSH4|ASB17|ST6GALNAC3	NA
1:77000000:78000000	14.2857	hexaploid	gain	1	77000000	78000000	77000000	78000000	not.sig.thresh	ST6GALNAC3|ST6GALNAC5|PIGK|AK5	NA
1:77000000:78000000	0	triploid	gain	1	77000000	78000000	77000000	78000000	not.sig.thresh	ST6GALNAC3|ST6GALNAC5|PIGK|AK5	NA
1:77000000:78000000	-4.7619	hexaploid	loss	1	77000000	78000000	77000000	78000000	not.sig.thresh	ST6GALNAC3|ST6GALNAC5|PIGK|AK5	NA
1:77000000:78000000	0	triploid	loss	1	77000000	78000000	77000000	78000000	not.sig.thresh	ST6GALNAC3|ST6GALNAC5|PIGK|AK5	NA
1:78000000:79000000	-4.7619	hexaploid	loss	1	78000000	79000000	78000000	79000000	not.sig.thresh	AK5|ZZZ3|USP33|FAM73A|NEXN|FUBP1|DNAJB4|GIPC2|PTGFR	FUBP1
1:78000000:79000000	14.2857	hexaploid	gain	1	78000000	79000000	78000000	79000000	not.sig.thresh	AK5|ZZZ3|USP33|FAM73A|NEXN|FUBP1|DNAJB4|GIPC2|PTGFR	FUBP1
1:78000000:79000000	0	triploid	gain	1	78000000	79000000	78000000	79000000	not.sig.thresh	AK5|ZZZ3|USP33|FAM73A|NEXN|FUBP1|DNAJB4|GIPC2|PTGFR	FUBP1
1:78000000:79000000	0	triploid	loss	1	78000000	79000000	78000000	79000000	not.sig.thresh	AK5|ZZZ3|USP33|FAM73A|NEXN|FUBP1|DNAJB4|GIPC2|PTGFR	FUBP1
1:79000000:80000000	0	triploid	gain	1	79000000	80000000	79000000	80000000	not.sig.thresh	PTGFR|IFI44L|IFI44|ELTD1	NA
1:79000000:80000000	-4.7619	hexaploid	loss	1	79000000	80000000	79000000	80000000	not.sig.thresh	PTGFR|IFI44L|IFI44|ELTD1	NA
1:79000000:80000000	14.2857	hexaploid	gain	1	79000000	80000000	79000000	80000000	not.sig.thresh	PTGFR|IFI44L|IFI44|ELTD1	NA
1:79000000:80000000	0	triploid	loss	1	79000000	80000000	79000000	80000000	not.sig.thresh	PTGFR|IFI44L|IFI44|ELTD1	NA
1:8000000:9000000	0	triploid	gain	1	8000000	9000000	8000000	9000000	not.sig.thresh	TNFRSF9|PARK7|ERRFI1|SLC45A1|RERE|ENO1	NA
1:8000000:9000000	-4.34783	triploid	loss	1	8000000	9000000	8000000	9000000	not.sig.thresh	TNFRSF9|PARK7|ERRFI1|SLC45A1|RERE|ENO1	NA
1:8000000:9000000	-14.2857	hexaploid	loss	1	8000000	9000000	8000000	9000000	not.sig.thresh	TNFRSF9|PARK7|ERRFI1|SLC45A1|RERE|ENO1	NA
1:8000000:9000000	9.52381	hexaploid	gain	1	8000000	9000000	8000000	9000000	not.sig.thresh	TNFRSF9|PARK7|ERRFI1|SLC45A1|RERE|ENO1	NA
1:82000000:83000000	0	triploid	loss	1	82000000	83000000	82000000	83000000	not.sig.thresh	LPHN2	NA
1:82000000:83000000	0	triploid	gain	1	82000000	83000000	82000000	83000000	not.sig.thresh	LPHN2	NA
1:82000000:83000000	-4.7619	hexaploid	loss	1	82000000	83000000	82000000	83000000	not.sig.thresh	LPHN2	NA
1:82000000:83000000	14.2857	hexaploid	gain	1	82000000	83000000	82000000	83000000	not.sig.thresh	LPHN2	NA
1:84000000:85000000	14.2857	hexaploid	gain	1	84000000	85000000	84000000	85000000	not.sig.thresh	TTLL7|PRKACB|SAMD13|DNASE2B|RPF1|GNG5	NA
1:84000000:85000000	0	triploid	loss	1	84000000	85000000	84000000	85000000	not.sig.thresh	TTLL7|PRKACB|SAMD13|DNASE2B|RPF1|GNG5	NA
1:84000000:85000000	0	triploid	gain	1	84000000	85000000	84000000	85000000	not.sig.thresh	TTLL7|PRKACB|SAMD13|DNASE2B|RPF1|GNG5	NA
1:84000000:85000000	-4.7619	hexaploid	loss	1	84000000	85000000	84000000	85000000	not.sig.thresh	TTLL7|PRKACB|SAMD13|DNASE2B|RPF1|GNG5	NA
1:85000000:86000000	-4.7619	hexaploid	loss	1	85000000	86000000	85000000	86000000	not.sig.thresh	CTBS|C1orf180|SSX2IP|LPAR3|MCOLN2|WDR63|MCOLN3|SYDE2|C1orf52|BCL10|DDAH1	BCL10
1:85000000:86000000	0	triploid	loss	1	85000000	86000000	85000000	86000000	not.sig.thresh	CTBS|C1orf180|SSX2IP|LPAR3|MCOLN2|WDR63|MCOLN3|SYDE2|C1orf52|BCL10|DDAH1	BCL10
1:85000000:86000000	0	triploid	gain	1	85000000	86000000	85000000	86000000	not.sig.thresh	CTBS|C1orf180|SSX2IP|LPAR3|MCOLN2|WDR63|MCOLN3|SYDE2|C1orf52|BCL10|DDAH1	BCL10
1:85000000:86000000	14.2857	hexaploid	gain	1	85000000	86000000	85000000	86000000	not.sig.thresh	CTBS|C1orf180|SSX2IP|LPAR3|MCOLN2|WDR63|MCOLN3|SYDE2|C1orf52|BCL10|DDAH1	BCL10
1:86000000:87000000	-4.7619	hexaploid	loss	1	86000000	87000000	86000000	87000000	not.sig.thresh	DDAH1|CYR61|ZNHIT6|COL24A1|ODF2L|CLCA2|CLCA1	NA
1:86000000:87000000	0	triploid	gain	1	86000000	87000000	86000000	87000000	not.sig.thresh	DDAH1|CYR61|ZNHIT6|COL24A1|ODF2L|CLCA2|CLCA1	NA
1:86000000:87000000	0	triploid	loss	1	86000000	87000000	86000000	87000000	not.sig.thresh	DDAH1|CYR61|ZNHIT6|COL24A1|ODF2L|CLCA2|CLCA1	NA
1:86000000:87000000	14.2857	hexaploid	gain	1	86000000	87000000	86000000	87000000	not.sig.thresh	DDAH1|CYR61|ZNHIT6|COL24A1|ODF2L|CLCA2|CLCA1	NA
1:87000000:88000000	14.2857	hexaploid	gain	1	87000000	88000000	87000000	88000000	not.sig.thresh	CLCA4|SH3GLB1|HS2ST1|LMO4	NA
1:87000000:88000000	0	triploid	gain	1	87000000	88000000	87000000	88000000	not.sig.thresh	CLCA4|SH3GLB1|HS2ST1|LMO4	NA
1:87000000:88000000	-4.7619	hexaploid	loss	1	87000000	88000000	87000000	88000000	not.sig.thresh	CLCA4|SH3GLB1|HS2ST1|LMO4	NA
1:87000000:88000000	0	triploid	loss	1	87000000	88000000	87000000	88000000	not.sig.thresh	CLCA4|SH3GLB1|HS2ST1|LMO4	NA
1:89000000:90000000	-4.7619	hexaploid	loss	1	89000000	90000000	89000000	90000000	not.sig.thresh	PKN2|GTF2B|CCBL2|RBMXL1|GBP3|GBP1|GBP2|GBP7|GBP4|GBP5|GBP6|LRRC8B	NA
1:89000000:90000000	14.2857	hexaploid	gain	1	89000000	90000000	89000000	90000000	not.sig.thresh	PKN2|GTF2B|CCBL2|RBMXL1|GBP3|GBP1|GBP2|GBP7|GBP4|GBP5|GBP6|LRRC8B	NA
1:89000000:90000000	4.34783	triploid	gain	1	89000000	90000000	89000000	90000000	not.sig.thresh	PKN2|GTF2B|CCBL2|RBMXL1|GBP3|GBP1|GBP2|GBP7|GBP4|GBP5|GBP6|LRRC8B	NA
1:89000000:90000000	0	triploid	loss	1	89000000	90000000	89000000	90000000	not.sig.thresh	PKN2|GTF2B|CCBL2|RBMXL1|GBP3|GBP1|GBP2|GBP7|GBP4|GBP5|GBP6|LRRC8B	NA
1:9000000:10000000	-4.34783	triploid	loss	1	9000000	10000000	9000000	10000000	not.sig.thresh	CA6|SLC2A7|SLC2A5|GPR157|H6PD|SPSB1|SLC25A33|TMEM201|PIK3CD|C1orf200|CLSTN1|CTNNBIP1|LZIC	NA
1:9000000:10000000	0	triploid	gain	1	9000000	10000000	9000000	10000000	not.sig.thresh	CA6|SLC2A7|SLC2A5|GPR157|H6PD|SPSB1|SLC25A33|TMEM201|PIK3CD|C1orf200|CLSTN1|CTNNBIP1|LZIC	NA
1:9000000:10000000	-14.2857	hexaploid	loss	1	9000000	10000000	9000000	10000000	not.sig.thresh	CA6|SLC2A7|SLC2A5|GPR157|H6PD|SPSB1|SLC25A33|TMEM201|PIK3CD|C1orf200|CLSTN1|CTNNBIP1|LZIC	NA
1:9000000:10000000	9.52381	hexaploid	gain	1	9000000	10000000	9000000	10000000	not.sig.thresh	CA6|SLC2A7|SLC2A5|GPR157|H6PD|SPSB1|SLC25A33|TMEM201|PIK3CD|C1orf200|CLSTN1|CTNNBIP1|LZIC	NA
1:90000000:91000000	14.2857	hexaploid	gain	1	90000000	91000000	90000000	91000000	not.sig.thresh	LRRC8B|LRRC8C|LRRC8D|ZNF326	NA
1:90000000:91000000	0	triploid	loss	1	90000000	91000000	90000000	91000000	not.sig.thresh	LRRC8B|LRRC8C|LRRC8D|ZNF326	NA
1:90000000:91000000	-4.7619	hexaploid	loss	1	90000000	91000000	90000000	91000000	not.sig.thresh	LRRC8B|LRRC8C|LRRC8D|ZNF326	NA
1:90000000:91000000	4.34783	triploid	gain	1	90000000	91000000	90000000	91000000	not.sig.thresh	LRRC8B|LRRC8C|LRRC8D|ZNF326	NA
1:91000000:92000000	14.2857	hexaploid	gain	1	91000000	92000000	91000000	92000000	not.sig.thresh	BARHL2|ZNF644|HFM1|CDC7	NA
1:91000000:92000000	-4.7619	hexaploid	loss	1	91000000	92000000	91000000	92000000	not.sig.thresh	BARHL2|ZNF644|HFM1|CDC7	NA
1:91000000:92000000	4.34783	triploid	gain	1	91000000	92000000	91000000	92000000	not.sig.thresh	BARHL2|ZNF644|HFM1|CDC7	NA
1:91000000:92000000	0	triploid	loss	1	91000000	92000000	91000000	92000000	not.sig.thresh	BARHL2|ZNF644|HFM1|CDC7	NA
1:92000000:93000000	0	triploid	loss	1	92000000	93000000	92000000	93000000	not.sig.thresh	TGFBR3|BRDT|EPHX4|BTBD8|KIAA1107|C1orf146|GLMN|RPAP2|GFI1|EVI5	NA
1:92000000:93000000	4.34783	triploid	gain	1	92000000	93000000	92000000	93000000	not.sig.thresh	TGFBR3|BRDT|EPHX4|BTBD8|KIAA1107|C1orf146|GLMN|RPAP2|GFI1|EVI5	NA
1:92000000:93000000	14.2857	hexaploid	gain	1	92000000	93000000	92000000	93000000	not.sig.thresh	TGFBR3|BRDT|EPHX4|BTBD8|KIAA1107|C1orf146|GLMN|RPAP2|GFI1|EVI5	NA
1:92000000:93000000	-4.7619	hexaploid	loss	1	92000000	93000000	92000000	93000000	not.sig.thresh	TGFBR3|BRDT|EPHX4|BTBD8|KIAA1107|C1orf146|GLMN|RPAP2|GFI1|EVI5	NA
1:93000000:94000000	0	triploid	loss	1	93000000	94000000	93000000	94000000	not.sig.thresh	EVI5|RPL5|FAM69A|MTF2|TMED5|CCDC18|DR1|FNBP1L	RPL5
1:93000000:94000000	4.34783	triploid	gain	1	93000000	94000000	93000000	94000000	not.sig.thresh	EVI5|RPL5|FAM69A|MTF2|TMED5|CCDC18|DR1|FNBP1L	RPL5
1:93000000:94000000	14.2857	hexaploid	gain	1	93000000	94000000	93000000	94000000	not.sig.thresh	EVI5|RPL5|FAM69A|MTF2|TMED5|CCDC18|DR1|FNBP1L	RPL5
1:93000000:94000000	-4.7619	hexaploid	loss	1	93000000	94000000	93000000	94000000	not.sig.thresh	EVI5|RPL5|FAM69A|MTF2|TMED5|CCDC18|DR1|FNBP1L	RPL5
1:94000000:95000000	0	triploid	loss	1	94000000	95000000	94000000	95000000	not.sig.thresh	FNBP1L|BCAR3|DNTTIP2|GCLM|ABCA4|ARHGAP29|ABCD3|F3	NA
1:94000000:95000000	4.34783	triploid	gain	1	94000000	95000000	94000000	95000000	not.sig.thresh	FNBP1L|BCAR3|DNTTIP2|GCLM|ABCA4|ARHGAP29|ABCD3|F3	NA
1:94000000:95000000	14.2857	hexaploid	gain	1	94000000	95000000	94000000	95000000	not.sig.thresh	FNBP1L|BCAR3|DNTTIP2|GCLM|ABCA4|ARHGAP29|ABCD3|F3	NA
1:94000000:95000000	-4.7619	hexaploid	loss	1	94000000	95000000	94000000	95000000	not.sig.thresh	FNBP1L|BCAR3|DNTTIP2|GCLM|ABCA4|ARHGAP29|ABCD3|F3	NA
1:95000000:96000000	4.34783	triploid	gain	1	95000000	96000000	95000000	96000000	not.sig.thresh	F3|SLC44A3|CNN3|ALG14|TMEM56|TMEM56-RWDD3|RWDD3	NA
1:95000000:96000000	14.2857	hexaploid	gain	1	95000000	96000000	95000000	96000000	not.sig.thresh	F3|SLC44A3|CNN3|ALG14|TMEM56|TMEM56-RWDD3|RWDD3	NA
1:95000000:96000000	-4.7619	hexaploid	loss	1	95000000	96000000	95000000	96000000	not.sig.thresh	F3|SLC44A3|CNN3|ALG14|TMEM56|TMEM56-RWDD3|RWDD3	NA
1:95000000:96000000	0	triploid	loss	1	95000000	96000000	95000000	96000000	not.sig.thresh	F3|SLC44A3|CNN3|ALG14|TMEM56|TMEM56-RWDD3|RWDD3	NA
1:97000000:98000000	14.2857	hexaploid	gain	1	97000000	98000000	97000000	98000000	not.sig.thresh	PTBP2|DPYD	NA
1:97000000:98000000	0	triploid	loss	1	97000000	98000000	97000000	98000000	not.sig.thresh	PTBP2|DPYD	NA
1:97000000:98000000	-4.7619	hexaploid	loss	1	97000000	98000000	97000000	98000000	not.sig.thresh	PTBP2|DPYD	NA
1:97000000:98000000	4.34783	triploid	gain	1	97000000	98000000	97000000	98000000	not.sig.thresh	PTBP2|DPYD	NA
1:98000000:99000000	0	triploid	loss	1	98000000	99000000	98000000	99000000	not.sig.thresh	DPYD	NA
1:98000000:99000000	4.34783	triploid	gain	1	98000000	99000000	98000000	99000000	not.sig.thresh	DPYD	NA
1:98000000:99000000	14.2857	hexaploid	gain	1	98000000	99000000	98000000	99000000	not.sig.thresh	DPYD	NA
1:98000000:99000000	-4.7619	hexaploid	loss	1	98000000	99000000	98000000	99000000	not.sig.thresh	DPYD	NA
1:99000000:100000000	4.34783	triploid	gain	1	99000000	100000000	99000000	100000000	not.sig.thresh	SNX7	NA
1:99000000:100000000	0	triploid	loss	1	99000000	100000000	99000000	100000000	not.sig.thresh	SNX7	NA
1:99000000:100000000	14.2857	hexaploid	gain	1	99000000	100000000	99000000	100000000	not.sig.thresh	SNX7	NA
1:99000000:100000000	-4.7619	hexaploid	loss	1	99000000	100000000	99000000	100000000	not.sig.thresh	SNX7	NA
10:0:1000000	0	triploid	gain	10	0	1000000	1679743334	1680743334	not.sig.thresh	TUBB8|ZMYND11|DIP2C|PRR26|LARP4B	LARP4B
10:0:1000000	0	hexaploid	loss	10	0	1000000	1679743334	1680743334	not.sig.thresh	TUBB8|ZMYND11|DIP2C|PRR26|LARP4B	LARP4B
10:0:1000000	0	triploid	loss	10	0	1000000	1679743334	1680743334	not.sig.thresh	TUBB8|ZMYND11|DIP2C|PRR26|LARP4B	LARP4B
10:0:1000000	42.8571	hexaploid	gain	10	0	1000000	1679743334	1680743334	sig.thresh	TUBB8|ZMYND11|DIP2C|PRR26|LARP4B	LARP4B
10:1000000:2000000	42.8571	hexaploid	gain	10	1000000	2000000	1680743334	1681743334	sig.thresh	GTPBP4|IDI2|IDI1|WDR37|ADARB2	NA
10:1000000:2000000	0	triploid	gain	10	1000000	2000000	1680743334	1681743334	not.sig.thresh	GTPBP4|IDI2|IDI1|WDR37|ADARB2	NA
10:1000000:2000000	0	triploid	loss	10	1000000	2000000	1680743334	1681743334	not.sig.thresh	GTPBP4|IDI2|IDI1|WDR37|ADARB2	NA
10:1000000:2000000	0	hexaploid	loss	10	1000000	2000000	1680743334	1681743334	not.sig.thresh	GTPBP4|IDI2|IDI1|WDR37|ADARB2	NA
10:100000000:101000000	23.8095	hexaploid	gain	10	100000000	101000000	1779743334	1780743334	sig.thresh	R3HCC1L|LOXL4|PYROXD2|HPS1|HPSE2	NA
10:100000000:101000000	4.34783	triploid	gain	10	100000000	101000000	1779743334	1780743334	not.sig.thresh	R3HCC1L|LOXL4|PYROXD2|HPS1|HPSE2	NA
10:100000000:101000000	0	hexaploid	loss	10	100000000	101000000	1779743334	1780743334	not.sig.thresh	R3HCC1L|LOXL4|PYROXD2|HPS1|HPSE2	NA
10:100000000:101000000	0	triploid	loss	10	100000000	101000000	1779743334	1780743334	not.sig.thresh	R3HCC1L|LOXL4|PYROXD2|HPS1|HPSE2	NA
10:101000000:102000000	0	hexaploid	loss	10	101000000	102000000	1780743334	1781743334	not.sig.thresh	CNNM1|GOT1|NKX2-3|SLC25A28|ENTPD7|CUTC|COX15|ABCC2|DNMBP|CPN1|ERLIN1|CHUK|CWF19L1	NA
10:101000000:102000000	0	triploid	loss	10	101000000	102000000	1780743334	1781743334	not.sig.thresh	CNNM1|GOT1|NKX2-3|SLC25A28|ENTPD7|CUTC|COX15|ABCC2|DNMBP|CPN1|ERLIN1|CHUK|CWF19L1	NA
10:101000000:102000000	23.8095	hexaploid	gain	10	101000000	102000000	1780743334	1781743334	sig.thresh	CNNM1|GOT1|NKX2-3|SLC25A28|ENTPD7|CUTC|COX15|ABCC2|DNMBP|CPN1|ERLIN1|CHUK|CWF19L1	NA
10:101000000:102000000	4.34783	triploid	gain	10	101000000	102000000	1780743334	1781743334	not.sig.thresh	CNNM1|GOT1|NKX2-3|SLC25A28|ENTPD7|CUTC|COX15|ABCC2|DNMBP|CPN1|ERLIN1|CHUK|CWF19L1	NA
10:102000000:103000000	0	triploid	loss	10	102000000	103000000	1781743334	1782743334	not.sig.thresh	CWF19L1|BLOC1S2|PKD2L1|SCD|WNT8B|SEC31B|NDUFB8|HIF1AN|PAX2|FAM178A|MRPL43|SEMA4G|C10orf2|LZTS2|PDZD7|SFXN3|KAZALD1|TLX1NB|TLX1|LBX1	TLX1
10:102000000:103000000	4.34783	triploid	gain	10	102000000	103000000	1781743334	1782743334	not.sig.thresh	CWF19L1|BLOC1S2|PKD2L1|SCD|WNT8B|SEC31B|NDUFB8|HIF1AN|PAX2|FAM178A|MRPL43|SEMA4G|C10orf2|LZTS2|PDZD7|SFXN3|KAZALD1|TLX1NB|TLX1|LBX1	TLX1
10:102000000:103000000	0	hexaploid	loss	10	102000000	103000000	1781743334	1782743334	not.sig.thresh	CWF19L1|BLOC1S2|PKD2L1|SCD|WNT8B|SEC31B|NDUFB8|HIF1AN|PAX2|FAM178A|MRPL43|SEMA4G|C10orf2|LZTS2|PDZD7|SFXN3|KAZALD1|TLX1NB|TLX1|LBX1	TLX1
10:102000000:103000000	23.8095	hexaploid	gain	10	102000000	103000000	1781743334	1782743334	sig.thresh	CWF19L1|BLOC1S2|PKD2L1|SCD|WNT8B|SEC31B|NDUFB8|HIF1AN|PAX2|FAM178A|MRPL43|SEMA4G|C10orf2|LZTS2|PDZD7|SFXN3|KAZALD1|TLX1NB|TLX1|LBX1	TLX1
10:103000000:104000000	4.34783	triploid	gain	10	103000000	104000000	1782743334	1783743334	not.sig.thresh	BTRC|DPCD|POLL|FBXW4|FGF8|NPM3|MGEA5|KCNIP2|C10orf76|HPS6|LDB1|PPRC1|NOLC1|ELOVL3|PITX3	NA
10:103000000:104000000	23.8095	hexaploid	gain	10	103000000	104000000	1782743334	1783743334	sig.thresh	BTRC|DPCD|POLL|FBXW4|FGF8|NPM3|MGEA5|KCNIP2|C10orf76|HPS6|LDB1|PPRC1|NOLC1|ELOVL3|PITX3	NA
10:103000000:104000000	0	triploid	loss	10	103000000	104000000	1782743334	1783743334	not.sig.thresh	BTRC|DPCD|POLL|FBXW4|FGF8|NPM3|MGEA5|KCNIP2|C10orf76|HPS6|LDB1|PPRC1|NOLC1|ELOVL3|PITX3	NA
10:103000000:104000000	0	hexaploid	loss	10	103000000	104000000	1782743334	1783743334	not.sig.thresh	BTRC|DPCD|POLL|FBXW4|FGF8|NPM3|MGEA5|KCNIP2|C10orf76|HPS6|LDB1|PPRC1|NOLC1|ELOVL3|PITX3	NA
10:104000000:105000000	23.8095	hexaploid	gain	10	104000000	105000000	1783743334	1784743334	sig.thresh	PITX3|GBF1|NFKB2|PSD|FBXL15|CUEDC2|C10orf95|TMEM180|ACTR1A|SUFU|TRIM8|ARL3|SFXN2|WBP1L|CYP17A1|C10orf32|C10orf32-ASMT|AS3MT|CNNM2|NT5C2	NFKB2|SUFU|NT5C2
10:104000000:105000000	4.34783	triploid	gain	10	104000000	105000000	1783743334	1784743334	not.sig.thresh	PITX3|GBF1|NFKB2|PSD|FBXL15|CUEDC2|C10orf95|TMEM180|ACTR1A|SUFU|TRIM8|ARL3|SFXN2|WBP1L|CYP17A1|C10orf32|C10orf32-ASMT|AS3MT|CNNM2|NT5C2	NFKB2|SUFU|NT5C2
10:104000000:105000000	0	hexaploid	loss	10	104000000	105000000	1783743334	1784743334	not.sig.thresh	PITX3|GBF1|NFKB2|PSD|FBXL15|CUEDC2|C10orf95|TMEM180|ACTR1A|SUFU|TRIM8|ARL3|SFXN2|WBP1L|CYP17A1|C10orf32|C10orf32-ASMT|AS3MT|CNNM2|NT5C2	NFKB2|SUFU|NT5C2
10:104000000:105000000	0	triploid	loss	10	104000000	105000000	1783743334	1784743334	not.sig.thresh	PITX3|GBF1|NFKB2|PSD|FBXL15|CUEDC2|C10orf95|TMEM180|ACTR1A|SUFU|TRIM8|ARL3|SFXN2|WBP1L|CYP17A1|C10orf32|C10orf32-ASMT|AS3MT|CNNM2|NT5C2	NFKB2|SUFU|NT5C2
10:105000000:106000000	0	hexaploid	loss	10	105000000	106000000	1784743334	1785743334	not.sig.thresh	RPEL1|INA|PCGF6|TAF5|USMG5|PDCD11|CALHM2|CALHM1|CALHM3|NEURL1|SH3PXD2A|OBFC1|SLK|COL17A1|SFR1|WDR96|GSTO1	NA
10:105000000:106000000	4.34783	triploid	gain	10	105000000	106000000	1784743334	1785743334	not.sig.thresh	RPEL1|INA|PCGF6|TAF5|USMG5|PDCD11|CALHM2|CALHM1|CALHM3|NEURL1|SH3PXD2A|OBFC1|SLK|COL17A1|SFR1|WDR96|GSTO1	NA
10:105000000:106000000	0	triploid	loss	10	105000000	106000000	1784743334	1785743334	not.sig.thresh	RPEL1|INA|PCGF6|TAF5|USMG5|PDCD11|CALHM2|CALHM1|CALHM3|NEURL1|SH3PXD2A|OBFC1|SLK|COL17A1|SFR1|WDR96|GSTO1	NA
10:105000000:106000000	23.8095	hexaploid	gain	10	105000000	106000000	1784743334	1785743334	sig.thresh	RPEL1|INA|PCGF6|TAF5|USMG5|PDCD11|CALHM2|CALHM1|CALHM3|NEURL1|SH3PXD2A|OBFC1|SLK|COL17A1|SFR1|WDR96|GSTO1	NA
10:106000000:107000000	0	triploid	loss	10	106000000	107000000	1785743334	1786743334	not.sig.thresh	GSTO1|GSTO2|ITPRIP|CCDC147|SORCS3	NA
10:106000000:107000000	0	hexaploid	loss	10	106000000	107000000	1785743334	1786743334	not.sig.thresh	GSTO1|GSTO2|ITPRIP|CCDC147|SORCS3	NA
10:106000000:107000000	4.34783	triploid	gain	10	106000000	107000000	1785743334	1786743334	not.sig.thresh	GSTO1|GSTO2|ITPRIP|CCDC147|SORCS3	NA
10:106000000:107000000	28.5714	hexaploid	gain	10	106000000	107000000	1785743334	1786743334	sig.thresh	GSTO1|GSTO2|ITPRIP|CCDC147|SORCS3	NA
10:108000000:109000000	28.5714	hexaploid	gain	10	108000000	109000000	1787743334	1788743334	sig.thresh	SORCS1	NA
10:108000000:109000000	0	hexaploid	loss	10	108000000	109000000	1787743334	1788743334	not.sig.thresh	SORCS1	NA
10:108000000:109000000	0	triploid	loss	10	108000000	109000000	1787743334	1788743334	not.sig.thresh	SORCS1	NA
10:108000000:109000000	4.34783	triploid	gain	10	108000000	109000000	1787743334	1788743334	not.sig.thresh	SORCS1	NA
10:11000000:12000000	42.8571	hexaploid	gain	10	11000000	12000000	1690743334	1691743334	sig.thresh	CELF2|USP6NL|ECHDC3|PROSER2|UPF2	NA
10:11000000:12000000	0	triploid	loss	10	11000000	12000000	1690743334	1691743334	not.sig.thresh	CELF2|USP6NL|ECHDC3|PROSER2|UPF2	NA
10:11000000:12000000	0	triploid	gain	10	11000000	12000000	1690743334	1691743334	not.sig.thresh	CELF2|USP6NL|ECHDC3|PROSER2|UPF2	NA
10:11000000:12000000	0	hexaploid	loss	10	11000000	12000000	1690743334	1691743334	not.sig.thresh	CELF2|USP6NL|ECHDC3|PROSER2|UPF2	NA
10:111000000:112000000	0	triploid	loss	10	111000000	112000000	1790743334	1791743334	not.sig.thresh	XPNPEP1|ADD3|MXI1	NA
10:111000000:112000000	4.34783	triploid	gain	10	111000000	112000000	1790743334	1791743334	not.sig.thresh	XPNPEP1|ADD3|MXI1	NA
10:111000000:112000000	23.8095	hexaploid	gain	10	111000000	112000000	1790743334	1791743334	sig.thresh	XPNPEP1|ADD3|MXI1	NA
10:111000000:112000000	0	hexaploid	loss	10	111000000	112000000	1790743334	1791743334	not.sig.thresh	XPNPEP1|ADD3|MXI1	NA
10:112000000:113000000	4.34783	triploid	gain	10	112000000	113000000	1791743334	1792743334	not.sig.thresh	MXI1|SMNDC1|DUSP5|SMC3|RBM20|PDCD4|BBIP1|SHOC2|ADRA2A	NA
10:112000000:113000000	0	hexaploid	loss	10	112000000	113000000	1791743334	1792743334	not.sig.thresh	MXI1|SMNDC1|DUSP5|SMC3|RBM20|PDCD4|BBIP1|SHOC2|ADRA2A	NA
10:112000000:113000000	28.5714	hexaploid	gain	10	112000000	113000000	1791743334	1792743334	sig.thresh	MXI1|SMNDC1|DUSP5|SMC3|RBM20|PDCD4|BBIP1|SHOC2|ADRA2A	NA
10:112000000:113000000	0	triploid	loss	10	112000000	113000000	1791743334	1792743334	not.sig.thresh	MXI1|SMNDC1|DUSP5|SMC3|RBM20|PDCD4|BBIP1|SHOC2|ADRA2A	NA
10:113000000:114000000	0	hexaploid	loss	10	113000000	114000000	1792743334	1793743334	not.sig.thresh	GPAM	NA
10:113000000:114000000	0	triploid	loss	10	113000000	114000000	1792743334	1793743334	not.sig.thresh	GPAM	NA
10:113000000:114000000	28.5714	hexaploid	gain	10	113000000	114000000	1792743334	1793743334	sig.thresh	GPAM	NA
10:113000000:114000000	4.34783	triploid	gain	10	113000000	114000000	1792743334	1793743334	not.sig.thresh	GPAM	NA
10:114000000:115000000	0	hexaploid	loss	10	114000000	115000000	1793743334	1794743334	not.sig.thresh	TECTB|ACSL5|ZDHHC6|VTI1A|TCF7L2	VTI1A|TCF7L2
10:114000000:115000000	0	triploid	loss	10	114000000	115000000	1793743334	1794743334	not.sig.thresh	TECTB|ACSL5|ZDHHC6|VTI1A|TCF7L2	VTI1A|TCF7L2
10:114000000:115000000	4.34783	triploid	gain	10	114000000	115000000	1793743334	1794743334	not.sig.thresh	TECTB|ACSL5|ZDHHC6|VTI1A|TCF7L2	VTI1A|TCF7L2
10:114000000:115000000	28.5714	hexaploid	gain	10	114000000	115000000	1793743334	1794743334	sig.thresh	TECTB|ACSL5|ZDHHC6|VTI1A|TCF7L2	VTI1A|TCF7L2
10:115000000:116000000	0	triploid	loss	10	115000000	116000000	1794743334	1795743334	not.sig.thresh	HABP2|NRAP|CASP7|PLEKHS1|DCLRE1A|NHLRC2|ADRB1|C10orf118|TDRD1|VWA2	NA
10:115000000:116000000	4.34783	triploid	gain	10	115000000	116000000	1794743334	1795743334	not.sig.thresh	HABP2|NRAP|CASP7|PLEKHS1|DCLRE1A|NHLRC2|ADRB1|C10orf118|TDRD1|VWA2	NA
10:115000000:116000000	0	hexaploid	loss	10	115000000	116000000	1794743334	1795743334	not.sig.thresh	HABP2|NRAP|CASP7|PLEKHS1|DCLRE1A|NHLRC2|ADRB1|C10orf118|TDRD1|VWA2	NA
10:115000000:116000000	28.5714	hexaploid	gain	10	115000000	116000000	1794743334	1795743334	sig.thresh	HABP2|NRAP|CASP7|PLEKHS1|DCLRE1A|NHLRC2|ADRB1|C10orf118|TDRD1|VWA2	NA
10:116000000:117000000	28.5714	hexaploid	gain	10	116000000	117000000	1795743334	1796743334	sig.thresh	VWA2|AFAP1L2|ABLIM1|FAM160B1|TRUB1|ATRNL1	NA
10:116000000:117000000	0	triploid	gain	10	116000000	117000000	1795743334	1796743334	not.sig.thresh	VWA2|AFAP1L2|ABLIM1|FAM160B1|TRUB1|ATRNL1	NA
10:116000000:117000000	0	hexaploid	loss	10	116000000	117000000	1795743334	1796743334	not.sig.thresh	VWA2|AFAP1L2|ABLIM1|FAM160B1|TRUB1|ATRNL1	NA
10:116000000:117000000	0	triploid	loss	10	116000000	117000000	1795743334	1796743334	not.sig.thresh	VWA2|AFAP1L2|ABLIM1|FAM160B1|TRUB1|ATRNL1	NA
10:117000000:118000000	0	hexaploid	loss	10	117000000	118000000	1796743334	1797743334	not.sig.thresh	ATRNL1|GFRA1	NA
10:117000000:118000000	0	triploid	loss	10	117000000	118000000	1796743334	1797743334	not.sig.thresh	ATRNL1|GFRA1	NA
10:117000000:118000000	28.5714	hexaploid	gain	10	117000000	118000000	1796743334	1797743334	sig.thresh	ATRNL1|GFRA1	NA
10:117000000:118000000	0	triploid	gain	10	117000000	118000000	1796743334	1797743334	not.sig.thresh	ATRNL1|GFRA1	NA
10:118000000:119000000	0	hexaploid	loss	10	118000000	119000000	1797743334	1798743334	not.sig.thresh	GFRA1|CCDC172|PNLIPRP3|PNLIP|PNLIPRP1|C10orf82|HSPA12A|ENO4|KIAA1598|VAX1|KCNK18	NA
10:118000000:119000000	0	triploid	loss	10	118000000	119000000	1797743334	1798743334	not.sig.thresh	GFRA1|CCDC172|PNLIPRP3|PNLIP|PNLIPRP1|C10orf82|HSPA12A|ENO4|KIAA1598|VAX1|KCNK18	NA
10:118000000:119000000	0	triploid	gain	10	118000000	119000000	1797743334	1798743334	not.sig.thresh	GFRA1|CCDC172|PNLIPRP3|PNLIP|PNLIPRP1|C10orf82|HSPA12A|ENO4|KIAA1598|VAX1|KCNK18	NA
10:118000000:119000000	28.5714	hexaploid	gain	10	118000000	119000000	1797743334	1798743334	sig.thresh	GFRA1|CCDC172|PNLIPRP3|PNLIP|PNLIPRP1|C10orf82|HSPA12A|ENO4|KIAA1598|VAX1|KCNK18	NA
10:119000000:120000000	0	hexaploid	loss	10	119000000	120000000	1798743334	1799743334	not.sig.thresh	SLC18A2|PDZD8|EMX2|RAB11FIP2	NA
10:119000000:120000000	0	triploid	loss	10	119000000	120000000	1798743334	1799743334	not.sig.thresh	SLC18A2|PDZD8|EMX2|RAB11FIP2	NA
10:119000000:120000000	0	triploid	gain	10	119000000	120000000	1798743334	1799743334	not.sig.thresh	SLC18A2|PDZD8|EMX2|RAB11FIP2	NA
10:119000000:120000000	28.5714	hexaploid	gain	10	119000000	120000000	1798743334	1799743334	sig.thresh	SLC18A2|PDZD8|EMX2|RAB11FIP2	NA
10:12000000:13000000	42.8571	hexaploid	gain	10	12000000	13000000	1691743334	1692743334	sig.thresh	UPF2|DHTKD1|SEC61A2|NUDT5|CDC123|CAMK1D|CCDC3	NA
10:12000000:13000000	0	triploid	gain	10	12000000	13000000	1691743334	1692743334	not.sig.thresh	UPF2|DHTKD1|SEC61A2|NUDT5|CDC123|CAMK1D|CCDC3	NA
10:12000000:13000000	0	triploid	loss	10	12000000	13000000	1691743334	1692743334	not.sig.thresh	UPF2|DHTKD1|SEC61A2|NUDT5|CDC123|CAMK1D|CCDC3	NA
10:12000000:13000000	0	hexaploid	loss	10	12000000	13000000	1691743334	1692743334	not.sig.thresh	UPF2|DHTKD1|SEC61A2|NUDT5|CDC123|CAMK1D|CCDC3	NA
10:120000000:121000000	0	triploid	loss	10	120000000	121000000	1799743334	1800743334	not.sig.thresh	FAM204A|PRLHR|CACUL1|NANOS1|EIF3A|FAM45A|SFXN4|PRDX3|GRK5	NA
10:120000000:121000000	28.5714	hexaploid	gain	10	120000000	121000000	1799743334	1800743334	sig.thresh	FAM204A|PRLHR|CACUL1|NANOS1|EIF3A|FAM45A|SFXN4|PRDX3|GRK5	NA
10:120000000:121000000	0	triploid	gain	10	120000000	121000000	1799743334	1800743334	not.sig.thresh	FAM204A|PRLHR|CACUL1|NANOS1|EIF3A|FAM45A|SFXN4|PRDX3|GRK5	NA
10:120000000:121000000	0	hexaploid	loss	10	120000000	121000000	1799743334	1800743334	not.sig.thresh	FAM204A|PRLHR|CACUL1|NANOS1|EIF3A|FAM45A|SFXN4|PRDX3|GRK5	NA
10:121000000:122000000	0	hexaploid	loss	10	121000000	122000000	1800743334	1801743334	not.sig.thresh	GRK5|RGS10|TIAL1|BAG3|INPP5F|MCMBP|SEC23IP	NA
10:121000000:122000000	28.5714	hexaploid	gain	10	121000000	122000000	1800743334	1801743334	sig.thresh	GRK5|RGS10|TIAL1|BAG3|INPP5F|MCMBP|SEC23IP	NA
10:121000000:122000000	0	triploid	loss	10	121000000	122000000	1800743334	1801743334	not.sig.thresh	GRK5|RGS10|TIAL1|BAG3|INPP5F|MCMBP|SEC23IP	NA
10:121000000:122000000	0	triploid	gain	10	121000000	122000000	1800743334	1801743334	not.sig.thresh	GRK5|RGS10|TIAL1|BAG3|INPP5F|MCMBP|SEC23IP	NA
10:122000000:123000000	0	hexaploid	loss	10	122000000	123000000	1801743334	1802743334	not.sig.thresh	PPAPDC1A|C10orf85|WDR11	NA
10:122000000:123000000	0	triploid	loss	10	122000000	123000000	1801743334	1802743334	not.sig.thresh	PPAPDC1A|C10orf85|WDR11	NA
10:122000000:123000000	0	triploid	gain	10	122000000	123000000	1801743334	1802743334	not.sig.thresh	PPAPDC1A|C10orf85|WDR11	NA
10:122000000:123000000	19.0476	hexaploid	gain	10	122000000	123000000	1801743334	1802743334	not.sig.thresh	PPAPDC1A|C10orf85|WDR11	NA
10:123000000:124000000	0	hexaploid	loss	10	123000000	124000000	1802743334	1803743334	not.sig.thresh	FGFR2|ATE1|NSMCE4A|TACC2	FGFR2
10:123000000:124000000	0	triploid	loss	10	123000000	124000000	1802743334	1803743334	not.sig.thresh	FGFR2|ATE1|NSMCE4A|TACC2	FGFR2
10:123000000:124000000	0	triploid	gain	10	123000000	124000000	1802743334	1803743334	not.sig.thresh	FGFR2|ATE1|NSMCE4A|TACC2	FGFR2
10:123000000:124000000	28.5714	hexaploid	gain	10	123000000	124000000	1802743334	1803743334	sig.thresh	FGFR2|ATE1|NSMCE4A|TACC2	FGFR2
10:124000000:125000000	0	triploid	loss	10	124000000	125000000	1803743334	1804743334	not.sig.thresh	TACC2|BTBD16|PLEKHA1|ARMS2|HTRA1|DMBT1|C10orf120|CUZD1|FAM24B|FAM24A|C10orf88|PSTK|IKZF5|ACADSB|HMX3|HMX2|BUB3	NA
10:124000000:125000000	0	triploid	gain	10	124000000	125000000	1803743334	1804743334	not.sig.thresh	TACC2|BTBD16|PLEKHA1|ARMS2|HTRA1|DMBT1|C10orf120|CUZD1|FAM24B|FAM24A|C10orf88|PSTK|IKZF5|ACADSB|HMX3|HMX2|BUB3	NA
10:124000000:125000000	28.5714	hexaploid	gain	10	124000000	125000000	1803743334	1804743334	sig.thresh	TACC2|BTBD16|PLEKHA1|ARMS2|HTRA1|DMBT1|C10orf120|CUZD1|FAM24B|FAM24A|C10orf88|PSTK|IKZF5|ACADSB|HMX3|HMX2|BUB3	NA
10:124000000:125000000	0	hexaploid	loss	10	124000000	125000000	1803743334	1804743334	not.sig.thresh	TACC2|BTBD16|PLEKHA1|ARMS2|HTRA1|DMBT1|C10orf120|CUZD1|FAM24B|FAM24A|C10orf88|PSTK|IKZF5|ACADSB|HMX3|HMX2|BUB3	NA
10:125000000:126000000	28.5714	hexaploid	gain	10	125000000	126000000	1804743334	1805743334	sig.thresh	GPR26|CPXM2|CHST15	NA
10:125000000:126000000	0	hexaploid	loss	10	125000000	126000000	1804743334	1805743334	not.sig.thresh	GPR26|CPXM2|CHST15	NA
10:125000000:126000000	0	triploid	gain	10	125000000	126000000	1804743334	1805743334	not.sig.thresh	GPR26|CPXM2|CHST15	NA
10:125000000:126000000	0	triploid	loss	10	125000000	126000000	1804743334	1805743334	not.sig.thresh	GPR26|CPXM2|CHST15	NA
10:126000000:127000000	0	hexaploid	loss	10	126000000	127000000	1805743334	1806743334	not.sig.thresh	OAT|NKX1-2|LHPP|FAM53B|METTL10|FAM175B|ZRANB1|CTBP2	NA
10:126000000:127000000	0	triploid	loss	10	126000000	127000000	1805743334	1806743334	not.sig.thresh	OAT|NKX1-2|LHPP|FAM53B|METTL10|FAM175B|ZRANB1|CTBP2	NA
10:126000000:127000000	28.5714	hexaploid	gain	10	126000000	127000000	1805743334	1806743334	sig.thresh	OAT|NKX1-2|LHPP|FAM53B|METTL10|FAM175B|ZRANB1|CTBP2	NA
10:126000000:127000000	0	triploid	gain	10	126000000	127000000	1805743334	1806743334	not.sig.thresh	OAT|NKX1-2|LHPP|FAM53B|METTL10|FAM175B|ZRANB1|CTBP2	NA
10:127000000:128000000	0	hexaploid	loss	10	127000000	128000000	1806743334	1807743334	not.sig.thresh	TEX36|EDRF1|MMP21|UROS|BCCIP|DHX32|FANK1|ADAM12	NA
10:127000000:128000000	0	triploid	loss	10	127000000	128000000	1806743334	1807743334	not.sig.thresh	TEX36|EDRF1|MMP21|UROS|BCCIP|DHX32|FANK1|ADAM12	NA
10:127000000:128000000	0	triploid	gain	10	127000000	128000000	1806743334	1807743334	not.sig.thresh	TEX36|EDRF1|MMP21|UROS|BCCIP|DHX32|FANK1|ADAM12	NA
10:127000000:128000000	28.5714	hexaploid	gain	10	127000000	128000000	1806743334	1807743334	sig.thresh	TEX36|EDRF1|MMP21|UROS|BCCIP|DHX32|FANK1|ADAM12	NA
10:128000000:129000000	0	triploid	loss	10	128000000	129000000	1807743334	1808743334	not.sig.thresh	ADAM12|C10orf90|DOCK1|FAM196A	NA
10:128000000:129000000	0	triploid	gain	10	128000000	129000000	1807743334	1808743334	not.sig.thresh	ADAM12|C10orf90|DOCK1|FAM196A	NA
10:128000000:129000000	0	hexaploid	loss	10	128000000	129000000	1807743334	1808743334	not.sig.thresh	ADAM12|C10orf90|DOCK1|FAM196A	NA
10:128000000:129000000	28.5714	hexaploid	gain	10	128000000	129000000	1807743334	1808743334	sig.thresh	ADAM12|C10orf90|DOCK1|FAM196A	NA
10:129000000:130000000	28.5714	hexaploid	gain	10	129000000	130000000	1808743334	1809743334	sig.thresh	DOCK1|NPS|FOXI2|CLRN3|PTPRE|MKI67	NA
10:129000000:130000000	0	triploid	gain	10	129000000	130000000	1808743334	1809743334	not.sig.thresh	DOCK1|NPS|FOXI2|CLRN3|PTPRE|MKI67	NA
10:129000000:130000000	0	triploid	loss	10	129000000	130000000	1808743334	1809743334	not.sig.thresh	DOCK1|NPS|FOXI2|CLRN3|PTPRE|MKI67	NA
10:129000000:130000000	0	hexaploid	loss	10	129000000	130000000	1808743334	1809743334	not.sig.thresh	DOCK1|NPS|FOXI2|CLRN3|PTPRE|MKI67	NA
10:13000000:14000000	0	hexaploid	loss	10	13000000	14000000	1692743334	1693743334	not.sig.thresh	CCDC3|OPTN|MCM10|UCMA|PHYH|SEPHS1|BEND7|PRPF18|FRMD4A	NA
10:13000000:14000000	42.8571	hexaploid	gain	10	13000000	14000000	1692743334	1693743334	sig.thresh	CCDC3|OPTN|MCM10|UCMA|PHYH|SEPHS1|BEND7|PRPF18|FRMD4A	NA
10:13000000:14000000	0	triploid	gain	10	13000000	14000000	1692743334	1693743334	not.sig.thresh	CCDC3|OPTN|MCM10|UCMA|PHYH|SEPHS1|BEND7|PRPF18|FRMD4A	NA
10:13000000:14000000	0	triploid	loss	10	13000000	14000000	1692743334	1693743334	not.sig.thresh	CCDC3|OPTN|MCM10|UCMA|PHYH|SEPHS1|BEND7|PRPF18|FRMD4A	NA
10:131000000:132000000	0	triploid	loss	10	131000000	132000000	1810743334	1811743334	not.sig.thresh	MGMT|EBF3|GLRX3	MGMT
10:131000000:132000000	0	hexaploid	loss	10	131000000	132000000	1810743334	1811743334	not.sig.thresh	MGMT|EBF3|GLRX3	MGMT
10:131000000:132000000	0	triploid	gain	10	131000000	132000000	1810743334	1811743334	not.sig.thresh	MGMT|EBF3|GLRX3	MGMT
10:131000000:132000000	28.5714	hexaploid	gain	10	131000000	132000000	1810743334	1811743334	sig.thresh	MGMT|EBF3|GLRX3	MGMT
10:132000000:133000000	33.3333	hexaploid	gain	10	132000000	133000000	1811743334	1812743334	sig.thresh	TCERG1L	NA
10:132000000:133000000	0	triploid	gain	10	132000000	133000000	1811743334	1812743334	not.sig.thresh	TCERG1L	NA
10:132000000:133000000	-4.34783	triploid	loss	10	132000000	133000000	1811743334	1812743334	not.sig.thresh	TCERG1L	NA
10:132000000:133000000	0	hexaploid	loss	10	132000000	133000000	1811743334	1812743334	not.sig.thresh	TCERG1L	NA
10:133000000:134000000	-4.34783	triploid	loss	10	133000000	134000000	1812743334	1813743334	not.sig.thresh	TCERG1L|PPP2R2D|BNIP3|JAKMIP3	NA
10:133000000:134000000	-4.7619	hexaploid	loss	10	133000000	134000000	1812743334	1813743334	not.sig.thresh	TCERG1L|PPP2R2D|BNIP3|JAKMIP3	NA
10:133000000:134000000	0	triploid	gain	10	133000000	134000000	1812743334	1813743334	not.sig.thresh	TCERG1L|PPP2R2D|BNIP3|JAKMIP3	NA
10:133000000:134000000	28.5714	hexaploid	gain	10	133000000	134000000	1812743334	1813743334	sig.thresh	TCERG1L|PPP2R2D|BNIP3|JAKMIP3	NA
10:134000000:135000000	28.5714	hexaploid	gain	10	134000000	135000000	1813743334	1814743334	sig.thresh	DPYSL4|STK32C|LRRC27|PWWP2B|C10orf91|INPP5A|NKX6-2|TTC40|GPR123|KNDC1	NA
10:134000000:135000000	-4.34783	triploid	loss	10	134000000	135000000	1813743334	1814743334	not.sig.thresh	DPYSL4|STK32C|LRRC27|PWWP2B|C10orf91|INPP5A|NKX6-2|TTC40|GPR123|KNDC1	NA
10:134000000:135000000	0	triploid	gain	10	134000000	135000000	1813743334	1814743334	not.sig.thresh	DPYSL4|STK32C|LRRC27|PWWP2B|C10orf91|INPP5A|NKX6-2|TTC40|GPR123|KNDC1	NA
10:134000000:135000000	-4.7619	hexaploid	loss	10	134000000	135000000	1813743334	1814743334	not.sig.thresh	DPYSL4|STK32C|LRRC27|PWWP2B|C10orf91|INPP5A|NKX6-2|TTC40|GPR123|KNDC1	NA
10:135000000:135534747	28.5714	hexaploid	gain	10	135000000	135534747	1814743334	1815278081	sig.thresh	KNDC1|UTF1|VENTX|ADAM8|TUBGCP2|ZNF511|CALY|PRAP1|FUOM|ECHS1|PAOX|MTG1|SPRN|CYP2E1|SYCE1|FRG2B	NA
10:135000000:135534747	0	triploid	gain	10	135000000	135534747	1814743334	1815278081	not.sig.thresh	KNDC1|UTF1|VENTX|ADAM8|TUBGCP2|ZNF511|CALY|PRAP1|FUOM|ECHS1|PAOX|MTG1|SPRN|CYP2E1|SYCE1|FRG2B	NA
10:135000000:135534747	-4.7619	hexaploid	loss	10	135000000	135534747	1814743334	1815278081	not.sig.thresh	KNDC1|UTF1|VENTX|ADAM8|TUBGCP2|ZNF511|CALY|PRAP1|FUOM|ECHS1|PAOX|MTG1|SPRN|CYP2E1|SYCE1|FRG2B	NA
10:135000000:135534747	-4.34783	triploid	loss	10	135000000	135534747	1814743334	1815278081	not.sig.thresh	KNDC1|UTF1|VENTX|ADAM8|TUBGCP2|ZNF511|CALY|PRAP1|FUOM|ECHS1|PAOX|MTG1|SPRN|CYP2E1|SYCE1|FRG2B	NA
10:14000000:15000000	42.8571	hexaploid	gain	10	14000000	15000000	1693743334	1694743334	sig.thresh	FRMD4A|FAM107B|CDNF|HSPA14|SUV39H2|DCLRE1C	NA
10:14000000:15000000	0	hexaploid	loss	10	14000000	15000000	1693743334	1694743334	not.sig.thresh	FRMD4A|FAM107B|CDNF|HSPA14|SUV39H2|DCLRE1C	NA
10:14000000:15000000	0	triploid	loss	10	14000000	15000000	1693743334	1694743334	not.sig.thresh	FRMD4A|FAM107B|CDNF|HSPA14|SUV39H2|DCLRE1C	NA
10:14000000:15000000	0	triploid	gain	10	14000000	15000000	1693743334	1694743334	not.sig.thresh	FRMD4A|FAM107B|CDNF|HSPA14|SUV39H2|DCLRE1C	NA
10:15000000:16000000	0	hexaploid	loss	10	15000000	16000000	1694743334	1695743334	not.sig.thresh	MEIG1|OLAH|ACBD7|C10orf111|RPP38|NMT2|FAM171A1|ITGA8|FAM188A	NA
10:15000000:16000000	0	triploid	loss	10	15000000	16000000	1694743334	1695743334	not.sig.thresh	MEIG1|OLAH|ACBD7|C10orf111|RPP38|NMT2|FAM171A1|ITGA8|FAM188A	NA
10:15000000:16000000	42.8571	hexaploid	gain	10	15000000	16000000	1694743334	1695743334	sig.thresh	MEIG1|OLAH|ACBD7|C10orf111|RPP38|NMT2|FAM171A1|ITGA8|FAM188A	NA
10:15000000:16000000	0	triploid	gain	10	15000000	16000000	1694743334	1695743334	not.sig.thresh	MEIG1|OLAH|ACBD7|C10orf111|RPP38|NMT2|FAM171A1|ITGA8|FAM188A	NA
10:16000000:17000000	0	triploid	loss	10	16000000	17000000	1695743334	1696743334	not.sig.thresh	PTER|C1QL3|RSU1|CUBN	NA
10:16000000:17000000	0	triploid	gain	10	16000000	17000000	1695743334	1696743334	not.sig.thresh	PTER|C1QL3|RSU1|CUBN	NA
10:16000000:17000000	42.8571	hexaploid	gain	10	16000000	17000000	1695743334	1696743334	sig.thresh	PTER|C1QL3|RSU1|CUBN	NA
10:16000000:17000000	0	hexaploid	loss	10	16000000	17000000	1695743334	1696743334	not.sig.thresh	PTER|C1QL3|RSU1|CUBN	NA
10:17000000:18000000	0	hexaploid	loss	10	17000000	18000000	1696743334	1697743334	not.sig.thresh	CUBN|TRDMT1|VIM|ST8SIA6|PTPLA|STAM|TMEM236	NA
10:17000000:18000000	42.8571	hexaploid	gain	10	17000000	18000000	1696743334	1697743334	sig.thresh	CUBN|TRDMT1|VIM|ST8SIA6|PTPLA|STAM|TMEM236	NA
10:17000000:18000000	0	triploid	gain	10	17000000	18000000	1696743334	1697743334	not.sig.thresh	CUBN|TRDMT1|VIM|ST8SIA6|PTPLA|STAM|TMEM236	NA
10:17000000:18000000	0	triploid	loss	10	17000000	18000000	1696743334	1697743334	not.sig.thresh	CUBN|TRDMT1|VIM|ST8SIA6|PTPLA|STAM|TMEM236	NA
10:18000000:19000000	0	triploid	loss	10	18000000	19000000	1697743334	1698743334	not.sig.thresh	MRC1|SLC39A12|CACNB2|NSUN6|ARL5B	NA
10:18000000:19000000	0	hexaploid	loss	10	18000000	19000000	1697743334	1698743334	not.sig.thresh	MRC1|SLC39A12|CACNB2|NSUN6|ARL5B	NA
10:18000000:19000000	42.8571	hexaploid	gain	10	18000000	19000000	1697743334	1698743334	sig.thresh	MRC1|SLC39A12|CACNB2|NSUN6|ARL5B	NA
10:18000000:19000000	0	triploid	gain	10	18000000	19000000	1697743334	1698743334	not.sig.thresh	MRC1|SLC39A12|CACNB2|NSUN6|ARL5B	NA
10:19000000:20000000	0	triploid	gain	10	19000000	20000000	1698743334	1699743334	not.sig.thresh	MALRD1	NA
10:19000000:20000000	0	triploid	loss	10	19000000	20000000	1698743334	1699743334	not.sig.thresh	MALRD1	NA
10:19000000:20000000	0	hexaploid	loss	10	19000000	20000000	1698743334	1699743334	not.sig.thresh	MALRD1	NA
10:19000000:20000000	42.8571	hexaploid	gain	10	19000000	20000000	1698743334	1699743334	sig.thresh	MALRD1	NA
10:20000000:21000000	42.8571	hexaploid	gain	10	20000000	21000000	1699743334	1700743334	sig.thresh	MALRD1|PLXDC2	NA
10:20000000:21000000	0	triploid	gain	10	20000000	21000000	1699743334	1700743334	not.sig.thresh	MALRD1|PLXDC2	NA
10:20000000:21000000	0	triploid	loss	10	20000000	21000000	1699743334	1700743334	not.sig.thresh	MALRD1|PLXDC2	NA
10:20000000:21000000	0	hexaploid	loss	10	20000000	21000000	1699743334	1700743334	not.sig.thresh	MALRD1|PLXDC2	NA
10:21000000:22000000	0	triploid	gain	10	21000000	22000000	1700743334	1701743334	not.sig.thresh	NEBL|C10orf113|CASC10|SKIDA1|MLLT10	MLLT10
10:21000000:22000000	42.8571	hexaploid	gain	10	21000000	22000000	1700743334	1701743334	sig.thresh	NEBL|C10orf113|CASC10|SKIDA1|MLLT10	MLLT10
10:21000000:22000000	0	triploid	loss	10	21000000	22000000	1700743334	1701743334	not.sig.thresh	NEBL|C10orf113|CASC10|SKIDA1|MLLT10	MLLT10
10:21000000:22000000	0	hexaploid	loss	10	21000000	22000000	1700743334	1701743334	not.sig.thresh	NEBL|C10orf113|CASC10|SKIDA1|MLLT10	MLLT10
10:22000000:23000000	42.8571	hexaploid	gain	10	22000000	23000000	1701743334	1702743334	sig.thresh	MLLT10|DNAJC1|EBLN1|COMMD3|COMMD3-BMI1|BMI1|SPAG6|PIP4K2A	MLLT10
10:22000000:23000000	0	hexaploid	loss	10	22000000	23000000	1701743334	1702743334	not.sig.thresh	MLLT10|DNAJC1|EBLN1|COMMD3|COMMD3-BMI1|BMI1|SPAG6|PIP4K2A	MLLT10
10:22000000:23000000	0	triploid	loss	10	22000000	23000000	1701743334	1702743334	not.sig.thresh	MLLT10|DNAJC1|EBLN1|COMMD3|COMMD3-BMI1|BMI1|SPAG6|PIP4K2A	MLLT10
10:22000000:23000000	0	triploid	gain	10	22000000	23000000	1701743334	1702743334	not.sig.thresh	MLLT10|DNAJC1|EBLN1|COMMD3|COMMD3-BMI1|BMI1|SPAG6|PIP4K2A	MLLT10
10:23000000:24000000	42.8571	hexaploid	gain	10	23000000	24000000	1702743334	1703743334	sig.thresh	PIP4K2A|ARMC3|MSRB2|PTF1A|C10orf115|C10orf67|OTUD1|KIAA1217	NA
10:23000000:24000000	0	triploid	gain	10	23000000	24000000	1702743334	1703743334	not.sig.thresh	PIP4K2A|ARMC3|MSRB2|PTF1A|C10orf115|C10orf67|OTUD1|KIAA1217	NA
10:23000000:24000000	0	triploid	loss	10	23000000	24000000	1702743334	1703743334	not.sig.thresh	PIP4K2A|ARMC3|MSRB2|PTF1A|C10orf115|C10orf67|OTUD1|KIAA1217	NA
10:23000000:24000000	0	hexaploid	loss	10	23000000	24000000	1702743334	1703743334	not.sig.thresh	PIP4K2A|ARMC3|MSRB2|PTF1A|C10orf115|C10orf67|OTUD1|KIAA1217	NA
10:24000000:25000000	0	triploid	gain	10	24000000	25000000	1703743334	1704743334	not.sig.thresh	KIAA1217|ARHGAP21	NA
10:24000000:25000000	42.8571	hexaploid	gain	10	24000000	25000000	1703743334	1704743334	sig.thresh	KIAA1217|ARHGAP21	NA
10:24000000:25000000	0	triploid	loss	10	24000000	25000000	1703743334	1704743334	not.sig.thresh	KIAA1217|ARHGAP21	NA
10:24000000:25000000	0	hexaploid	loss	10	24000000	25000000	1703743334	1704743334	not.sig.thresh	KIAA1217|ARHGAP21	NA
10:25000000:26000000	42.8571	hexaploid	gain	10	25000000	26000000	1704743334	1705743334	sig.thresh	ARHGAP21|PRTFDC1|ENKUR|THNSL1|GPR158	NA
10:25000000:26000000	0	triploid	gain	10	25000000	26000000	1704743334	1705743334	not.sig.thresh	ARHGAP21|PRTFDC1|ENKUR|THNSL1|GPR158	NA
10:25000000:26000000	0	hexaploid	loss	10	25000000	26000000	1704743334	1705743334	not.sig.thresh	ARHGAP21|PRTFDC1|ENKUR|THNSL1|GPR158	NA
10:25000000:26000000	0	triploid	loss	10	25000000	26000000	1704743334	1705743334	not.sig.thresh	ARHGAP21|PRTFDC1|ENKUR|THNSL1|GPR158	NA
10:26000000:27000000	42.8571	hexaploid	gain	10	26000000	27000000	1705743334	1706743334	sig.thresh	MYO3A|GAD2|APBB1IP|PDSS1	NA
10:26000000:27000000	0	triploid	loss	10	26000000	27000000	1705743334	1706743334	not.sig.thresh	MYO3A|GAD2|APBB1IP|PDSS1	NA
10:26000000:27000000	0	hexaploid	loss	10	26000000	27000000	1705743334	1706743334	not.sig.thresh	MYO3A|GAD2|APBB1IP|PDSS1	NA
10:26000000:27000000	0	triploid	gain	10	26000000	27000000	1705743334	1706743334	not.sig.thresh	MYO3A|GAD2|APBB1IP|PDSS1	NA
10:27000000:28000000	42.8571	hexaploid	gain	10	27000000	28000000	1706743334	1707743334	sig.thresh	PDSS1|ABI1|ANKRD26|YME1L1|MASTL|ACBD5|PTCHD3|RAB18|MKX	ABI1
10:27000000:28000000	0	hexaploid	loss	10	27000000	28000000	1706743334	1707743334	not.sig.thresh	PDSS1|ABI1|ANKRD26|YME1L1|MASTL|ACBD5|PTCHD3|RAB18|MKX	ABI1
10:27000000:28000000	0	triploid	gain	10	27000000	28000000	1706743334	1707743334	not.sig.thresh	PDSS1|ABI1|ANKRD26|YME1L1|MASTL|ACBD5|PTCHD3|RAB18|MKX	ABI1
10:27000000:28000000	0	triploid	loss	10	27000000	28000000	1706743334	1707743334	not.sig.thresh	PDSS1|ABI1|ANKRD26|YME1L1|MASTL|ACBD5|PTCHD3|RAB18|MKX	ABI1
10:28000000:29000000	0	triploid	loss	10	28000000	29000000	1707743334	1708743334	not.sig.thresh	MKX|ARMC4|MPP7|WAC|BAMBI	NA
10:28000000:29000000	0	hexaploid	loss	10	28000000	29000000	1707743334	1708743334	not.sig.thresh	MKX|ARMC4|MPP7|WAC|BAMBI	NA
10:28000000:29000000	42.8571	hexaploid	gain	10	28000000	29000000	1707743334	1708743334	sig.thresh	MKX|ARMC4|MPP7|WAC|BAMBI	NA
10:28000000:29000000	0	triploid	gain	10	28000000	29000000	1707743334	1708743334	not.sig.thresh	MKX|ARMC4|MPP7|WAC|BAMBI	NA
10:29000000:30000000	42.8571	hexaploid	gain	10	29000000	30000000	1708743334	1709743334	sig.thresh	C10orf126|LYZL1|SVIL	NA
10:29000000:30000000	0	triploid	gain	10	29000000	30000000	1708743334	1709743334	not.sig.thresh	C10orf126|LYZL1|SVIL	NA
10:29000000:30000000	0	triploid	loss	10	29000000	30000000	1708743334	1709743334	not.sig.thresh	C10orf126|LYZL1|SVIL	NA
10:29000000:30000000	0	hexaploid	loss	10	29000000	30000000	1708743334	1709743334	not.sig.thresh	C10orf126|LYZL1|SVIL	NA
10:3000000:4000000	42.8571	hexaploid	gain	10	3000000	4000000	1682743334	1683743334	sig.thresh	PFKP|PITRM1|KLF6	KLF6
10:3000000:4000000	0	triploid	loss	10	3000000	4000000	1682743334	1683743334	not.sig.thresh	PFKP|PITRM1|KLF6	KLF6
10:3000000:4000000	0	triploid	gain	10	3000000	4000000	1682743334	1683743334	not.sig.thresh	PFKP|PITRM1|KLF6	KLF6
10:3000000:4000000	0	hexaploid	loss	10	3000000	4000000	1682743334	1683743334	not.sig.thresh	PFKP|PITRM1|KLF6	KLF6
10:30000000:31000000	0	hexaploid	loss	10	30000000	31000000	1709743334	1710743334	not.sig.thresh	SVIL|KIAA1462|MTPAP|MAP3K8|LYZL2	NA
10:30000000:31000000	42.8571	hexaploid	gain	10	30000000	31000000	1709743334	1710743334	sig.thresh	SVIL|KIAA1462|MTPAP|MAP3K8|LYZL2	NA
10:30000000:31000000	0	triploid	gain	10	30000000	31000000	1709743334	1710743334	not.sig.thresh	SVIL|KIAA1462|MTPAP|MAP3K8|LYZL2	NA
10:30000000:31000000	0	triploid	loss	10	30000000	31000000	1709743334	1710743334	not.sig.thresh	SVIL|KIAA1462|MTPAP|MAP3K8|LYZL2	NA
10:31000000:32000000	0	triploid	loss	10	31000000	32000000	1710743334	1711743334	not.sig.thresh	ZNF438|ZEB1	ZEB1
10:31000000:32000000	0	hexaploid	loss	10	31000000	32000000	1710743334	1711743334	not.sig.thresh	ZNF438|ZEB1	ZEB1
10:31000000:32000000	42.8571	hexaploid	gain	10	31000000	32000000	1710743334	1711743334	sig.thresh	ZNF438|ZEB1	ZEB1
10:31000000:32000000	0	triploid	gain	10	31000000	32000000	1710743334	1711743334	not.sig.thresh	ZNF438|ZEB1	ZEB1
10:32000000:33000000	0	triploid	gain	10	32000000	33000000	1711743334	1712743334	not.sig.thresh	ARHGAP12|KIF5B|EPC1|CCDC7	KIF5B
10:32000000:33000000	0	triploid	loss	10	32000000	33000000	1711743334	1712743334	not.sig.thresh	ARHGAP12|KIF5B|EPC1|CCDC7	KIF5B
10:32000000:33000000	0	hexaploid	loss	10	32000000	33000000	1711743334	1712743334	not.sig.thresh	ARHGAP12|KIF5B|EPC1|CCDC7	KIF5B
10:32000000:33000000	42.8571	hexaploid	gain	10	32000000	33000000	1711743334	1712743334	sig.thresh	ARHGAP12|KIF5B|EPC1|CCDC7	KIF5B
10:33000000:34000000	42.8571	hexaploid	gain	10	33000000	34000000	1712743334	1713743334	sig.thresh	ITGB1|NRP1	NA
10:33000000:34000000	0	triploid	gain	10	33000000	34000000	1712743334	1713743334	not.sig.thresh	ITGB1|NRP1	NA
10:33000000:34000000	0	hexaploid	loss	10	33000000	34000000	1712743334	1713743334	not.sig.thresh	ITGB1|NRP1	NA
10:33000000:34000000	0	triploid	loss	10	33000000	34000000	1712743334	1713743334	not.sig.thresh	ITGB1|NRP1	NA
10:34000000:35000000	0	triploid	gain	10	34000000	35000000	1713743334	1714743334	not.sig.thresh	PARD3	NA
10:34000000:35000000	0	hexaploid	loss	10	34000000	35000000	1713743334	1714743334	not.sig.thresh	PARD3	NA
10:34000000:35000000	42.8571	hexaploid	gain	10	34000000	35000000	1713743334	1714743334	sig.thresh	PARD3	NA
10:34000000:35000000	0	triploid	loss	10	34000000	35000000	1713743334	1714743334	not.sig.thresh	PARD3	NA
10:35000000:36000000	42.8571	hexaploid	gain	10	35000000	36000000	1714743334	1715743334	sig.thresh	PARD3|CUL2|CREM|CCNY|GJD4|FZD8	NA
10:35000000:36000000	0	triploid	gain	10	35000000	36000000	1714743334	1715743334	not.sig.thresh	PARD3|CUL2|CREM|CCNY|GJD4|FZD8	NA
10:35000000:36000000	0	triploid	loss	10	35000000	36000000	1714743334	1715743334	not.sig.thresh	PARD3|CUL2|CREM|CCNY|GJD4|FZD8	NA
10:35000000:36000000	0	hexaploid	loss	10	35000000	36000000	1714743334	1715743334	not.sig.thresh	PARD3|CUL2|CREM|CCNY|GJD4|FZD8	NA
10:37000000:38000000	0	triploid	gain	10	37000000	38000000	1716743334	1717743334	not.sig.thresh	ANKRD30A|MTRNR2L7	NA
10:37000000:38000000	42.8571	hexaploid	gain	10	37000000	38000000	1716743334	1717743334	sig.thresh	ANKRD30A|MTRNR2L7	NA
10:37000000:38000000	0	triploid	loss	10	37000000	38000000	1716743334	1717743334	not.sig.thresh	ANKRD30A|MTRNR2L7	NA
10:37000000:38000000	0	hexaploid	loss	10	37000000	38000000	1716743334	1717743334	not.sig.thresh	ANKRD30A|MTRNR2L7	NA
10:38000000:39000000	38.0952	hexaploid	gain	10	38000000	39000000	1717743334	1718743334	sig.thresh	ZNF248|ZNF25|ZNF33A|ZNF37A|LINC00999	NA
10:38000000:39000000	0	triploid	gain	10	38000000	39000000	1717743334	1718743334	not.sig.thresh	ZNF248|ZNF25|ZNF33A|ZNF37A|LINC00999	NA
10:38000000:39000000	0	triploid	loss	10	38000000	39000000	1717743334	1718743334	not.sig.thresh	ZNF248|ZNF25|ZNF33A|ZNF37A|LINC00999	NA
10:38000000:39000000	0	hexaploid	loss	10	38000000	39000000	1717743334	1718743334	not.sig.thresh	ZNF248|ZNF25|ZNF33A|ZNF37A|LINC00999	NA
10:43000000:44000000	4.34783	triploid	gain	10	43000000	44000000	1722743334	1723743334	not.sig.thresh	ZNF33B|BMS1|RET|CSGALNACT2|RASGEF1A|FXYD4|HNRNPF|ZNF487	RET
10:43000000:44000000	-4.34783	triploid	loss	10	43000000	44000000	1722743334	1723743334	not.sig.thresh	ZNF33B|BMS1|RET|CSGALNACT2|RASGEF1A|FXYD4|HNRNPF|ZNF487	RET
10:43000000:44000000	-4.7619	hexaploid	loss	10	43000000	44000000	1722743334	1723743334	not.sig.thresh	ZNF33B|BMS1|RET|CSGALNACT2|RASGEF1A|FXYD4|HNRNPF|ZNF487	RET
10:43000000:44000000	9.52381	hexaploid	gain	10	43000000	44000000	1722743334	1723743334	not.sig.thresh	ZNF33B|BMS1|RET|CSGALNACT2|RASGEF1A|FXYD4|HNRNPF|ZNF487	RET
10:44000000:45000000	4.34783	triploid	gain	10	44000000	45000000	1723743334	1724743334	not.sig.thresh	ZNF239|ZNF485|ZNF32|CXCL12	NA
10:44000000:45000000	-4.34783	triploid	loss	10	44000000	45000000	1723743334	1724743334	not.sig.thresh	ZNF239|ZNF485|ZNF32|CXCL12	NA
10:44000000:45000000	9.52381	hexaploid	gain	10	44000000	45000000	1723743334	1724743334	not.sig.thresh	ZNF239|ZNF485|ZNF32|CXCL12	NA
10:44000000:45000000	-4.7619	hexaploid	loss	10	44000000	45000000	1723743334	1724743334	not.sig.thresh	ZNF239|ZNF485|ZNF32|CXCL12	NA
10:45000000:46000000	4.34783	triploid	gain	10	45000000	46000000	1724743334	1725743334	not.sig.thresh	TMEM72|RASSF4|C10orf10|C10orf25|ZNF22|OR13A1|ALOX5|MARCH8	NA
10:45000000:46000000	-4.34783	triploid	loss	10	45000000	46000000	1724743334	1725743334	not.sig.thresh	TMEM72|RASSF4|C10orf10|C10orf25|ZNF22|OR13A1|ALOX5|MARCH8	NA
10:45000000:46000000	-4.7619	hexaploid	loss	10	45000000	46000000	1724743334	1725743334	not.sig.thresh	TMEM72|RASSF4|C10orf10|C10orf25|ZNF22|OR13A1|ALOX5|MARCH8	NA
10:45000000:46000000	9.52381	hexaploid	gain	10	45000000	46000000	1724743334	1725743334	not.sig.thresh	TMEM72|RASSF4|C10orf10|C10orf25|ZNF22|OR13A1|ALOX5|MARCH8	NA
10:46000000:47000000	-4.7619	hexaploid	loss	10	46000000	47000000	1725743334	1726743334	not.sig.thresh	MARCH8|ZFAND4|FAM21C|FAM25E|AGAP4|PTPN20A|SYT15|GPRIN2	NA
10:46000000:47000000	4.34783	triploid	gain	10	46000000	47000000	1725743334	1726743334	not.sig.thresh	MARCH8|ZFAND4|FAM21C|FAM25E|AGAP4|PTPN20A|SYT15|GPRIN2	NA
10:46000000:47000000	4.7619	hexaploid	gain	10	46000000	47000000	1725743334	1726743334	not.sig.thresh	MARCH8|ZFAND4|FAM21C|FAM25E|AGAP4|PTPN20A|SYT15|GPRIN2	NA
10:46000000:47000000	-4.34783	triploid	loss	10	46000000	47000000	1725743334	1726743334	not.sig.thresh	MARCH8|ZFAND4|FAM21C|FAM25E|AGAP4|PTPN20A|SYT15|GPRIN2	NA
10:47000000:48000000	4.7619	hexaploid	gain	10	47000000	48000000	1726743334	1727743334	not.sig.thresh	GPRIN2|NPY4R|ANXA8L1|FAM25B|AGAP10|ANTXRL|ANXA8L2|FAM21B	NA
10:47000000:48000000	-4.34783	triploid	loss	10	47000000	48000000	1726743334	1727743334	not.sig.thresh	GPRIN2|NPY4R|ANXA8L1|FAM25B|AGAP10|ANTXRL|ANXA8L2|FAM21B	NA
10:47000000:48000000	4.34783	triploid	gain	10	47000000	48000000	1726743334	1727743334	not.sig.thresh	GPRIN2|NPY4R|ANXA8L1|FAM25B|AGAP10|ANTXRL|ANXA8L2|FAM21B	NA
10:47000000:48000000	-4.7619	hexaploid	loss	10	47000000	48000000	1726743334	1727743334	not.sig.thresh	GPRIN2|NPY4R|ANXA8L1|FAM25B|AGAP10|ANTXRL|ANXA8L2|FAM21B	NA
10:48000000:49000000	4.34783	triploid	gain	10	48000000	49000000	1727743334	1728743334	not.sig.thresh	ASAH2C|AGAP9|FAM25G|ANXA8|ZNF488|RBP3|GDF2|GDF10|PTPN20B	NA
10:48000000:49000000	-4.34783	triploid	loss	10	48000000	49000000	1727743334	1728743334	not.sig.thresh	ASAH2C|AGAP9|FAM25G|ANXA8|ZNF488|RBP3|GDF2|GDF10|PTPN20B	NA
10:48000000:49000000	4.7619	hexaploid	gain	10	48000000	49000000	1727743334	1728743334	not.sig.thresh	ASAH2C|AGAP9|FAM25G|ANXA8|ZNF488|RBP3|GDF2|GDF10|PTPN20B	NA
10:48000000:49000000	-4.7619	hexaploid	loss	10	48000000	49000000	1727743334	1728743334	not.sig.thresh	ASAH2C|AGAP9|FAM25G|ANXA8|ZNF488|RBP3|GDF2|GDF10|PTPN20B	NA
10:49000000:50000000	4.34783	triploid	gain	10	49000000	50000000	1728743334	1729743334	not.sig.thresh	FAM25C|FRMPD2|MAPK8|ARHGAP22|WDFY4	NA
10:49000000:50000000	-4.34783	triploid	loss	10	49000000	50000000	1728743334	1729743334	not.sig.thresh	FAM25C|FRMPD2|MAPK8|ARHGAP22|WDFY4	NA
10:49000000:50000000	-4.7619	hexaploid	loss	10	49000000	50000000	1728743334	1729743334	not.sig.thresh	FAM25C|FRMPD2|MAPK8|ARHGAP22|WDFY4	NA
10:49000000:50000000	4.7619	hexaploid	gain	10	49000000	50000000	1728743334	1729743334	not.sig.thresh	FAM25C|FRMPD2|MAPK8|ARHGAP22|WDFY4	NA
10:5000000:6000000	42.8571	hexaploid	gain	10	5000000	6000000	1684743334	1685743334	sig.thresh	AKR1C1|AKR1C2|AKR1C3|AKR1CL1|AKR1C4|UCN3|TUBAL3|NET1|CALML5|CALML3|ASB13|FAM208B|GDI2|ANKRD16|FBXO18|IL15RA	NA
10:5000000:6000000	0	triploid	loss	10	5000000	6000000	1684743334	1685743334	not.sig.thresh	AKR1C1|AKR1C2|AKR1C3|AKR1CL1|AKR1C4|UCN3|TUBAL3|NET1|CALML5|CALML3|ASB13|FAM208B|GDI2|ANKRD16|FBXO18|IL15RA	NA
10:5000000:6000000	0	triploid	gain	10	5000000	6000000	1684743334	1685743334	not.sig.thresh	AKR1C1|AKR1C2|AKR1C3|AKR1CL1|AKR1C4|UCN3|TUBAL3|NET1|CALML5|CALML3|ASB13|FAM208B|GDI2|ANKRD16|FBXO18|IL15RA	NA
10:5000000:6000000	0	hexaploid	loss	10	5000000	6000000	1684743334	1685743334	not.sig.thresh	AKR1C1|AKR1C2|AKR1C3|AKR1CL1|AKR1C4|UCN3|TUBAL3|NET1|CALML5|CALML3|ASB13|FAM208B|GDI2|ANKRD16|FBXO18|IL15RA	NA
10:50000000:51000000	-4.34783	triploid	loss	10	50000000	51000000	1729743334	1730743334	not.sig.thresh	WDFY4|LRRC18|VSTM4|FAM170B|C10orf128|C10orf71|DRGX|ERCC6|PGBD3|ERCC6-PGBD3|CHAT|SLC18A3|C10orf53|OGDHL	NA
10:50000000:51000000	-4.7619	hexaploid	loss	10	50000000	51000000	1729743334	1730743334	not.sig.thresh	WDFY4|LRRC18|VSTM4|FAM170B|C10orf128|C10orf71|DRGX|ERCC6|PGBD3|ERCC6-PGBD3|CHAT|SLC18A3|C10orf53|OGDHL	NA
10:50000000:51000000	4.34783	triploid	gain	10	50000000	51000000	1729743334	1730743334	not.sig.thresh	WDFY4|LRRC18|VSTM4|FAM170B|C10orf128|C10orf71|DRGX|ERCC6|PGBD3|ERCC6-PGBD3|CHAT|SLC18A3|C10orf53|OGDHL	NA
10:50000000:51000000	4.7619	hexaploid	gain	10	50000000	51000000	1729743334	1730743334	not.sig.thresh	WDFY4|LRRC18|VSTM4|FAM170B|C10orf128|C10orf71|DRGX|ERCC6|PGBD3|ERCC6-PGBD3|CHAT|SLC18A3|C10orf53|OGDHL	NA
10:51000000:52000000	4.34783	triploid	gain	10	51000000	52000000	1730743334	1731743334	not.sig.thresh	PARG|FAM21D|AGAP8|TIMM23B|AGAP7|MSMB|NCOA4|TIMM23|AGAP6|FAM21A|ASAH2	NCOA4
10:51000000:52000000	-4.7619	hexaploid	loss	10	51000000	52000000	1730743334	1731743334	not.sig.thresh	PARG|FAM21D|AGAP8|TIMM23B|AGAP7|MSMB|NCOA4|TIMM23|AGAP6|FAM21A|ASAH2	NCOA4
10:51000000:52000000	-4.34783	triploid	loss	10	51000000	52000000	1730743334	1731743334	not.sig.thresh	PARG|FAM21D|AGAP8|TIMM23B|AGAP7|MSMB|NCOA4|TIMM23|AGAP6|FAM21A|ASAH2	NCOA4
10:51000000:52000000	4.7619	hexaploid	gain	10	51000000	52000000	1730743334	1731743334	not.sig.thresh	PARG|FAM21D|AGAP8|TIMM23B|AGAP7|MSMB|NCOA4|TIMM23|AGAP6|FAM21A|ASAH2	NCOA4
10:52000000:53000000	4.34783	triploid	gain	10	52000000	53000000	1731743334	1732743334	not.sig.thresh	ASAH2|SGMS1|ASAH2B|A1CF|PRKG1	A1CF
10:52000000:53000000	-4.34783	triploid	loss	10	52000000	53000000	1731743334	1732743334	not.sig.thresh	ASAH2|SGMS1|ASAH2B|A1CF|PRKG1	A1CF
10:52000000:53000000	4.7619	hexaploid	gain	10	52000000	53000000	1731743334	1732743334	not.sig.thresh	ASAH2|SGMS1|ASAH2B|A1CF|PRKG1	A1CF
10:52000000:53000000	-4.7619	hexaploid	loss	10	52000000	53000000	1731743334	1732743334	not.sig.thresh	ASAH2|SGMS1|ASAH2B|A1CF|PRKG1	A1CF
10:53000000:54000000	4.34783	triploid	gain	10	53000000	54000000	1732743334	1733743334	not.sig.thresh	PRKG1|CSTF2T	NA
10:53000000:54000000	-8.69565	triploid	loss	10	53000000	54000000	1732743334	1733743334	not.sig.thresh	PRKG1|CSTF2T	NA
10:53000000:54000000	14.2857	hexaploid	gain	10	53000000	54000000	1732743334	1733743334	not.sig.thresh	PRKG1|CSTF2T	NA
10:53000000:54000000	-4.7619	hexaploid	loss	10	53000000	54000000	1732743334	1733743334	not.sig.thresh	PRKG1|CSTF2T	NA
10:54000000:55000000	4.34783	triploid	gain	10	54000000	55000000	1733743334	1734743334	not.sig.thresh	PRKG1|DKK1|MBL2	NA
10:54000000:55000000	14.2857	hexaploid	gain	10	54000000	55000000	1733743334	1734743334	not.sig.thresh	PRKG1|DKK1|MBL2	NA
10:54000000:55000000	-8.69565	triploid	loss	10	54000000	55000000	1733743334	1734743334	not.sig.thresh	PRKG1|DKK1|MBL2	NA
10:54000000:55000000	-4.7619	hexaploid	loss	10	54000000	55000000	1733743334	1734743334	not.sig.thresh	PRKG1|DKK1|MBL2	NA
10:55000000:56000000	4.34783	triploid	gain	10	55000000	56000000	1734743334	1735743334	not.sig.thresh	PCDH15	NA
10:55000000:56000000	14.2857	hexaploid	gain	10	55000000	56000000	1734743334	1735743334	not.sig.thresh	PCDH15	NA
10:55000000:56000000	-8.69565	triploid	loss	10	55000000	56000000	1734743334	1735743334	not.sig.thresh	PCDH15	NA
10:55000000:56000000	-4.7619	hexaploid	loss	10	55000000	56000000	1734743334	1735743334	not.sig.thresh	PCDH15	NA
10:56000000:57000000	4.34783	triploid	gain	10	56000000	57000000	1735743334	1736743334	not.sig.thresh	PCDH15	NA
10:56000000:57000000	-13.0435	triploid	loss	10	56000000	57000000	1735743334	1736743334	not.sig.thresh	PCDH15	NA
10:56000000:57000000	-4.7619	hexaploid	loss	10	56000000	57000000	1735743334	1736743334	not.sig.thresh	PCDH15	NA
10:56000000:57000000	19.0476	hexaploid	gain	10	56000000	57000000	1735743334	1736743334	not.sig.thresh	PCDH15	NA
10:57000000:58000000	4.34783	triploid	gain	10	57000000	58000000	1736743334	1737743334	not.sig.thresh	PCDH15|MTRNR2L5	NA
10:57000000:58000000	-13.0435	triploid	loss	10	57000000	58000000	1736743334	1737743334	not.sig.thresh	PCDH15|MTRNR2L5	NA
10:57000000:58000000	19.0476	hexaploid	gain	10	57000000	58000000	1736743334	1737743334	not.sig.thresh	PCDH15|MTRNR2L5	NA
10:57000000:58000000	-4.7619	hexaploid	loss	10	57000000	58000000	1736743334	1737743334	not.sig.thresh	PCDH15|MTRNR2L5	NA
10:58000000:59000000	4.34783	triploid	gain	10	58000000	59000000	1737743334	1738743334	not.sig.thresh	ZWINT	NA
10:58000000:59000000	-13.0435	triploid	loss	10	58000000	59000000	1737743334	1738743334	not.sig.thresh	ZWINT	NA
10:58000000:59000000	-4.7619	hexaploid	loss	10	58000000	59000000	1737743334	1738743334	not.sig.thresh	ZWINT	NA
10:58000000:59000000	19.0476	hexaploid	gain	10	58000000	59000000	1737743334	1738743334	not.sig.thresh	ZWINT	NA
10:6000000:7000000	0	triploid	gain	10	6000000	7000000	1685743334	1686743334	not.sig.thresh	IL15RA|IL2RA|RBM17|PFKFB3|PRKCQ	NA
10:6000000:7000000	42.8571	hexaploid	gain	10	6000000	7000000	1685743334	1686743334	sig.thresh	IL15RA|IL2RA|RBM17|PFKFB3|PRKCQ	NA
10:6000000:7000000	0	hexaploid	loss	10	6000000	7000000	1685743334	1686743334	not.sig.thresh	IL15RA|IL2RA|RBM17|PFKFB3|PRKCQ	NA
10:6000000:7000000	0	triploid	loss	10	6000000	7000000	1685743334	1686743334	not.sig.thresh	IL15RA|IL2RA|RBM17|PFKFB3|PRKCQ	NA
10:60000000:61000000	-4.7619	hexaploid	loss	10	60000000	61000000	1739743334	1740743334	not.sig.thresh	IPMK|CISD1|UBE2D1|TFAM|BICC1|PHYHIPL	NA
10:60000000:61000000	14.2857	hexaploid	gain	10	60000000	61000000	1739743334	1740743334	not.sig.thresh	IPMK|CISD1|UBE2D1|TFAM|BICC1|PHYHIPL	NA
10:60000000:61000000	0	triploid	gain	10	60000000	61000000	1739743334	1740743334	not.sig.thresh	IPMK|CISD1|UBE2D1|TFAM|BICC1|PHYHIPL	NA
10:60000000:61000000	-8.69565	triploid	loss	10	60000000	61000000	1739743334	1740743334	not.sig.thresh	IPMK|CISD1|UBE2D1|TFAM|BICC1|PHYHIPL	NA
10:61000000:62000000	-4.7619	hexaploid	loss	10	61000000	62000000	1740743334	1741743334	not.sig.thresh	PHYHIPL|FAM13C|SLC16A9|CCDC6|C10orf40|ANK3	CCDC6
10:61000000:62000000	0	triploid	gain	10	61000000	62000000	1740743334	1741743334	not.sig.thresh	PHYHIPL|FAM13C|SLC16A9|CCDC6|C10orf40|ANK3	CCDC6
10:61000000:62000000	-8.69565	triploid	loss	10	61000000	62000000	1740743334	1741743334	not.sig.thresh	PHYHIPL|FAM13C|SLC16A9|CCDC6|C10orf40|ANK3	CCDC6
10:61000000:62000000	14.2857	hexaploid	gain	10	61000000	62000000	1740743334	1741743334	not.sig.thresh	PHYHIPL|FAM13C|SLC16A9|CCDC6|C10orf40|ANK3	CCDC6
10:63000000:64000000	14.2857	hexaploid	gain	10	63000000	64000000	1742743334	1743743334	not.sig.thresh	TMEM26|C10orf107|ARID5B|RTKN2	NA
10:63000000:64000000	0	triploid	gain	10	63000000	64000000	1742743334	1743743334	not.sig.thresh	TMEM26|C10orf107|ARID5B|RTKN2	NA
10:63000000:64000000	-8.69565	triploid	loss	10	63000000	64000000	1742743334	1743743334	not.sig.thresh	TMEM26|C10orf107|ARID5B|RTKN2	NA
10:63000000:64000000	-4.7619	hexaploid	loss	10	63000000	64000000	1742743334	1743743334	not.sig.thresh	TMEM26|C10orf107|ARID5B|RTKN2	NA
10:64000000:65000000	14.2857	hexaploid	gain	10	64000000	65000000	1743743334	1744743334	not.sig.thresh	RTKN2|ZNF365|ADO|EGR2|NRBF2|JMJD1C	NA
10:64000000:65000000	-8.69565	triploid	loss	10	64000000	65000000	1743743334	1744743334	not.sig.thresh	RTKN2|ZNF365|ADO|EGR2|NRBF2|JMJD1C	NA
10:64000000:65000000	-4.7619	hexaploid	loss	10	64000000	65000000	1743743334	1744743334	not.sig.thresh	RTKN2|ZNF365|ADO|EGR2|NRBF2|JMJD1C	NA
10:64000000:65000000	0	triploid	gain	10	64000000	65000000	1743743334	1744743334	not.sig.thresh	RTKN2|ZNF365|ADO|EGR2|NRBF2|JMJD1C	NA
10:65000000:66000000	-8.69565	triploid	loss	10	65000000	66000000	1744743334	1745743334	not.sig.thresh	JMJD1C|REEP3	NA
10:65000000:66000000	-4.7619	hexaploid	loss	10	65000000	66000000	1744743334	1745743334	not.sig.thresh	JMJD1C|REEP3	NA
10:65000000:66000000	0	triploid	gain	10	65000000	66000000	1744743334	1745743334	not.sig.thresh	JMJD1C|REEP3	NA
10:65000000:66000000	14.2857	hexaploid	gain	10	65000000	66000000	1744743334	1745743334	not.sig.thresh	JMJD1C|REEP3	NA
10:67000000:68000000	-8.69565	triploid	loss	10	67000000	68000000	1746743334	1747743334	not.sig.thresh	CTNNA3	NA
10:67000000:68000000	-4.7619	hexaploid	loss	10	67000000	68000000	1746743334	1747743334	not.sig.thresh	CTNNA3	NA
10:67000000:68000000	0	triploid	gain	10	67000000	68000000	1746743334	1747743334	not.sig.thresh	CTNNA3	NA
10:67000000:68000000	14.2857	hexaploid	gain	10	67000000	68000000	1746743334	1747743334	not.sig.thresh	CTNNA3	NA
10:68000000:69000000	0	triploid	gain	10	68000000	69000000	1747743334	1748743334	not.sig.thresh	CTNNA3|LRRTM3	NA
10:68000000:69000000	-4.7619	hexaploid	loss	10	68000000	69000000	1747743334	1748743334	not.sig.thresh	CTNNA3|LRRTM3	NA
10:68000000:69000000	14.2857	hexaploid	gain	10	68000000	69000000	1747743334	1748743334	not.sig.thresh	CTNNA3|LRRTM3	NA
10:68000000:69000000	-8.69565	triploid	loss	10	68000000	69000000	1747743334	1748743334	not.sig.thresh	CTNNA3|LRRTM3	NA
10:69000000:70000000	14.2857	hexaploid	gain	10	69000000	70000000	1748743334	1749743334	not.sig.thresh	CTNNA3|DNAJC12|SIRT1|HERC4|MYPN|ATOH7	NA
10:69000000:70000000	-4.34783	triploid	loss	10	69000000	70000000	1748743334	1749743334	not.sig.thresh	CTNNA3|DNAJC12|SIRT1|HERC4|MYPN|ATOH7	NA
10:69000000:70000000	0	triploid	gain	10	69000000	70000000	1748743334	1749743334	not.sig.thresh	CTNNA3|DNAJC12|SIRT1|HERC4|MYPN|ATOH7	NA
10:69000000:70000000	-4.7619	hexaploid	loss	10	69000000	70000000	1748743334	1749743334	not.sig.thresh	CTNNA3|DNAJC12|SIRT1|HERC4|MYPN|ATOH7	NA
10:7000000:8000000	0	triploid	gain	10	7000000	8000000	1686743334	1687743334	not.sig.thresh	SFMBT2|ITIH5|ITIH2|KIN|ATP5C1|TAF3	NA
10:7000000:8000000	42.8571	hexaploid	gain	10	7000000	8000000	1686743334	1687743334	sig.thresh	SFMBT2|ITIH5|ITIH2|KIN|ATP5C1|TAF3	NA
10:7000000:8000000	0	hexaploid	loss	10	7000000	8000000	1686743334	1687743334	not.sig.thresh	SFMBT2|ITIH5|ITIH2|KIN|ATP5C1|TAF3	NA
10:7000000:8000000	0	triploid	loss	10	7000000	8000000	1686743334	1687743334	not.sig.thresh	SFMBT2|ITIH5|ITIH2|KIN|ATP5C1|TAF3	NA
10:70000000:71000000	-4.34783	triploid	loss	10	70000000	71000000	1749743334	1750743334	not.sig.thresh	PBLD|HNRNPH3|RUFY2|DNA2|SLC25A16|TET1|CCAR1|STOX1|DDX50|DDX21|KIAA1279|SRGN|VPS26A|SUPV3L1|HKDC1	TET1
10:70000000:71000000	-4.7619	hexaploid	loss	10	70000000	71000000	1749743334	1750743334	not.sig.thresh	PBLD|HNRNPH3|RUFY2|DNA2|SLC25A16|TET1|CCAR1|STOX1|DDX50|DDX21|KIAA1279|SRGN|VPS26A|SUPV3L1|HKDC1	TET1
10:70000000:71000000	0	triploid	gain	10	70000000	71000000	1749743334	1750743334	not.sig.thresh	PBLD|HNRNPH3|RUFY2|DNA2|SLC25A16|TET1|CCAR1|STOX1|DDX50|DDX21|KIAA1279|SRGN|VPS26A|SUPV3L1|HKDC1	TET1
10:70000000:71000000	14.2857	hexaploid	gain	10	70000000	71000000	1749743334	1750743334	not.sig.thresh	PBLD|HNRNPH3|RUFY2|DNA2|SLC25A16|TET1|CCAR1|STOX1|DDX50|DDX21|KIAA1279|SRGN|VPS26A|SUPV3L1|HKDC1	TET1
10:71000000:72000000	-4.34783	triploid	loss	10	71000000	72000000	1750743334	1751743334	not.sig.thresh	HKDC1|HK1|TACR2|TSPAN15|NEUROG3|C10orf35|COL13A1|H2AFY2|AIFM2|TYSND1|SAR1A|PPA1	NA
10:71000000:72000000	-4.7619	hexaploid	loss	10	71000000	72000000	1750743334	1751743334	not.sig.thresh	HKDC1|HK1|TACR2|TSPAN15|NEUROG3|C10orf35|COL13A1|H2AFY2|AIFM2|TYSND1|SAR1A|PPA1	NA
10:71000000:72000000	0	triploid	gain	10	71000000	72000000	1750743334	1751743334	not.sig.thresh	HKDC1|HK1|TACR2|TSPAN15|NEUROG3|C10orf35|COL13A1|H2AFY2|AIFM2|TYSND1|SAR1A|PPA1	NA
10:71000000:72000000	4.7619	hexaploid	gain	10	71000000	72000000	1750743334	1751743334	not.sig.thresh	HKDC1|HK1|TACR2|TSPAN15|NEUROG3|C10orf35|COL13A1|H2AFY2|AIFM2|TYSND1|SAR1A|PPA1	NA
10:72000000:73000000	-4.7619	hexaploid	loss	10	72000000	73000000	1751743334	1752743334	not.sig.thresh	NPFFR1|LRRC20|EIF4EBP2|NODAL|PALD1|PRF1|ADAMTS14|TBATA|SGPL1|PCBD1|UNC5B	PRF1
10:72000000:73000000	0	triploid	gain	10	72000000	73000000	1751743334	1752743334	not.sig.thresh	NPFFR1|LRRC20|EIF4EBP2|NODAL|PALD1|PRF1|ADAMTS14|TBATA|SGPL1|PCBD1|UNC5B	PRF1
10:72000000:73000000	4.7619	hexaploid	gain	10	72000000	73000000	1751743334	1752743334	not.sig.thresh	NPFFR1|LRRC20|EIF4EBP2|NODAL|PALD1|PRF1|ADAMTS14|TBATA|SGPL1|PCBD1|UNC5B	PRF1
10:72000000:73000000	-4.34783	triploid	loss	10	72000000	73000000	1751743334	1752743334	not.sig.thresh	NPFFR1|LRRC20|EIF4EBP2|NODAL|PALD1|PRF1|ADAMTS14|TBATA|SGPL1|PCBD1|UNC5B	PRF1
10:73000000:74000000	0	triploid	gain	10	73000000	74000000	1752743334	1753743334	not.sig.thresh	UNC5B|SLC29A3|CDH23|C10orf105|C10orf54|PSAP|CHST3|SPOCK2|ASCC1|ANAPC16	NA
10:73000000:74000000	4.7619	hexaploid	gain	10	73000000	74000000	1752743334	1753743334	not.sig.thresh	UNC5B|SLC29A3|CDH23|C10orf105|C10orf54|PSAP|CHST3|SPOCK2|ASCC1|ANAPC16	NA
10:73000000:74000000	-4.34783	triploid	loss	10	73000000	74000000	1752743334	1753743334	not.sig.thresh	UNC5B|SLC29A3|CDH23|C10orf105|C10orf54|PSAP|CHST3|SPOCK2|ASCC1|ANAPC16	NA
10:73000000:74000000	-4.7619	hexaploid	loss	10	73000000	74000000	1752743334	1753743334	not.sig.thresh	UNC5B|SLC29A3|CDH23|C10orf105|C10orf54|PSAP|CHST3|SPOCK2|ASCC1|ANAPC16	NA
10:74000000:75000000	-4.34783	triploid	loss	10	74000000	75000000	1753743334	1754743334	not.sig.thresh	DDIT4|DNAJB12|MICU1|MCU|OIT3|PLA2G12B|P4HA1|NUDT13|ECD|FAM149B1|DNAJC9	NA
10:74000000:75000000	9.52381	hexaploid	gain	10	74000000	75000000	1753743334	1754743334	not.sig.thresh	DDIT4|DNAJB12|MICU1|MCU|OIT3|PLA2G12B|P4HA1|NUDT13|ECD|FAM149B1|DNAJC9	NA
10:74000000:75000000	-4.7619	hexaploid	loss	10	74000000	75000000	1753743334	1754743334	not.sig.thresh	DDIT4|DNAJB12|MICU1|MCU|OIT3|PLA2G12B|P4HA1|NUDT13|ECD|FAM149B1|DNAJC9	NA
10:74000000:75000000	0	triploid	gain	10	74000000	75000000	1753743334	1754743334	not.sig.thresh	DDIT4|DNAJB12|MICU1|MCU|OIT3|PLA2G12B|P4HA1|NUDT13|ECD|FAM149B1|DNAJC9	NA
10:75000000:76000000	0	triploid	loss	10	75000000	76000000	1754743334	1755743334	not.sig.thresh	FAM149B1|DNAJC9|MRPS16|TTC18|ANXA7|MSS51|PPP3CB|USP54|MYOZ1|SYNPO2L|AGAP5|SEC24C|FUT11|CHCHD1|ZSWIM8|NDST2|CAMK2G|PLAU|C10orf55|VCL|AP3M1|ADK	NA
10:75000000:76000000	-4.7619	hexaploid	loss	10	75000000	76000000	1754743334	1755743334	not.sig.thresh	FAM149B1|DNAJC9|MRPS16|TTC18|ANXA7|MSS51|PPP3CB|USP54|MYOZ1|SYNPO2L|AGAP5|SEC24C|FUT11|CHCHD1|ZSWIM8|NDST2|CAMK2G|PLAU|C10orf55|VCL|AP3M1|ADK	NA
10:75000000:76000000	0	triploid	gain	10	75000000	76000000	1754743334	1755743334	not.sig.thresh	FAM149B1|DNAJC9|MRPS16|TTC18|ANXA7|MSS51|PPP3CB|USP54|MYOZ1|SYNPO2L|AGAP5|SEC24C|FUT11|CHCHD1|ZSWIM8|NDST2|CAMK2G|PLAU|C10orf55|VCL|AP3M1|ADK	NA
10:75000000:76000000	9.52381	hexaploid	gain	10	75000000	76000000	1754743334	1755743334	not.sig.thresh	FAM149B1|DNAJC9|MRPS16|TTC18|ANXA7|MSS51|PPP3CB|USP54|MYOZ1|SYNPO2L|AGAP5|SEC24C|FUT11|CHCHD1|ZSWIM8|NDST2|CAMK2G|PLAU|C10orf55|VCL|AP3M1|ADK	NA
10:76000000:77000000	-4.7619	hexaploid	loss	10	76000000	77000000	1755743334	1756743334	not.sig.thresh	ADK|KAT6B|DUPD1|DUSP13|SAMD8|VDAC2|COMTD1	KAT6B
10:76000000:77000000	0	triploid	gain	10	76000000	77000000	1755743334	1756743334	not.sig.thresh	ADK|KAT6B|DUPD1|DUSP13|SAMD8|VDAC2|COMTD1	KAT6B
10:76000000:77000000	0	triploid	loss	10	76000000	77000000	1755743334	1756743334	not.sig.thresh	ADK|KAT6B|DUPD1|DUSP13|SAMD8|VDAC2|COMTD1	KAT6B
10:76000000:77000000	14.2857	hexaploid	gain	10	76000000	77000000	1755743334	1756743334	not.sig.thresh	ADK|KAT6B|DUPD1|DUSP13|SAMD8|VDAC2|COMTD1	KAT6B
10:78000000:79000000	0	triploid	gain	10	78000000	79000000	1757743334	1758743334	not.sig.thresh	C10orf11|KCNMA1	NA
10:78000000:79000000	23.8095	hexaploid	gain	10	78000000	79000000	1757743334	1758743334	sig.thresh	C10orf11|KCNMA1	NA
10:78000000:79000000	0	triploid	loss	10	78000000	79000000	1757743334	1758743334	not.sig.thresh	C10orf11|KCNMA1	NA
10:78000000:79000000	0	hexaploid	loss	10	78000000	79000000	1757743334	1758743334	not.sig.thresh	C10orf11|KCNMA1	NA
10:79000000:80000000	23.8095	hexaploid	gain	10	79000000	80000000	1758743334	1759743334	sig.thresh	KCNMA1|DLG5|POLR3A|RPS24	NA
10:79000000:80000000	0	triploid	loss	10	79000000	80000000	1758743334	1759743334	not.sig.thresh	KCNMA1|DLG5|POLR3A|RPS24	NA
10:79000000:80000000	0	hexaploid	loss	10	79000000	80000000	1758743334	1759743334	not.sig.thresh	KCNMA1|DLG5|POLR3A|RPS24	NA
10:79000000:80000000	0	triploid	gain	10	79000000	80000000	1758743334	1759743334	not.sig.thresh	KCNMA1|DLG5|POLR3A|RPS24	NA
10:8000000:9000000	42.8571	hexaploid	gain	10	8000000	9000000	1687743334	1688743334	sig.thresh	TAF3|GATA3	GATA3
10:8000000:9000000	0	triploid	loss	10	8000000	9000000	1687743334	1688743334	not.sig.thresh	TAF3|GATA3	GATA3
10:8000000:9000000	0	triploid	gain	10	8000000	9000000	1687743334	1688743334	not.sig.thresh	TAF3|GATA3	GATA3
10:8000000:9000000	0	hexaploid	loss	10	8000000	9000000	1687743334	1688743334	not.sig.thresh	TAF3|GATA3	GATA3
10:81000000:82000000	0	triploid	loss	10	81000000	82000000	1760743334	1761743334	not.sig.thresh	ZMIZ1|PPIF|ZCCHC24|EIF5AL1|SFTPA2|SFTPA1|NUTM2B|NUTM2E|SFTPD|TMEM254|PLAC9|ANXA11	NUTM2B
10:81000000:82000000	0	hexaploid	loss	10	81000000	82000000	1760743334	1761743334	not.sig.thresh	ZMIZ1|PPIF|ZCCHC24|EIF5AL1|SFTPA2|SFTPA1|NUTM2B|NUTM2E|SFTPD|TMEM254|PLAC9|ANXA11	NUTM2B
10:81000000:82000000	0	triploid	gain	10	81000000	82000000	1760743334	1761743334	not.sig.thresh	ZMIZ1|PPIF|ZCCHC24|EIF5AL1|SFTPA2|SFTPA1|NUTM2B|NUTM2E|SFTPD|TMEM254|PLAC9|ANXA11	NUTM2B
10:81000000:82000000	23.8095	hexaploid	gain	10	81000000	82000000	1760743334	1761743334	sig.thresh	ZMIZ1|PPIF|ZCCHC24|EIF5AL1|SFTPA2|SFTPA1|NUTM2B|NUTM2E|SFTPD|TMEM254|PLAC9|ANXA11	NUTM2B
10:82000000:83000000	0	triploid	loss	10	82000000	83000000	1761743334	1762743334	not.sig.thresh	MAT1A|DYDC1|DYDC2|FAM213A|TSPAN14|SH2D4B	NA
10:82000000:83000000	0	hexaploid	loss	10	82000000	83000000	1761743334	1762743334	not.sig.thresh	MAT1A|DYDC1|DYDC2|FAM213A|TSPAN14|SH2D4B	NA
10:82000000:83000000	0	triploid	gain	10	82000000	83000000	1761743334	1762743334	not.sig.thresh	MAT1A|DYDC1|DYDC2|FAM213A|TSPAN14|SH2D4B	NA
10:82000000:83000000	23.8095	hexaploid	gain	10	82000000	83000000	1761743334	1762743334	sig.thresh	MAT1A|DYDC1|DYDC2|FAM213A|TSPAN14|SH2D4B	NA
10:84000000:85000000	0	triploid	gain	10	84000000	85000000	1763743334	1764743334	not.sig.thresh	NRG3	NA
10:84000000:85000000	0	hexaploid	loss	10	84000000	85000000	1763743334	1764743334	not.sig.thresh	NRG3	NA
10:84000000:85000000	23.8095	hexaploid	gain	10	84000000	85000000	1763743334	1764743334	sig.thresh	NRG3	NA
10:84000000:85000000	0	triploid	loss	10	84000000	85000000	1763743334	1764743334	not.sig.thresh	NRG3	NA
10:85000000:86000000	23.8095	hexaploid	gain	10	85000000	86000000	1764743334	1765743334	sig.thresh	GHITM|C10orf99|CDHR1|LRIT2|LRIT1	NA
10:85000000:86000000	0	hexaploid	loss	10	85000000	86000000	1764743334	1765743334	not.sig.thresh	GHITM|C10orf99|CDHR1|LRIT2|LRIT1	NA
10:85000000:86000000	0	triploid	loss	10	85000000	86000000	1764743334	1765743334	not.sig.thresh	GHITM|C10orf99|CDHR1|LRIT2|LRIT1	NA
10:85000000:86000000	0	triploid	gain	10	85000000	86000000	1764743334	1765743334	not.sig.thresh	GHITM|C10orf99|CDHR1|LRIT2|LRIT1	NA
10:86000000:87000000	0	triploid	loss	10	86000000	87000000	1765743334	1766743334	not.sig.thresh	LRIT1|RGR|CCSER2	NA
10:86000000:87000000	0	triploid	gain	10	86000000	87000000	1765743334	1766743334	not.sig.thresh	LRIT1|RGR|CCSER2	NA
10:86000000:87000000	23.8095	hexaploid	gain	10	86000000	87000000	1765743334	1766743334	sig.thresh	LRIT1|RGR|CCSER2	NA
10:86000000:87000000	0	hexaploid	loss	10	86000000	87000000	1765743334	1766743334	not.sig.thresh	LRIT1|RGR|CCSER2	NA
10:88000000:89000000	0	hexaploid	loss	10	88000000	89000000	1767743334	1768743334	not.sig.thresh	GRID1|WAPAL|OPN4|LDB3|BMPR1A|MMRN2|SNCG|ADIRF|FAM25A|GLUD1|FAM35A|NUTM2A	BMPR1A
10:88000000:89000000	0	triploid	loss	10	88000000	89000000	1767743334	1768743334	not.sig.thresh	GRID1|WAPAL|OPN4|LDB3|BMPR1A|MMRN2|SNCG|ADIRF|FAM25A|GLUD1|FAM35A|NUTM2A	BMPR1A
10:88000000:89000000	19.0476	hexaploid	gain	10	88000000	89000000	1767743334	1768743334	not.sig.thresh	GRID1|WAPAL|OPN4|LDB3|BMPR1A|MMRN2|SNCG|ADIRF|FAM25A|GLUD1|FAM35A|NUTM2A	BMPR1A
10:88000000:89000000	0	triploid	gain	10	88000000	89000000	1767743334	1768743334	not.sig.thresh	GRID1|WAPAL|OPN4|LDB3|BMPR1A|MMRN2|SNCG|ADIRF|FAM25A|GLUD1|FAM35A|NUTM2A	BMPR1A
10:89000000:90000000	0	hexaploid	loss	10	89000000	90000000	1768743334	1769743334	not.sig.thresh	NUTM2D|MINPP1|PAPSS2|ATAD1|KLLN|PTEN	NUTM2D|PTEN
10:89000000:90000000	0	triploid	gain	10	89000000	90000000	1768743334	1769743334	not.sig.thresh	NUTM2D|MINPP1|PAPSS2|ATAD1|KLLN|PTEN	NUTM2D|PTEN
10:89000000:90000000	0	triploid	loss	10	89000000	90000000	1768743334	1769743334	not.sig.thresh	NUTM2D|MINPP1|PAPSS2|ATAD1|KLLN|PTEN	NUTM2D|PTEN
10:89000000:90000000	19.0476	hexaploid	gain	10	89000000	90000000	1768743334	1769743334	not.sig.thresh	NUTM2D|MINPP1|PAPSS2|ATAD1|KLLN|PTEN	NUTM2D|PTEN
10:90000000:91000000	4.34783	triploid	gain	10	90000000	91000000	1769743334	1770743334	not.sig.thresh	RNLS|LIPJ|LIPF|LIPK|LIPN|LIPM|ANKRD22|STAMBPL1|ACTA2|FAS|CH25H|LIPA	FAS
10:90000000:91000000	23.8095	hexaploid	gain	10	90000000	91000000	1769743334	1770743334	sig.thresh	RNLS|LIPJ|LIPF|LIPK|LIPN|LIPM|ANKRD22|STAMBPL1|ACTA2|FAS|CH25H|LIPA	FAS
10:90000000:91000000	0	triploid	loss	10	90000000	91000000	1769743334	1770743334	not.sig.thresh	RNLS|LIPJ|LIPF|LIPK|LIPN|LIPM|ANKRD22|STAMBPL1|ACTA2|FAS|CH25H|LIPA	FAS
10:90000000:91000000	0	hexaploid	loss	10	90000000	91000000	1769743334	1770743334	not.sig.thresh	RNLS|LIPJ|LIPF|LIPK|LIPN|LIPM|ANKRD22|STAMBPL1|ACTA2|FAS|CH25H|LIPA	FAS
10:91000000:92000000	23.8095	hexaploid	gain	10	91000000	92000000	1770743334	1771743334	sig.thresh	LIPA|IFIT2|IFIT3|IFIT1B|IFIT1|IFIT5|SLC16A12|PANK1|KIF20B	NA
10:91000000:92000000	4.34783	triploid	gain	10	91000000	92000000	1770743334	1771743334	not.sig.thresh	LIPA|IFIT2|IFIT3|IFIT1B|IFIT1|IFIT5|SLC16A12|PANK1|KIF20B	NA
10:91000000:92000000	0	hexaploid	loss	10	91000000	92000000	1770743334	1771743334	not.sig.thresh	LIPA|IFIT2|IFIT3|IFIT1B|IFIT1|IFIT5|SLC16A12|PANK1|KIF20B	NA
10:91000000:92000000	0	triploid	loss	10	91000000	92000000	1770743334	1771743334	not.sig.thresh	LIPA|IFIT2|IFIT3|IFIT1B|IFIT1|IFIT5|SLC16A12|PANK1|KIF20B	NA
10:92000000:93000000	0	hexaploid	loss	10	92000000	93000000	1771743334	1772743334	not.sig.thresh	HTR7|RPP30|ANKRD1|PCGF5	NA
10:92000000:93000000	23.8095	hexaploid	gain	10	92000000	93000000	1771743334	1772743334	sig.thresh	HTR7|RPP30|ANKRD1|PCGF5	NA
10:92000000:93000000	0	triploid	loss	10	92000000	93000000	1771743334	1772743334	not.sig.thresh	HTR7|RPP30|ANKRD1|PCGF5	NA
10:92000000:93000000	4.34783	triploid	gain	10	92000000	93000000	1771743334	1772743334	not.sig.thresh	HTR7|RPP30|ANKRD1|PCGF5	NA
10:93000000:94000000	0	triploid	loss	10	93000000	94000000	1772743334	1773743334	not.sig.thresh	PCGF5|HECTD2|PPP1R3C|TNKS2|FGFBP3|BTAF1|CPEB3	CPEB3
10:93000000:94000000	0	hexaploid	loss	10	93000000	94000000	1772743334	1773743334	not.sig.thresh	PCGF5|HECTD2|PPP1R3C|TNKS2|FGFBP3|BTAF1|CPEB3	CPEB3
10:93000000:94000000	4.34783	triploid	gain	10	93000000	94000000	1772743334	1773743334	not.sig.thresh	PCGF5|HECTD2|PPP1R3C|TNKS2|FGFBP3|BTAF1|CPEB3	CPEB3
10:93000000:94000000	23.8095	hexaploid	gain	10	93000000	94000000	1772743334	1773743334	sig.thresh	PCGF5|HECTD2|PPP1R3C|TNKS2|FGFBP3|BTAF1|CPEB3	CPEB3
10:94000000:95000000	4.34783	triploid	gain	10	94000000	95000000	1773743334	1774743334	not.sig.thresh	CPEB3|MARCH5|IDE|KIF11|HHEX|EXOC6|CYP26C1|CYP26A1	CPEB3
10:94000000:95000000	23.8095	hexaploid	gain	10	94000000	95000000	1773743334	1774743334	sig.thresh	CPEB3|MARCH5|IDE|KIF11|HHEX|EXOC6|CYP26C1|CYP26A1	CPEB3
10:94000000:95000000	0	triploid	loss	10	94000000	95000000	1773743334	1774743334	not.sig.thresh	CPEB3|MARCH5|IDE|KIF11|HHEX|EXOC6|CYP26C1|CYP26A1	CPEB3
10:94000000:95000000	0	hexaploid	loss	10	94000000	95000000	1773743334	1774743334	not.sig.thresh	CPEB3|MARCH5|IDE|KIF11|HHEX|EXOC6|CYP26C1|CYP26A1	CPEB3
10:95000000:96000000	4.34783	triploid	gain	10	95000000	96000000	1774743334	1775743334	not.sig.thresh	MYOF|CEP55|FFAR4|RBP4|PDE6C|FRA10AC1|LGI1|SLC35G1|PLCE1	NA
10:95000000:96000000	23.8095	hexaploid	gain	10	95000000	96000000	1774743334	1775743334	sig.thresh	MYOF|CEP55|FFAR4|RBP4|PDE6C|FRA10AC1|LGI1|SLC35G1|PLCE1	NA
10:95000000:96000000	0	hexaploid	loss	10	95000000	96000000	1774743334	1775743334	not.sig.thresh	MYOF|CEP55|FFAR4|RBP4|PDE6C|FRA10AC1|LGI1|SLC35G1|PLCE1	NA
10:95000000:96000000	0	triploid	loss	10	95000000	96000000	1774743334	1775743334	not.sig.thresh	MYOF|CEP55|FFAR4|RBP4|PDE6C|FRA10AC1|LGI1|SLC35G1|PLCE1	NA
10:96000000:97000000	23.8095	hexaploid	gain	10	96000000	97000000	1775743334	1776743334	sig.thresh	PLCE1|NOC3L|TBC1D12|HELLS|CYP2C18|CYP2C19|CYP2C9|CYP2C8|C10orf129|PDLIM1	CYP2C8
10:96000000:97000000	0	hexaploid	loss	10	96000000	97000000	1775743334	1776743334	not.sig.thresh	PLCE1|NOC3L|TBC1D12|HELLS|CYP2C18|CYP2C19|CYP2C9|CYP2C8|C10orf129|PDLIM1	CYP2C8
10:96000000:97000000	4.34783	triploid	gain	10	96000000	97000000	1775743334	1776743334	not.sig.thresh	PLCE1|NOC3L|TBC1D12|HELLS|CYP2C18|CYP2C19|CYP2C9|CYP2C8|C10orf129|PDLIM1	CYP2C8
10:96000000:97000000	0	triploid	loss	10	96000000	97000000	1775743334	1776743334	not.sig.thresh	PLCE1|NOC3L|TBC1D12|HELLS|CYP2C18|CYP2C19|CYP2C9|CYP2C8|C10orf129|PDLIM1	CYP2C8
10:97000000:98000000	0	triploid	loss	10	97000000	98000000	1776743334	1777743334	not.sig.thresh	PDLIM1|SORBS1|ALDH18A1|TCTN3|ENTPD1|C10orf131|CC2D2B|CCNJ|BLNK	NA
10:97000000:98000000	0	hexaploid	loss	10	97000000	98000000	1776743334	1777743334	not.sig.thresh	PDLIM1|SORBS1|ALDH18A1|TCTN3|ENTPD1|C10orf131|CC2D2B|CCNJ|BLNK	NA
10:97000000:98000000	23.8095	hexaploid	gain	10	97000000	98000000	1776743334	1777743334	sig.thresh	PDLIM1|SORBS1|ALDH18A1|TCTN3|ENTPD1|C10orf131|CC2D2B|CCNJ|BLNK	NA
10:97000000:98000000	4.34783	triploid	gain	10	97000000	98000000	1776743334	1777743334	not.sig.thresh	PDLIM1|SORBS1|ALDH18A1|TCTN3|ENTPD1|C10orf131|CC2D2B|CCNJ|BLNK	NA
10:98000000:99000000	4.34783	triploid	gain	10	98000000	99000000	1777743334	1778743334	not.sig.thresh	BLNK|DNTT|OPALIN|TLL2|TM9SF3|PIK3AP1|LCOR|C10orf12|SLIT1|ARHGAP19-SLIT1|ARHGAP19	NA
10:98000000:99000000	0	triploid	loss	10	98000000	99000000	1777743334	1778743334	not.sig.thresh	BLNK|DNTT|OPALIN|TLL2|TM9SF3|PIK3AP1|LCOR|C10orf12|SLIT1|ARHGAP19-SLIT1|ARHGAP19	NA
10:98000000:99000000	23.8095	hexaploid	gain	10	98000000	99000000	1777743334	1778743334	sig.thresh	BLNK|DNTT|OPALIN|TLL2|TM9SF3|PIK3AP1|LCOR|C10orf12|SLIT1|ARHGAP19-SLIT1|ARHGAP19	NA
10:98000000:99000000	0	hexaploid	loss	10	98000000	99000000	1777743334	1778743334	not.sig.thresh	BLNK|DNTT|OPALIN|TLL2|TM9SF3|PIK3AP1|LCOR|C10orf12|SLIT1|ARHGAP19-SLIT1|ARHGAP19	NA
10:99000000:100000000	4.34783	triploid	gain	10	99000000	100000000	1778743334	1779743334	not.sig.thresh	ARHGAP19-SLIT1|ARHGAP19|FRAT1|FRAT2|RRP12|PGAM1|EXOSC1|ZDHHC16|MMS19|UBTD1|ANKRD2|HOGA1|PI4K2A|C10orf62|MORN4|AVPI1|MARVELD1|ZFYVE27|SFRP5|GOLGA7B|CRTAC1|R3HCC1L	NA
10:99000000:100000000	23.8095	hexaploid	gain	10	99000000	100000000	1778743334	1779743334	sig.thresh	ARHGAP19-SLIT1|ARHGAP19|FRAT1|FRAT2|RRP12|PGAM1|EXOSC1|ZDHHC16|MMS19|UBTD1|ANKRD2|HOGA1|PI4K2A|C10orf62|MORN4|AVPI1|MARVELD1|ZFYVE27|SFRP5|GOLGA7B|CRTAC1|R3HCC1L	NA
10:99000000:100000000	0	hexaploid	loss	10	99000000	100000000	1778743334	1779743334	not.sig.thresh	ARHGAP19-SLIT1|ARHGAP19|FRAT1|FRAT2|RRP12|PGAM1|EXOSC1|ZDHHC16|MMS19|UBTD1|ANKRD2|HOGA1|PI4K2A|C10orf62|MORN4|AVPI1|MARVELD1|ZFYVE27|SFRP5|GOLGA7B|CRTAC1|R3HCC1L	NA
10:99000000:100000000	0	triploid	loss	10	99000000	100000000	1778743334	1779743334	not.sig.thresh	ARHGAP19-SLIT1|ARHGAP19|FRAT1|FRAT2|RRP12|PGAM1|EXOSC1|ZDHHC16|MMS19|UBTD1|ANKRD2|HOGA1|PI4K2A|C10orf62|MORN4|AVPI1|MARVELD1|ZFYVE27|SFRP5|GOLGA7B|CRTAC1|R3HCC1L	NA
11:0:1000000	4.34783	triploid	gain	11	0	1000000	1815278081	1816278081	not.sig.thresh	BET1L|SCGB1C1|ODF3|RIC8A|SIRT3|PSMD13|NLRP6|ATHL1|IFITM5|IFITM2|IFITM1|IFITM3|B4GALNT4|PKP3|SIGIRR|ANO9|PTDSS2|RNH1|HRAS|LRRC56|C11orf35|RASSF7|PHRF1|IRF7|CDHR5|SCT|DRD4|DEAF1|EPS8L2|TMEM80|TALDO1|PDDC1|CEND1|SLC25A22|PIDD|RPLP2|PNPLA2|EFCAB4A|CD151|POLR2L|TSPAN4|CHID1|AP2A2	HRAS
11:0:1000000	19.0476	hexaploid	gain	11	0	1000000	1815278081	1816278081	not.sig.thresh	BET1L|SCGB1C1|ODF3|RIC8A|SIRT3|PSMD13|NLRP6|ATHL1|IFITM5|IFITM2|IFITM1|IFITM3|B4GALNT4|PKP3|SIGIRR|ANO9|PTDSS2|RNH1|HRAS|LRRC56|C11orf35|RASSF7|PHRF1|IRF7|CDHR5|SCT|DRD4|DEAF1|EPS8L2|TMEM80|TALDO1|PDDC1|CEND1|SLC25A22|PIDD|RPLP2|PNPLA2|EFCAB4A|CD151|POLR2L|TSPAN4|CHID1|AP2A2	HRAS
11:0:1000000	-9.52381	hexaploid	loss	11	0	1000000	1815278081	1816278081	not.sig.thresh	BET1L|SCGB1C1|ODF3|RIC8A|SIRT3|PSMD13|NLRP6|ATHL1|IFITM5|IFITM2|IFITM1|IFITM3|B4GALNT4|PKP3|SIGIRR|ANO9|PTDSS2|RNH1|HRAS|LRRC56|C11orf35|RASSF7|PHRF1|IRF7|CDHR5|SCT|DRD4|DEAF1|EPS8L2|TMEM80|TALDO1|PDDC1|CEND1|SLC25A22|PIDD|RPLP2|PNPLA2|EFCAB4A|CD151|POLR2L|TSPAN4|CHID1|AP2A2	HRAS
11:0:1000000	0	triploid	loss	11	0	1000000	1815278081	1816278081	not.sig.thresh	BET1L|SCGB1C1|ODF3|RIC8A|SIRT3|PSMD13|NLRP6|ATHL1|IFITM5|IFITM2|IFITM1|IFITM3|B4GALNT4|PKP3|SIGIRR|ANO9|PTDSS2|RNH1|HRAS|LRRC56|C11orf35|RASSF7|PHRF1|IRF7|CDHR5|SCT|DRD4|DEAF1|EPS8L2|TMEM80|TALDO1|PDDC1|CEND1|SLC25A22|PIDD|RPLP2|PNPLA2|EFCAB4A|CD151|POLR2L|TSPAN4|CHID1|AP2A2	HRAS
11:1000000:2000000	-9.52381	hexaploid	loss	11	1000000	2000000	1816278081	1817278081	not.sig.thresh	AP2A2|MUC6|MUC2|MUC5AC|MUC5B|TOLLIP|BRSK2|MOB2|DUSP8|KRTAP5-1|KRTAP5-2|KRTAP5-3|KRTAP5-4|KRTAP5-5|KRTAP5-6|IFITM10|CTSD|SYT8|TNNI2|LSP1|C11orf89|TNNT3|MRPL23	NA
11:1000000:2000000	4.34783	triploid	gain	11	1000000	2000000	1816278081	1817278081	not.sig.thresh	AP2A2|MUC6|MUC2|MUC5AC|MUC5B|TOLLIP|BRSK2|MOB2|DUSP8|KRTAP5-1|KRTAP5-2|KRTAP5-3|KRTAP5-4|KRTAP5-5|KRTAP5-6|IFITM10|CTSD|SYT8|TNNI2|LSP1|C11orf89|TNNT3|MRPL23	NA
11:1000000:2000000	0	triploid	loss	11	1000000	2000000	1816278081	1817278081	not.sig.thresh	AP2A2|MUC6|MUC2|MUC5AC|MUC5B|TOLLIP|BRSK2|MOB2|DUSP8|KRTAP5-1|KRTAP5-2|KRTAP5-3|KRTAP5-4|KRTAP5-5|KRTAP5-6|IFITM10|CTSD|SYT8|TNNI2|LSP1|C11orf89|TNNT3|MRPL23	NA
11:1000000:2000000	19.0476	hexaploid	gain	11	1000000	2000000	1816278081	1817278081	not.sig.thresh	AP2A2|MUC6|MUC2|MUC5AC|MUC5B|TOLLIP|BRSK2|MOB2|DUSP8|KRTAP5-1|KRTAP5-2|KRTAP5-3|KRTAP5-4|KRTAP5-5|KRTAP5-6|IFITM10|CTSD|SYT8|TNNI2|LSP1|C11orf89|TNNT3|MRPL23	NA
11:10000000:11000000	-9.52381	hexaploid	loss	11	10000000	11000000	1825278081	1826278081	not.sig.thresh	SBF2|ADM|AMPD3|MTRNR2L8|RNF141|LYVE1|MRVI1|CTR9|EIF4G2|ZBED5	NA
11:10000000:11000000	0	triploid	loss	11	10000000	11000000	1825278081	1826278081	not.sig.thresh	SBF2|ADM|AMPD3|MTRNR2L8|RNF141|LYVE1|MRVI1|CTR9|EIF4G2|ZBED5	NA
11:10000000:11000000	0	triploid	gain	11	10000000	11000000	1825278081	1826278081	not.sig.thresh	SBF2|ADM|AMPD3|MTRNR2L8|RNF141|LYVE1|MRVI1|CTR9|EIF4G2|ZBED5	NA
11:10000000:11000000	19.0476	hexaploid	gain	11	10000000	11000000	1825278081	1826278081	not.sig.thresh	SBF2|ADM|AMPD3|MTRNR2L8|RNF141|LYVE1|MRVI1|CTR9|EIF4G2|ZBED5	NA
11:100000000:101000000	-8.69565	triploid	loss	11	100000000	101000000	1915278081	1916278081	not.sig.thresh	CNTN5|ARHGAP42|TMEM133|PGR	NA
11:100000000:101000000	-4.7619	hexaploid	loss	11	100000000	101000000	1915278081	1916278081	not.sig.thresh	CNTN5|ARHGAP42|TMEM133|PGR	NA
11:100000000:101000000	9.52381	hexaploid	gain	11	100000000	101000000	1915278081	1916278081	not.sig.thresh	CNTN5|ARHGAP42|TMEM133|PGR	NA
11:100000000:101000000	0	triploid	gain	11	100000000	101000000	1915278081	1916278081	not.sig.thresh	CNTN5|ARHGAP42|TMEM133|PGR	NA
11:101000000:102000000	9.52381	hexaploid	gain	11	101000000	102000000	1916278081	1917278081	not.sig.thresh	PGR|TRPC6|ANGPTL5|KIAA1377|C11orf70|YAP1	NA
11:101000000:102000000	0	triploid	gain	11	101000000	102000000	1916278081	1917278081	not.sig.thresh	PGR|TRPC6|ANGPTL5|KIAA1377|C11orf70|YAP1	NA
11:101000000:102000000	-8.69565	triploid	loss	11	101000000	102000000	1916278081	1917278081	not.sig.thresh	PGR|TRPC6|ANGPTL5|KIAA1377|C11orf70|YAP1	NA
11:101000000:102000000	-4.7619	hexaploid	loss	11	101000000	102000000	1916278081	1917278081	not.sig.thresh	PGR|TRPC6|ANGPTL5|KIAA1377|C11orf70|YAP1	NA
11:102000000:103000000	9.52381	hexaploid	gain	11	102000000	103000000	1917278081	1918278081	not.sig.thresh	YAP1|BIRC3|BIRC2|TMEM123|MMP7|MMP20|MMP27|MMP8|MMP10|MMP1|MMP3|MMP13|DCUN1D5|DYNC2H1	BIRC3
11:102000000:103000000	0	triploid	gain	11	102000000	103000000	1917278081	1918278081	not.sig.thresh	YAP1|BIRC3|BIRC2|TMEM123|MMP7|MMP20|MMP27|MMP8|MMP10|MMP1|MMP3|MMP13|DCUN1D5|DYNC2H1	BIRC3
[truncated: 7,842 more rows]

## Sheet: FACS derived Ploidy
bam	Ploidy	parental	derived	sample.type
A15_D9	3.26257	A15	D9	dervied
A15_O0	6	A15	O0	parental
[truncated: 93 more rows]

[truncated: 1 more sheets: All identified mutations]
