# Supplementary material for: Mixed responses to targeted therapy driven by chromosomal instability through p53 dysfunction and genome doubling
Source: Nat Commun. 2024 Jun 13;15:4871. doi: 10.1038/s41467-024-47606-9 (PMC11176322; doi:10.1038/s41467-024-47606-9)
Supplement: Supplementary file 7 — Supplementary data 4 [file 41467_2024_47606_MOESM7_ESM.xlsx]

## Sheet: Hobor et al 2024 siRNA used
Duplex Catalog Number	Gene Symbol	Gene Accession	Sequence
J-004142-07	HRAS	NM_005343	GAACCCUCCUGAUGAGAGU
J-004142-08	HRAS	NM_005343	AGACGUGCCUGUUGGACAU
J-004142-09	HRAS	NM_005343	GGAAGCAGGUGGUCAUUGA
J-004142-10	HRAS	NM_005343	GAGGAUGCCUUCUACACGU
J-013078-05	NUP98	NM_139131	GAACAACCAACCUAAGAUU
J-013078-06	NUP98	NM_139131	GCAGACCAAUACUGGAUUU
J-013078-07	NUP98	NM_139131	GUGAAGGGCUAAAUAGGAA
J-013078-08	NUP98	NM_139131	GUACAGAUACUAUGGUCAA
J-003100-09	ABL1	NM_005157	UCACUGAGUUCAUGACCUA
J-003100-10	ABL1	NM_005157	AGAUAACACUCUAAGCAUA
J-003100-11	ABL1	NM_005157	AAGGGAGGGUGUACCAUUA
J-003100-12	ABL1	NM_005157	CAACAAGCCCACUGUCUAU
J-010045-07	ATF1	NM_005171	GCAAUCAGGUGGUCGUACA
J-010045-08	ATF1	NM_005171	GAUCCGAACUACACCUUCA
J-010045-09	ATF1	NM_005171	ACAGAAAGCCCACGGGAUC
J-010045-10	ATF1	NM_005171	GGUAUCAUCUUUAUCAGAA
J-007268-05	BCL9	NM_004326	CUACUGAGAUGGCCAAUAA
J-007268-06	BCL9	NM_004326	CCAAAGUGGUGUACGUGUU
J-007268-07	BCL9	NM_004326	GCGGAAGCCCUUGGAUAUA
J-007268-08	BCL9	NM_004326	UUUGAUCUAUCCCGCAUUA
J-004936-05	BRD3	NM_007371	AAUUGAACCUGCCGGAUUA
J-004936-06	BRD3	NM_007371	CGGCUGAUGUUCUCGAAUU
J-004936-07	BRD3	NM_007371	GGAGAGAUAUGUCAAGUCU
J-004936-08	BRD3	NM_007371	GCGAAUGUAUGCAGGACUU
J-012667-05	CD74	NM_001025158	GACCUUAUCUCCAACAAUG
J-012667-06	CD74	NM_001025158	GAACUGGAGGACCCGUCUU
J-012667-07	CD74	NM_001025158	GGAGCUGUCGGGAAGAUCA
J-012667-08	CD74	NM_001025158	CAAGUAUGGCAACAUGACA
J-003238-12	CDK4	NM_000075	CAAGGUAACCCUGGUGUUU
J-003238-13	CDK4	NM_000075	GAGCUCUGCAGCACUCUUA
J-003238-14	CDK4	NM_000075	CAGCACAGUUCGUGAGGUG
J-003238-15	CDK4	NM_000075	GCACUUACACCCGUGGUUG
J-003109-10	CSF1R	NM_005211	GGAAGAUCAUCGAGAGCUA
J-003109-11	CSF1R	NM_005211	GGUGAAGGAUGGAUACCAA
J-003109-12	CSF1R	NM_005211	GUAACGUGCUGUUGACCAA
J-003109-13	CSF1R	NM_005211	CCAGCAGCGUUGAUGUUAA
J-004819-06	DDIT3	NM_004083	GGUAUGAGGACCUGCAAGA
J-004819-07	DDIT3	NM_004083	CACCAAGCAUGAACAAUUG
J-004819-08	DDIT3	NM_004083	GGAAACAGAGUGGUCAUUC
J-004819-09	DDIT3	NM_004083	CAGCUGAGUCAUUGCCUUU
J-003127-10	ERBB3	NM_001005915	GCGAUGCUGAGAACCAAUA
J-003127-11	ERBB3	NM_001005915	AGAUUGUGCUCACGGGACA
J-003127-12	ERBB3	NM_001005915	GCAGUGGAUUCGAGAAGUG
J-003127-13	ERBB3	NM_001005915	UCGUCAUGUUGAACUAUAA
J-003134-12	FGFR4	NM_022963	CCUCGAAUAGGCACAGUUA
J-003134-13	FGFR4	NM_022963	AUAACUACCUGCUAGAUGU
J-003134-14	FGFR4	NM_022963	GCACGAGGCUCCAUGAUCG
J-003134-15	FGFR4	NM_022963	GAUUACAGGUGACUCCUUG
J-003138-09	FLT4	NM_002020	CGCCCGAGUUCCAGUGGUA
J-003138-10	FLT4	NM_002020	GAACUUGACCGACCUCCUG
J-003138-11	FLT4	NM_002020	GCGAAUACCUGUCCUACGA
J-003138-12	FLT4	NM_002020	GCAAGAACGUGCAUCUGUU
J-003896-05	GLI1	NM_005269	GCAAAUAGGGCUUCACAUA
J-003896-06	GLI1	NM_005269	AGGCUCAGCUUGUGUGUAA
J-003896-07	GLI1	NM_005269	GGACGAGGGACCUUGCAUU
J-003896-08	GLI1	NM_005269	CAGCUAGAGUCCAGAGGUU
J-008562-05	GNAQ	NM_002072	CAAUAAGGCUCAUGCACAA
J-008562-06	GNAQ	NM_002072	CGACGAGAAUAUCAAUUAU
J-008562-07	GNAQ	NM_002072	GCAAGAGUACGUUUAUCAA
J-008562-08	GNAQ	NM_002072	UAGUAGCGCUUAGUGAAUA
J-017602-05	HOXC11	NM_014212	CGGGAAAUCCUCUGCUGUA
J-017602-06	HOXC11	NM_014212	GCGCUGCCCUUAUUCGAAA
J-017602-07	HOXC11	NM_014212	GCAAGUGGCACCAUCGGAA
J-017602-08	HOXC11	NM_014212	CAACGUGUAUAUCAACAAA
J-017600-05	HOXC13	NM_017410	GUGACGACCUGUCCUCUAG
J-017600-06	HOXC13	NM_017410	GGCCGGAGAGCCUUAUGUA
J-017600-07	HOXC13	NM_017410	GCAAGAAACGCGUGCCCUA
J-017600-08	HOXC13	NM_017410	GCAAAUCGAAAGCGCCUCA
J-015737-05	NPM1	NM_001037738	GUAGAAGACAUUAAAGCAA
J-015737-06	NPM1	NM_001037738	AAUGCAAGCAAGUAUAGAA
J-015737-07	NPM1	NM_001037738	ACAAGAAUCCUUCAAGAAA
J-015737-08	NPM1	NM_001037738	UAAAGGCCGACAAAGAUUA
J-003428-07	NR4A3	NM_173199	AGACAUACAGCUCGGAAUA
J-003428-08	NR4A3	NM_173199	GCACUGAGAUCACGGCUAC
J-003428-09	NR4A3	NM_173199	GAAGUUGUCCGUACAGAUA
J-003428-10	NR4A3	NM_173199	CAAGAGACGUCGAAACCGA
J-003163-10	PDGFRB	NM_002609	CAACGAGUCUCCAGUGCUA
J-003163-11	PDGFRB	NM_002609	GAGCGACGGUGGCUACAUG
J-003163-12	PDGFRB	NM_002609	GAAGCCACGUUACGAGAUC
J-003163-13	PDGFRB	NM_002609	GGUGGGCACACUACAAUUU
J-006690-07	STAT6	NM_003153	GGAUGGCUCUCCACAGAUA
J-006690-08	STAT6	NM_003153	GCGGCUCUAUGUCGACUUU
J-006690-09	STAT6	NM_003153	GUUACUAGCCUUCUUCUCA
J-006690-10	STAT6	NM_003153	GGAAUGGCGCACCGUUUGA
J-008930-06	TAF15	NM_139215	AUGAUGAGCAGUCAAAUUA
J-008930-07	TAF15	NM_139215	UGGAAGAGGUCCUAUGACA
J-008930-08	TAF15	NM_139215	GCGAGGCCGUGGAGGAUAU
J-008930-09	TAF15	NM_139215	AGACUAUGGUCAACAAGAU
J-019979-05	TAL2	NM_005421	CAAGCCACCACAUUCCUUA
J-019979-06	TAL2	NM_005421	GAAUGUCAACAGCGCCUUU
J-019979-07	TAL2	NM_005421	GCAACAAACGGGAGUGGCU
J-019979-08	TAL2	NM_005421	ACGCUUCGCCUGGCAAUGA
J-014111-21	TLX3	NM_021025	UGCCCAAACGUGUAAAUAA
J-014111-22	TLX3	NM_021025	GCGGGAUCUUACAGUGUGA
J-014111-23	TLX3	NM_021025	GGAGGAUAGUUCCAAGGUU
J-014111-24	TLX3	NM_021025	CAAGAAAGCGCCUUACGUU
J-009298-05	TNC	NM_002160	GGGCAUCAGUCACCGGUUA
J-009298-06	TNC	NM_002160	GACGAUGCGUGGAGAAUGA
J-009298-07	TNC	NM_002160	GGUACACCCUCCAUGGUAA
J-009298-08	TNC	NM_002160	GCGCAAACGGGCAUAAAUU
J-013576-20	A1CF	NM_014576	AGACGUAUGCAGCCGAAUA
J-013576-21	A1CF	NM_014576	GUGGACAACUGCCGAUUAU
J-013576-22	A1CF	NM_014576	CAACAGAGCCAUUAUCCGA
J-013576-23	A1CF	NM_014576	CUGAAGGUGUUGUCGAUGU
J-003460-12	BRAF	NM_004333	CAUGAAGACCUCACAGUAA
J-003460-13	BRAF	NM_004333	UCAGUAAGGUACGGAGUAA
J-003460-14	BRAF	NM_004333	AGACGGGACUCGAGUGAUG
J-003460-15	BRAF	NM_004333	UUACCUGGCUCACUAACUA
J-005454-06	CCR7	NM_001838	UCAAGACCAUGACCGAUAC
J-005454-07	CCR7	NM_001838	GGCAUGCUCCUACUUCUUU
J-005454-08	CCR7	NM_001838	GUGUUGACCUAUAUCUAUU
J-005454-09	CCR7	NM_001838	GGACGUGCGGAACUUUAAA
J-003126-17	ERBB2	NM_004448	UGGAAGAGAUCACAGGUUA
J-003126-18	ERBB2	NM_004448	GAGACCCGCUGAACAAUAC
J-003126-19	ERBB2	NM_004448	GGAGGAAUGCCGAGUACUG
J-003126-20	ERBB2	NM_004448	GCUCAUCGCUCACAACCAA
J-004207-05	ETV4	NM_001986	GGGCAGAGCAACGGAAUUU
J-004207-06	ETV4	NM_001986	GAAUGGAGUUCAAGCUCAU
J-004207-07	ETV4	NM_001986	GGACUUCGCCUACGACUCA
J-004207-08	ETV4	NM_001986	GAUGAAAGCCGGAUACUUG
J-013495-05	HMGA2	NM_003484	GGUGAGCCCUCUCCUAAGA
J-013495-06	HMGA2	NM_003484	CGGCCAAGAGGCAGACCUA
J-013495-07	HMGA2	NM_003484	CCUCUAAAGCAGCUCAAAA
J-013495-08	HMGA2	NM_003484	CCAGGAAGCAGCAGCAAGA
J-003919-05	NRAS	NM_002524	GAGCAGAUUAAGCGAGUAA
J-003919-06	NRAS	NM_002524	GAAAUACGCCAGUACCGAA
J-003919-07	NRAS	NM_002524	GUGGUGAUGUAACAAGAUA
J-003919-08	NRAS	NM_002524	GCACUGACAAUCCAGCUAA
J-009420-09	NT5C2	NM_012229	CGGCAAGGGUGGCGAACUU
J-009420-10	NT5C2	NM_012229	CCAGUCAAGUGAUGCGUUA
J-009420-11	NT5C2	NM_012229	CUUGGUGGAUGCACGGAAA
J-009420-12	NT5C2	NM_012229	ACGGUCAAUUAGUGAGAUU
J-011749-05	PDGFB	NM_033016	CCGAGGAGCUUUAUGAGAU
J-011749-06	PDGFB	NM_033016	GAAGAAGGAGCCUGGGUUC
J-011749-07	PDGFB	NM_033016	GCAAGCACCGGAAAUUCAA
J-011749-08	PDGFB	NM_033016	GGGCCGAGUUGGACCUGAA
J-003437-06	RARA	NM_001033603	GCAAAUACACUACGAACAA
J-003437-07	RARA	NM_001033603	CCAAGGAGUCUGUGAGAAA
J-003437-08	RARA	NM_001033603	GAGCAGCAGUUCUGAAGAG
J-003437-09	RARA	NM_001033603	GAACAACGUGUCUCUCUGG
J-003170-09	RET	NM_020630	CAGGAGGGCUCGCCGAUUU
J-003170-10	RET	NM_020630	AGAGACGGCUGGAGUGUGA
J-003170-11	RET	NM_020630	GGGCGACCGUACAUGACUA
J-003170-12	RET	NM_020630	GUCCCGAGAUGUUUAUGAA
J-019586-05	SET	NM_003011	AGGAGAAGAUGACUAAAUA
J-019586-06	SET	NM_003011	GAAGUCCACCGAAAUCAAA
J-019586-07	SET	NM_003011	GAAGAUAGGCUCUCAGUAA
J-019586-08	SET	NM_003011	CCAGAUAGCUCAAUACUCU
J-020070-05	SETDB1	NM_012432	AAGAUGGGCUUUCAUGUUA
J-020070-06	SETDB1	NM_012432	GAACUAAGACUUGGCACAA
J-020070-07	SETDB1	NM_012432	GGGAUCAACCAGACAUAUA
J-020070-08	SETDB1	NM_012432	GAGCGCACCUGUUCGUAAG
J-003544-07	STAT3	NM_213662	GAGAUUGACCAGCAGUAUA
J-003544-08	STAT3	NM_213662	CAACAUGUCAUUUGCUGAA
J-003544-09	STAT3	NM_213662	CCAACAAUCCCAAGAAUGU
J-003544-10	STAT3	NM_213662	CAACAGAUUGCCUGCAUUG
J-003176-10	SYK	NM_003177	AGAAAUGUGUUGCUAGUUA
J-003176-11	SYK	NM_003177	CGGAAUGCAUCAACUACUA
J-003176-12	SYK	NM_003177	GAGCAAAUUGUCCUGAUAG
J-003176-13	SYK	NM_003177	GCUGCGCAAUUACUACUAU
J-003816-05	TCF7L2	NM_030756	CAGCGAAUGUUUCCUAAAU
J-003816-06	TCF7L2	NM_030756	CGAGACAAAUCCCGGGAAA
J-003816-07	TCF7L2	NM_030756	ACACUUACCAGCCGACGUA
J-003816-08	TCF7L2	NM_030756	GAUGUCGGCUCACUCCAUA
J-003933-05	TLX1	NM_005521	GAGAGUAACCGCAGAUACA
J-003933-06	TLX1	NM_005521	CGAGUGAGCCUGCCCAUUC
J-003933-07	TLX1	NM_005521	ACGCAGAGCCCAUUAGCUU
J-003933-08	TLX1	NM_005521	GGACGGAGAAUACGGCCUU
J-006096-10	USP6	NM_004505	GAGAAUGGGAGACAUAUAA
J-006096-11	USP6	NM_004505	GCGGAGAGGUUCACAACAA
J-006096-12	USP6	NM_004505	CGGAACCAAUUCUUCGAUA
J-006096-13	USP6	NM_004505	CAGCUAAGAUCUCAAGUCA
D-001810-01	ON-TARGETplus Non-targeting Control		UGGUUUACAUGUCGACUAA
D-001810-02	ON-TARGETplus Non-targeting Control		UGGUUUACAUGUUGUGUGA
D-001810-03	ON-TARGETplus Non-targeting Control		UGGUUUACAUGUUUUCUGA
D-001810-04	ON-TARGETplus Non-targeting Control		UGGUUUACAUGUUUUCCUA
J-013382-05	UBB	NM_018955	GCUGUUAAUUCUUCAGUCA
J-013382-06	UBB	NM_018955	GUAUGCAGAUCUUCGUGAA
J-013382-07	UBB	NM_018955	UCGAAAAUGUGAAGGCCAA
J-013382-08	UBB	NM_018955	CACCUGGUCCUGCGUCUGA
