# Supplementary material for: Mixed responses to targeted therapy driven by chromosomal instability through p53 dysfunction and genome doubling
Source: Nat Commun. 2024 Jun 13;15:4871. doi: 10.1038/s41467-024-47606-9 (PMC11176322; doi:10.1038/s41467-024-47606-9)
Supplement: Supplementary file 9 — Source data File [file 41467_2024_47606_MOESM9_ESM.xlsx]

## Sheet: Title
Source data for "Mixed responses to targeted therapy driven by chromosomal instability through p53 dysfunction and genome doubling"
This file includes the relevant source data for all figures with the exception of data available on Zenodo
https://doi.org/10.5281/zenodo.10156620
Code used to generate figures is available on Github
https://doi.org/10.5281/zenodo.10658423
https://github.com/zaccaria-lab/TP53loss_WGD
BAM files are available at ENA

## Sheet: Figure 1
Figure 1a
	No Mixed resp.	Mixed Resp.
Erlotinib	48	25
Chemo	534	165		no. of patients
Figure 1d
	No Mixed resp.	Mixed Resp.
EGFR	21	0
EGFR/p53	29	10		no. of patients
Figure 1e
	New lesion	No New lesion
EGFR	0	21
EGFR/p53	7	32		no. of patients
Figure 1f
Code and data used to generate figures is available on Github
https://github.com/zaccaria-lab/TP53loss_WGD

## Sheet: Figure 2
Figure 2a					Figure 2b					Figure 2c		measurement=longest diameter										Figure 2e
					Survival (weeks)					E	N=nodule					EP						Days to resistance
Processed data on Zenodo					E		EP			591567 WT-ERL	Scan No	4	6			582260 FL-ERL	Scan No.	1	3			E	EP
https://doi.org/10.5281/zenodo.10156620					30	M	15.5	F		M	591567 N1-2	55.7	31.6	-43.2675		F	N2	43.5	29.4	-32.4138		28	8
					41	M	4	F			591567 N3	64.7	39.3	-39.2581			N13	29	27	-6.89655		150	8
					44.6	M	27.4	M			591567 N4	37.9	0	-100			N16	31.3	20.1	-35.7827		330	8
					26.3	M	1.5	M			591567 N5	23.3	19	-18.4549			N17	30.9	26.1	-15.534		322	15
					24	M	4	M			591567 N6	27.6	0	-100			N20	26.3	21.6	-17.8707		244	8
					49.8	F	13	M			591567 N7	46.1	35.2	-23.6443								186	111
					25.4	F	4.5	M			591567 N8	29.9	0	-100		582363 FL-ERL	Scan No.	1	3			91	8
					32.4	F	30	M								F	N1	35.4	17.6	-50.2825		177	8
					53.7	F	20.5	M		599373 WT-ERL	Scan No	6	8				N2	26.1	34	30.2682		174	8
					35	F	10	M		M	599373 N2	49.3	30.8	-37.5254			N3	37.9	30	-20.8443		118	8
							17.5	F			599373 N3	69.8	28.8	-58.7393			N4	40.8	34.3	-15.9314		30	8
							28.8	F			599373 N4	58.6	28.6	-51.1945			N5	20.2	17.4	-13.8614		244	30
							4.5	F			599373 N5	53.1	21.9	-58.7571			N6	39.9	41	2.75689		29	8
							18	F			599373 N6	30.5	0	-100			N7	28.8	24	-16.6667			8
							13	F			599373 N7	31.2	0	-100			N8	54.3	36.3	-33.1492			11
							10.5	F			599373 N8	30.4	17.3	-43.0921			N9	24.9	19	-23.6948			30
							12.5	F			599373 N9	65.2	21.3	-67.3313			N10	27.2	32.5	19.4853			14
											599373 N10	48.4	30.7	-36.5702			N11	19.5	19.3	-1.02564			17
											599373 N11	52.5	35.3	-32.7619			N12	27.7	19.8	-28.5199
					M=male mice						599373 N12	51.7	0	-100			N13	32.4	23.2	-28.3951
					F=Female mice						599373 N13	39.8	14	-64.8241			N14	25.2	23	-8.73016
											599373 N14	52.8	20.6	-60.9848			N15	22.6	19.1	-15.4867
											599373 N15	46.6	14.1	-69.7425			N16	15.4	25.1	62.987
											599373 N16	40.9	14	-65.7702			N17	23.7	33	39.2405
											599373 N17	54.2	32.5	-40.0369			N18	20.7	13.3	-35.7488
											599373 N18	31.4	20.1	-35.9873			N19	21.7	18.4	-15.2074
											599373 N19	49.6	29.2	-41.129			N20	21.7	13.7	-36.8664
											599373 N20	53.5	0	-100			N21	51.8	75.8	46.332
											599373 N21	31.6	22.8	-27.8481			N22	26.8	0	-100
											599373 N22	72.7	32.9	-54.7455
											599373 N23	24	16.9	-29.5833		594930 FL-ERL	Scan No.	1	3
											599373 N24	50.3	0	-100		M	N1	47.4	44.1	-6.96203
											599373 N25	66.3	39.2	-40.8748			N2	36	30.7	-14.7222
											599373 N26	47.9	14.3	-70.1461			N3	35.4	28.9	-18.3616
																	N4	25.5	39.3	54.1176
										594256 WT-ERL	Scan No	7	10				N5	35.5	20.7	-41.6901
										M	594256 N1	23.5	0	-100			N6	48.3	39.6	-18.0124
											594256 N2	32.8	0	-100			N7	37.2	53.2	43.0108
											594256 N3	53.9	0	-100			N8	36.9	49.9	35.2304
											594256 N4	67.4	23.9	-64.5401			N9	57.4	99.7	73.6934
											594256 N5	37.3	0	-100			N10	33	34.8	5.45455
											594256 N6	41	14.4	-64.878			N11	30.6	49.8	62.7451
																	N12	29.7	41.4	39.3939
										585998 WT-ERL	Scan No	6	8				N13	38.2	51	33.5079
										M	585998 N1	41.8	10.6	-74.6411			N14	21.9	79	260.731
											585998 N2	56.9	19.8	-65.2021			N15	46.5	52.6	13.1183
											585998 N3	67.4	22	-67.3591			N16	31.6	24.5	-22.4684
											585998 N4	16.1	0	-100			N17	55.2	64.5	16.8478
											585998 N5	29.8	0	-100			N18	26.3	63.8	142.586
											585998 N6	32.4	0	-100			N19	41.1	45.5	10.7056
											585998 N7	52.4	0	-100			N20	33.1	20.2	-38.9728
											585998 N8	29	0	-100
										Resistant	585998 N9	47.7	53.1	11.3208		582362 FL-ERL	Scan No	1	3
																F	N1	26.1	35.2	34.8659
										584251 WT-ERL	Scan No	6	9				N2	25.9	28.4	9.65251
										M	584251 N1	17.8	0	-100			N3	67.9	84.8	24.8895
											584251 N2	19.8	15.1	-23.7374			N4	46.1	63.2	37.0933
											584251 N3	29.9	15.7	-47.4916			N5	32.4	56.1	73.1481
											584251 N4	23.1	9.2	-60.1732			N6	60.1	76.7	27.6206
											584251 N5	26.6	15.2	-42.8571
											584251 N6	21.8	16.2	-25.6881		551124 FL-ERL	Scan No	6	9
											584251 N7	56.7	32.7	-42.328		M	N1	86.4	32.6	-62.2685
											584251 N8	24.2	13.6	-43.8017			N2	25.5	20.6	-19.2157
																	N3	20.3	12	-40.8867
										584252 WT-ERL	Scan No	6	8				N4	21.1	14.7	-30.3318
										M	584252 N1	65.8	59.5	-9.57447			N5	16.3	0	-100
											584252 N2	27.5	28.1	2.18182			N6	26	8.5	-67.3077
										591564 WT-ERL	Scan No	6	8			582265 FL-ERL	Scan No	1	3
										F	591564 N1	32.3	0	-100		M	N1	36	41.9	16.3889
											591564 N2	31.6	0	-100			N2	32.1	19.2	-40.1869
											591564 N3	28.9	0	-100			N3	43.7	46.1	5.49199
											591564 N4	60.4	21.6	-64.2384			N4	39.4	49.1	24.6193
											591564 N5	41	18.3	-55.3659			N5	35.7	33.1	-7.28291
											591564 N6	23.8	10.8	-54.6218			N6	38.6	41.3	6.99482
											591564 N7	26.2	7.2	-72.5191			N7	23.1	24.2	4.7619
											591564 N8	49.9	19	-61.9238			N8	23.9	20.1	-15.8996
											591564 N9	47.9	27.2	-43.215			N9	19.4	21	8.24742
											591564 N10	26.1	0	-100			N10	19.9	21.7	9.04523
																	N11	25.5	12.7	-50.1961
										594254 WT-ERL	Scan No	5	7				N12	22	14.1	-35.9091
										F	594254 N1	26.8	22.8	-14.9254			N13	25.9	10.1	-61.0039
										Resistant	594254 N2	21.9	42.1	92.2374			N14	25.3	20.1	-20.5534
											594254 N3	51	38	-25.4902			N15	31.2	33.5	7.37179
											594254 N4	26.5	23.2	-12.4528			N16	20	23.3	16.5
											594254 N5	21.5	14.1	-34.4186			N17	28.5	32.2	12.9825
											594254 N6	27.8	17.1	-38.4892
											594254 N7	19.2	15.6	-18.75		582266 FL-ERL	Scan No	5	7
											594254 N8	35.9	24.7	-31.1978		M	N1	47.9	56.2	17.3278
											594254 N9	25.9	12	-53.668			N2	48.7	49.5	1.64271
											594254 N10	20.6	0	-100			N3	14.3	15.3	6.99301
											594254 N11	23	0	-100			N4	43.1	54.7	26.9142
											594254 N12	19.6	0	-100			N5	14.4	13.4	-6.94444
											594254 N13	41.8	22.7	-45.6938			N6	14.2	15.5	9.15493
											594254 N14	23.3	15.3	-34.3348			N7	15.9	12.8	-19.4969
											594254 N15	23	0	-100			N8	17.4	15.6	-10.3448
											594254 N16	43.8	23.7	-45.8904			N9	41.7	44.7	7.19424
											594254 N17	25.1	10.7	-57.3705			N10	33.3	30.6	-8.10811
											594254 N18	36.4	0	-100			N11	23.8	33.2	39.4958
											594254 N19	40.2	26.4	-34.3284
											594254 N20	53.5	22.3	-58.3178		594931 FL-ERL	Scan No	5	7
											594254 N21	32.7	17.8	-45.5657		M	N1	28.4	0	-100
																	N2	21.9	14.5	-33.79
										594255 WT-ERL	Scan No	6	8				N3	20.7	0	-100
										F	594255 N1	22.6	13.7	-39.3805			N4	25.5	8.8	-65.4902
											594255 N2	25	20.1	-19.6			N5	23.1	14.6	-36.7965
											594255 N3	24.5	18.5	-24.4898			N6	14.6	0	-100
											594255 N4	19.3	0	-100			N7	46.7	21.3	-54.3897
											594255 N5	33.1	18.1	-45.3172			N8	25.8	0	-100
											594255 N6	24.1	0	-100			N9	22.4	0	-100
											594255 N7	26.1	0	-100			N10	21.9	0	-100
											594255 N8	33.3	11.6	-65.1652			N11	18.7	0	-100
											594255 N9	26.2	16.1	-38.5496			N12	26.2	10.2	-61.0687
											594255 N10	30.5	18.7	-38.6885			N13	45.3	29.9	-33.9956
											594255 N11	23.8	0	-100			N14	98.3	51	-48.118
											594255 N12	30.8	10.6	-65.5844			N15	41.8	28.3	-32.2967
																	N16	29.2	12	-58.9041
										585995 WT-ERL	Scan No	5	7
										F	585995 N1	26.5	0	-100		594933 FL-ERL	Scan No	1	3
											585995 N2	27.8	0	-100		M	N1	43.9	14	-68.1093
											585995 N3	28.4	0	-100			N2	20.9	25.1	20.0957
											585995 N4	31.3	0	-100			N3	22.2	17.9	-19.3694
											585995 N5	33.9	0	-100			N4	14	18.1	29.2857
											585995 N6	18.1	0	-100			N5	32.5	33.6	3.38462
											585995 N7	39.3	21.2	-46.056			N6	36.3	18.7	-48.4848
											585995 N8	33.7	0	-100			N7	18.3	16.7	-8.74317
											585995 N9	28.2	0	-100			N8	13.1	31.1	137.405
											585995 N10	22.3	0	-100			N9	29.5	26.6	-9.83051
											585995 N11	55.7	21.9	-60.6822			N10	35.1	25.1	-28.49
											585995 N12	29.4	9.5	-67.6871			N11	28.3	30.6	8.12721
																	N12	17.1	31.7	85.3801
										599368 WT-ERL	Scan No	5	7				N13	16.8	25.6	52.381
										F	599368 N1	23.2	14.1	-39.2241			N14	36	22.9	-36.3889
											599368 N2	22.9	0	-100			N15	23.4	23.1	-1.28205
											599368 N3	32.4	27	-16.6667
											599368 N4	30.2	0	-100		587965 FL-ERL	Scan No	1	3
											599368 N5	26.7	19.9	-25.4682		E59	N1	25.8	33.1	28.2946
											599368 N6	24.1	0	-100		M	N2	22.9	26.6	16.1572
											599368 N7	24.3	0	-100			N3	24.5	58.8	140
											599368 N8	23	16.7	-27.3913			N4	37.4	38.1	1.87166
											599368 N9	20.3	10.9	-46.3054			N5	24.1	34.4	42.7386
											599368 N10	19	14.9	-21.5789			N6	21.5	28.1	30.6977
											599368 N11	20.9	0	-100			N7	26.6	25.2	-5.26316
											599368 N12	32.8	26.6	-18.9024			N8	23.3	31.4	34.7639
																	N9	46	72	56.5217
										599370 WT-ERL	Scan No	7	10				N10	22.7	22.9	0.881057
										F	599370 N1	23.2	0	-100			N11	31	47.2	52.2581
											599370 N2	34	21.4	-37.0588			N12	29.6	35.2	18.9189
											599370 N3	23.9	0	-100			N13	34.3	46.9	36.7347
											599370 N4	24.6	0	-100			N14	25.5	27	5.88235
											599370 N5	39.9	24.2	-39.3484			N15	27.4	30.1	9.85401
											599370 N6	28.4	17.8	-37.3239			N16	30.6	25	-18.3007
											599370 N7	14.3	0	-100			N17	23.3	48.1	106.438
											599370 N8	44.2	23.5	-46.8326			N18	34.3	50.1	46.0641
											599370 N9	62.1	26.3	-57.649
											599370 N10	78.2	64.7	-17.2634		584246 FL-ERL	Scan No	1	3
											599370 N11	29	19.6	-32.4138		F	N1	32	40.2	25.625
											599370 N12	60	28.9	-51.8333			N2	12.5	19	52
																	N3	14.9	23.1	55.0336
																	N4	18.7	37.9	102.674
																	N5	25	28.5	14
																	N6	51.5	61.2	18.835
																	N7	29.3	27.5	-6.14334
																	N8	32.1	39.3	22.4299
																	N9	37.3	45.3	21.4477
																	N10	20.8	33.3	60.0962
																	N11	24.5	34.4	40.4082
																587963 FL-ERL	Scan No	9	11
																F	N1	38.6	16.2	-58.0311
																	N2	27.4	0	-100
																	N3	16	0	-100
																	N4	36.8	16.1	-56.25
																	N5	31.4	0	-100
																	N6	14.8	0	-100
																	N7	13.7	0	-100
																	N8	19.3	0	-100
																	N9	34	0	-100
																	N10	43.7	0	-100
																	N11	30.1	0	-100
																579305 FL-ERL	Scan No	1	3
																F	N1	34.9	66	89.1117
																	N2	19.5	40.3	106.667
																	N3	19	21.5	13.1579
																	N4	19.3	31.1	61.1399
																	N5	39.4	32.1	-18.5279
																	N6	28.9	33.6	16.263
																	N7	23.2	20.7	-10.7759
																	N8	20.6	26.8	30.0971
																	N9	29.2	35.4	21.2329
																	N10	23.4	21	-10.2564
																	N11	32.6	33.7	3.37423
																	N12	41	49	19.5122
																	N13	20.3	35.7	75.8621
																	N14	19.8	24.3	22.7273
																	N15	18.7	27.5	47.0588
																	N16	18.1	41.6	129.834
																	N17	22	19.7	-10.4545
																	N18	31.8	40.4	27.044
																	N19	12.1	24.5	102.479
																	N20	25.5	19.1	-25.098
																582261 FL-ERL	Scan No	5	7
																F	N1	13	10.3	-20.7692
																	N2	24.1	10.2	-57.6763
																	N3	13	15	15.3846
																	N4	15.1	10.7	-29.1391
																	N5	15.8	4.7	-70.2532
																	N6	30.6	32.4	5.88235
																	N7	23.2	16.8	-27.5862
																	N8	24.6	20.1	-18.2927
																	N9	91.6	59.3	-35.262
																	N10	38	10.5	-72.3684
																	N11	19.4	15.1	-22.1649
																	N12	13.1	13.5	3.05344
																	N13	23	19.9	-13.4783
																	N14	27.2	24.2	-11.0294
																582262 FL-ERL	Scan No	2	5
																F	N1	18.4	26.8	45.6522
																	N2	19.3	22	13.9896
																	N3	17.2	17.1	-0.581395
																	N4	19.1	25.1	31.4136
																	N5	48.3	23.9	-50.5176
																	N6	56.3	38.1	-32.3268
																	N7	36.8	22.4	-39.1304
																	N8	22.6	41.4	83.1858
																	N9	55.1	74.3	34.8457
																	N10	26.1	24.2	-7.27969
																	N11	32	49.6	55
																	N12	23.9	39.2	64.0167
																	N13	45.7	16.9	-63.0197
																	N14	33.4	36.5	9.28144
																	N15	71.2	54.8	-23.0337
																	N16	43.6	60.3	38.3028
																	N17	23.3	40.6	74.2489
																	N18	24.3	90.3	271.605
																	N19	38.4	56.3	46.6146
																	N20	17.5	27.5	57.1429
																	N21	27.7	45.6	64.6209
																	N22	14.6	55.2	278.082
																	N23	18.4	27.2	47.8261
																	N24	28.8	45.9	59.375
																	N25	20.4	35.7	75
																582263 FL-ERL	Scan No	1	3
																F	N1	14.6	9.6	-34.2466
																	N2	14	7.7	-45
																	N3	11.7	44.5	280.342
																	N4	18.7	19.2	2.6738
																	N5	18.1	20.6	13.8122
																	N6	9	22.9	154.444
																	N7	25.1	29.8	18.7251
																	N8	12.3	10.4	-15.4472
																	N9	13.8	21.9	58.6957
																	N10	11.7	16.7	42.735
																	N11	20.2	17.1	-15.3465
																	N12	17.7	17.2	-2.82486
																	N13	17.8	28.6	60.6742
																	N14	29.5	33.8	14.5763
																	N15	14.4	13.2	-8.33333
																	N16	29.6	59.8	102.027
																	N17	17.5	19.4	10.8571
																	N18	13.3	36.6	175.188
																	N19	27.3	23.9	-12.4542
																	N20	20.1	22.9	13.9303
																	N21	24.2	46.1	90.4959
																	N22	33.2	57.7	73.7952
																	N23	71.7	89.3	24.5467

## Sheet: Figure 3
Figure 3a					Figures 3b,c and d					Figure 3e					Figure 3f				Figure 3g				Figure 3h					Figure 4i
mean CCF										Shannon evenness index													Average wGII in Tx421					Average wGII in OncoSG
E naive	EP naive	E Res	EP res		Processe data on Zenodo					E naive	EP naive	E Res	EP res			No WGD	WGD			No WGD	WGD		No WGD E	No WGD EP	WGD E	WGD EP		No WGD E	WGD E	No WGD EP	WGD EP
0.430556	0.930272	0.273183	0.570313		https://doi.org/10.5281/zenodo.10156620					0.478273	0.466603	0.466603	0.584234		E patients	3	9		E patients	26	49		0.162837	0.354645	0.502071	0.650773		0.11789	0.247073	0.289499	0.795508
0.526786	0.415385	0.063181	0.641414							0.391244	0.262938	0.480598	0.866617		EP	1	12		EP	10	56		0.292405		0.472194	0.626111		0.157016	0.267296	0.227399	0.372832
0.158654	0.022222	0.289803	0.628788							0	0.56818	0	0.688313										0.291279		0.486162	0.420772		0.176736	0.497992	0.104461	0.402119
0.464674	0.65	0.271341	0.449074							0	0.668497	0	0.971684												0.494964	0.613483		0.146794	0.576562	0.0804543	0.537391
0.428571	0.777778	0.284091	0.025641							0.766894	0.709645	0.309543	0.804013												0.575337	0.651583		0.0735152	0.129707	0.0836672	0.170404
0.545455	0.297917	0.164021	0.643519							0.276195	0.653085	0	0.423792												0.287425	0.589043		0.0875115	0.307	0.090016	0.444161
0.48913	0.510204	0.513158	0.8722							0	0.477726	0.359955	0.981834												0.578044	0.75453		0.0433171	0.53382	0.116409	0.59787
0.173611	0.855357	0.1	0.51087							0	0.851703		1												0.301695	0.412706		0.0061582	0.1309	0.0366723	0.500249
0.162338	0.356061	0.096296	0.072104							0	0.375		0.91383												0.528888	0.583902		0.0391997	0.359997	0.371932	0.308437
0.646429	0.664286		0.466165							0.762468	1		0.590016													0.624837		0.142124	0.28989	0.146925	0.600381
0.458333	0.226667									0.33729	0.723308															0.362403		0.274235	0.464521		0.481456
0.175385	0.619048									0.423792	0.886025																	0.0932159	0.146045		0.225037
0.090909	0.356364									0.309543	0.832463																	0.0951009	0.407311		0.194344
0.442857	0.604348									0	0																	0.360386	0.352016		0.487949
0.633053	0.640604									0.724834	0.990716																	0.21765	0.380371		0.386158
0.068783	0.267045									0.421817	0.423792																	0.00493521	0.44351		0.661302
0.423077	0.416667									0.780668	0.857691																	0.196767	0.319603		0.557263
0.044444	0.7									0.297472	0.991837																	0.117513	0.643128		0.496981
0.386364	0.59375									0.673303	0.372705																	0.130496	0.598119		0.572946
0.504545	0.333333									0																		0.238435	0.324453		0.342589
0.347291										0.788069																		0.0349964	0.183637		0.415493
0.553684																												0.0464473	0.542052		0.562423
0.435897																												0.139029	0.335505		0.453366
																												0.212649	0.298157		0.154676
																												0.243343	0.205216		0.358288
																												0.145578	0.535086		0.293
																													0.0427274		0.367194
																													0.244677		0.547117
																													0.474115		0.349984
																													0.512879		0.650247
																													0.439024		0.640889
																													0.158661		0.290224
																													0.309248		0.0964788
																													0.518617		0.367148
																													0.151863		0.445585
																													0.803824		0.0166291
																													0.272678		0.538286
																													0.44811		0.0639599
																													0.455124		0.3691
																													0.105809		0.281594
																													0.427566		0.323091
																													0.147776		0.722321
																													0.401966		0.327443
																													0.123264		0.397056
																													0.32561		0.669808
																													0.232891		0.557594
																													0.205299		0.21212
																													0.663424		0.628017
																													0.438804		0.76926
																															0.434078
																															0.100615
																															0.385421
																															0.73459
																															0.651551
																															0.121965
																															0.444118

## Sheet: Figure 4
Figure 4a						Figures c,d,e and f
Triploid			Hexaploid
Clones	N_Sub-clones		Clones	N_Sub-clones		Processed data on Zenodo
D25	76		A24	59		https://doi.org/10.5281/zenodo.10156620
D11	65		A36	25
D16	11		A32	21
D15	8		A16	15
D28	5		A35	8
D13	4		A23	7
D14	3		A34	7
D19	2		A17	6
D17	2		A29	5
D24	1		A33	3
D26	1		A21	2
D9	1		A37	2
D18	0		A40	2
D20	0		A12	2
D21	0		A14	2
D22	0		A20	1
D23	0		A28	1
D29	0		A7	1
D30	0		A15	1
D31	0		D32-A	0
D33	0		A10	0
D8	0		A11	0
D10	0		A18	0
D12	0		A19	0

## Sheet: Figure S1
Supplementary Figure 1c
Response distributions Erlotinib
Erlotinib	Homogenous Response	Mixed Response	True Stable	Mixed Non-responders	Homogenous Non-Responders		Total
CR	5	0	0	0	0		5
PR	32	2	0	0	0		34
SD	11	19	32	82	2		146
PD	0	4	0	17	31		52
Response disributions Chemotherapy
Chemo	Homogenous Response	Hetrogenous Response	True Stable	Hetoregenous Non-responders	Homogenous Non-Responders		Total
CR	13	0	0	0	0		13
PR	370	58	0	0	0		428
SD	151	101	167	176	4		599
PD	0	6	0	20	26		52

## Sheet: Figure S2
Supplementary Figure 2a				Supplementary Figure 2c
421 patient data LUAD				Lesions/patient
Other drivers	224
EGFR	12			E	EP
EGFR+p53	13			7	7
Sum	249	patients		2	2
				10	5
TCGA LUAD				7	8
Other drivers	442			6	6
EGFR + TP53	47			3	7
EGFR	18			2	8
Sum	507	patients		8	7
				5	5
				10	3
OncoSG LUAD				12	5
Other drivers	161			10	2
EGFR + TP53	66			10	3
EGFR	75			13	12
Sum	302	patients		3	10
				2	6
				7	4
				3	3
				4	2
				4	4
				2	14
				2	10
					6
			Median=	5.5	8
					3
					8
					10
					4
					2
					3
					6
					6
					3
					2
					2
					2
					3
					7
					6
					5
					6
					11
					2
					9
					7
					9
				Median=	6

## Sheet: Figure S3
Supplementary Figure 3a		Supplementary Figure 3b				Supplementary Figure 3c					Supplementary Figure 3f
											E	EP
Code and data used to generate figures is available on Github			Mixed response	No mixed response			New lesion	No new lesion			0	26.6868
https://github.com/zaccaria-lab/TP53loss_WGD		E	5	17		E	5	17			14.826	34.0998
		EP	29	13		EP	29	17			4.4478	34.0998
											1.4826	11.1195
											2.2239	6.6717
											22.9803	6.6717
											0	8.8956
											0	11.8608
											22.239	8.8956
												48.9258
												13.3434
												3.7065
												10.3782
												10.3782
												10.3782
												31.1346
												32.6172
												30.3933
												24.4629
												20.7564
												0
												45.9606

## Sheet: Figure S4
Supplementary Figure 4c				Supplementary Figure 4d				Supplementary Figure 4e				Supplementary Figure 4f								Supplementary Figure 4g
Days after induction				Number of nodules/mouse				Ki67 positive cells (%)												Survival, weeks after induction
E	EP			E	EP			E	EP				G1	G2	G3	G4	G5			E		EP
174	235			11	23			2.72	16.6234			Mouse ID								38.3	F	50.4	F	M=male mice
174	249			24	22			2.57059	20.1766		E	ED17_1410_23	0	8	36	11				48.1	F	15.4	M	F=Female mice
174	235			17	72			6.88797	16.0374			ED17_1410_25	8	12	18	10				60.1	F	15.1	M
141	235			19	29			2.53635	27.3907			ED17_1569_33	0	16	19	4		Total		25.7	F	46.3	F
173	235			7	12			0.627038	3.86534			Sum	8	36	73	25	0	142		41.1	M	15.3	F
155	264			25	47			3.16219	5.70175			%	0.056338	0.253521	0.514085	0.176056	0			47.6	F	35.3	F
140	264			32	50			2.46599	10.3324											43.3	F	39.6	F
140	249			15	19			2.94785	16.3798											45.6	M	31.3	M
140	249			5	48			0.641026	7.98778		EP	ED23_1698_35	0	2	28	21				60.4	F	38	M
140	207			16	44			2.11992	1.81976			ED23_1700_18	0	0	5	20				32.9	M	26.1	M
140	235			9	26			2.69542	3.22388			ED23_1700_22	0	1	11	11	1			53.3	M	26.6	M
140	174			8	21			4.81675	0.500835			ED22_1628_22	0	0	4	25	4			32.9	M	35.1	F
109	174			3	27			3.2646	1.4652			ED22_1628_61	0	0	3	29	1	Total		47.7	M	29.3	F
109	174			14	39			3.04569	2.55507			Sum	0	3	51	106	6	166		47.7	M	22.4	F
140	140			16	22			4.5977	1.56182			%	0	0.0180723	0.307229	0.638554	0.0361446			26.7	F	17.6	M
140	174			25	31			2.68293	3.92157											53.1	M	31	M
109	174			29	62			5.92783	4.31212											47.6	F	39.6	M
140	140			50	23			3.40557	9.05762											26.7	F
82	140			18	67			3.5982	3.57488											25.7	F
109	174			37	25			5.27473	15.9111											25.3	M
109	174			24	2			3.7037	10.1842											51.6	F
82	174			40	26			2.3569	5.19263											69.3	M
109	174			21	16			3.72793	1.13792											35.6	M
126	140			32	23			2.9661	8.77253											35.6	M
82	140			39	27			3.96476	9.59154
109	174			38	32			2.94861	5.83596
82	174			41				2.8445	7.81627
155	173			5				3.31126	2.75723
54	173			8				3.23699	20.8052
82	173			12				3.57205	4.80456
96	191							1.6129	10.2109
82	191							2.60926	10.5435
82	173							2.93119	12.0415
82	174							2.20994	14.7697
96	174							1.59056	13.1285
173	174							2.22479	11.9626
141	140							0.948509	3.2571
141	174							2.589	2.06115
173	174							4.2328	3.56098
173	174							9.52381	11.0945
173	174							3.52113	2.5641
141	110							1.60245	11.1188
173	174							2.19287	3.86489
173	174							9.93657	4.73235
173	174							1.75781	4.93018
173	174							2.1945	9.72444
173	140							1.59629	2.39155
173	50							1.73913	2.28475
204	50							2.01225	9.43977
204	50							2.31066	7.89015
204	50							3.49271	10.1051
173	50							16.0237	17.9992
173	50							25.4844	4.24054
204	50							5.5293	2.24265
204	50							7.89845	8.50298
173	50							3.2841	18.6303
173	50							2.74146	12.6503
173	50							3.15178	3.88883
173	50							2.4443	6.25171
173	50							4.03374	25.7046
204	50							0.810451	18.1105
173	50							2.14314	25.6363
204	50							2.58145	10.1719
204	50							6.7414	23.9679
173	50							5.18077	5.69106
173	50							3.95043	5.52805
173	50							3.89932	18.4829
173	50							0.96697	3.3557
173	50							5.21924	2.18855
173	50							5.32836	4.17582
204	50							5.421	4.08163
204	50							3.92157	3.125
204	50							4.85469	6.90789
173	50							1.82482	4.08163
204	50							1.19312	6.48205
204	50							31.6503	5.02577
173	50							12.8049	13.4694
173	50							5.80247	4.04858
173	50							8.32321	8.9398
204	50							3.02594	4.50771
173	50							7.27273	2.94118
173	50							4.59726	4.03889
173	50							5.10795	25.6496
191	50							2.11679	50.3405
173	50							4.30894	12.4527
173	50							7.06714
173	50							6.88686
191	50							3.37553
140	50							3.62821
109	50							2.74681
140	50							2.15054
173	50							3.05764
140	50							5.56881
140	50							7.98258
140	50							5.51524
140	50							5.15022
140	173							6.18022
140	140							8.16704
140	173							3.90516
140	173							4.13483
65	173							4.80349
140	173							1.68074
81	173							2.87632
109	173							2.31839
140	173							1.00251
141	140							1.4629
109	173							3.20693
82	50							2.08968
173	50							7.17317
155	50							2.45224
141	50							1.2446
141	50							8.30619
109	50							2.76376
82	50							6.95322
173	50							3.22729
204	50							2.94387
82	50
140	50
82	50
82	50
109	50
109	50
126	50
109	50
109	50
82	50
109	50
109	50
109	50
109	50
126	50
82	50
109	50
109	50
109	50
109	50
109	50
	50
	50
	50
	50
	50
	50
	50
	50
	50
	50
	50
	50
	50
	50
	50
	50
	50
	50
	50
	50
	50
	50
	50
	50
	50
	50
	50
	50
	50
	50
	50
	50
	50
	50
	50
	50
	50
	50
	50
	50
	50
	50
	50
	50
	50
	50
	50
	50
	50
	50
	50
	50
	50
	50
	50
	50
	50
	50
	50
	50
	50
	50
	50
	50
	50
	50
	50
	50
	50
	50
	50
	50
	50
	50
	50
	50
	50
	50
	50
	50
	50
	50
	50
	50
	50
	50
	50
	50
	50
	50
	50
	50
	50
	50
	50
	50
	50
	50
	50
	50
	50
	50
	50
	50
	50
	50
	50
	50
	50
	50
	50
	50
	50
	50
	50
	50
	50
	50
	50
	50
	50
	50
	50
	50
	50
	50
	50
	50
	50
	50
	50
	51
	52
	53
	54
	55
	56
	57
	58
	59
	60
	61
	62
	63
	64
	65
	66
	67
	68
	69
	70
	71
	72
	50
	57
	57
	50
	50
	57
	57
	57
	50
	57
	57
	57
	57
	57
	57
	57
	57
	57
	57
	57
	57
	57
	57
	57
	57
	50
	50
	50
	50
	50

## Sheet: Figure S5
Supplementary Figure 5b				Supplementary Figure 5c				Supplementary Figure 5d				Supplementary Figure 5e
Total number of mutations				Total number of mutations				Total number of mutations				Total number of mutations
Mice				Tx421				OncoSG				TCGA
E	EP			E	EP			E	EP			E	EP
8	27			825	711			197	134			157	162
18	18			2807	651			51	158			49	188
32	29			9281	370			181	170			37	41
30	10			415	428			115	130			237	156
43	29			274	364			53	258			66	94
31	16			362	473			133	126			41	191
18	62			435	559			97	150			80	69
26	15			350	366			339	146			241	75
	21			446	1082			54	93			25	86
	20			423	1068			120	74			41	72
				947	912			65	155			47	120
				994	368			83	83			115	70
					1343			145	160			49	19
								124	172			31	68
								16	87			401	182
								93	308			95	2264
								57	413			36	69
								120	116			87	52
								247	118			95	176
								272	103				75
								113	155				54
								124	154				110
								96	74				280
								143	174				94
								180	265				111
								157	153				87
								72	154				446
								77	533				63
								130	76				84
								341	102				67
								98	181				56
								128	174				88
								117	109				84
								50	133				69
								96	127				74
								134	125				56
								107	310				46
								70	195				48
								105	71
								69	79
								157	59
								70	161
								110	104
								120	11
								101	150
								101	35
								69	156
								121	222
								113	108
								121	184
								201	129
								87	93
								135	76
								104	64
								253	76
								313	135
								51	95
								32	116
								97	124
								61	1707
								94	112
								303	182
								306	266
								69	319
								194	126
								135	595
								114
								55
								82
								37
								201
								174
								1444
								139
								176

[truncated: 5 more sheets: Figure S6, Figure S7, Figure S8, Figure S9, Figure S10]
